# Supplementary material for: Maast: genotyping thousands of microbial strains efficiently
Source: Genome Biol. 2023 Aug 10;24:186. doi: 10.1186/s13059-023-03030-8 (PMC10416524; doi:10.1186/s13059-023-03030-8)
Supplement: Supplementary file 2 — Additional file 2: Supplementary Tables S1. Summary of intra-specific genomes and common SNPs for 146 microbial species associated with the human gut. [file 13059_2023_3030_MOESM2_ESM.xlsx]

## Sheet: S1 146 microbial species
Species ID	No of genomes	No of genomes for SNP calling	No of SNPs with Maast	Running time (s) with Maast+NRC	Running time (s) with Maast	Speedup folds	Lineage
100003	668	668	76097	1721	242.52	7.09632	d__Bacteria;Bacteroidota;c__Bacteroidia;o__Bacteroidales;f__Rikenellaceae;g__Alistipes;s__Alistipes shahii
100018	236	236	120125	544.35	241.25	2.25637	d__Bacteria;Firmicutes_A;c__Clostridia;o__Lachnospirales;f__Lachnospiraceae;g__Coprococcus;s__Coprococcus eutactus
100022	432	432	200099	1038.69	273.52	3.79749	d__Bacteria;Firmicutes_A;c__Clostridia;o__Oscillospirales;f__Ruminococcaceae;g__Faecalibacterium;s__Faecalibacterium prausnitzii_C
100033	637	637	145686	1308.79	223.73	5.84986	d__Bacteria;Firmicutes_A;c__Clostridia;o__CAG-41;f__UBA1381;g__CAG-41;s__CAG-41 sp1
100036	257	257	66506	428.49	171.73	2.49514	d__Bacteria;Firmicutes_A;c__Clostridia;o__Oscillospirales;f__DTU089;g__GCA-900066995;s__GCA_900066995.1
100038	243	243	79715	451.01	204.8	2.2022	d__Bacteria;Firmicutes_A;c__Clostridia;o__Lachnospirales;f__Lachnospiraceae;g__Dorea;s__Dorea longicatena
100041	842	842	180897	2832.15	319.71	8.8585	d__Bacteria;Firmicutes_A;c__Clostridia;o__Lachnospirales;f__Lachnospiraceae;g__CAG-65;s__GCA_900066365.1
100044	997	997	133493	4053	329.59	12.2971	d__Bacteria;Bacteroidota;c__Bacteroidia;o__Bacteroidales;f__Tannerellaceae;g__Parabacteroides;s__Parabacteroides merdae
100045	758	758	147065	2018.91	253.45	7.96571	d__Bacteria;Firmicutes;c__Bacilli;o__Erysipelotrichales;f__Erysipelatoclostridiaceae;g__Erysipelatoclostridium;s__GCF_000752095.2
100060	2082	1000	218608	3484.18	333.17	10.4577	d__Bacteria;Firmicutes_A;c__Clostridia;o__Lachnospirales;f__Lachnospiraceae;g__Lachnospira;s__Lachnospira eligens
100074	1328	1000	218865	3421.56	300.84	11.3734	d__Bacteria;Bacteroidota;c__Bacteroidia;o__Bacteroidales;f__Rikenellaceae;g__Alistipes;s__Alistipes onderdonkii
100076	587	587	149616	1893.62	332.93	5.68774	d__Bacteria;Firmicutes_A;c__Clostridia;o__Lachnospirales;f__Lachnospiraceae;g__Roseburia;s__Roseburia intestinalis
100078	963	963	94398	2687.08	239.24	11.2317	d__Bacteria;Firmicutes_A;c__Clostridia;o__Lachnospirales;f__Lachnospiraceae;g__Lachnospira;s__Lachnospira rogosae
100084	870	870	202276	2088.42	282.88	7.38271	d__Bacteria;Firmicutes_A;c__Clostridia;o__Oscillospirales;f__Ruminococcaceae;g__Subdoligranulum;s__Subdoligranulum formicilis
100085	302	302	348003	818.61	309	2.64922	d__Bacteria;Actinobacteriota;c__Coriobacteriia;o__Coriobacteriales;f__Coriobacteriaceae;g__Collinsella;s__Collinsella aerofaciens
100089	309	309	173163	624.77	237.32	2.63261	d__Bacteria;Firmicutes_A;c__Clostridia;o__Oscillospirales;f__Ruminococcaceae;g__CAG-353;s__GCA_900066885.1
100099	315	315	99664	902.23	280.6	3.21536	d__Bacteria;Firmicutes_A;c__Clostridia;o__Oscillospirales;f__Oscillospiraceae;g__Flavonifractor;s__Flavonifractor plautii
100113	247	247	195142	502.78	248.42	2.02391	d__Bacteria;Firmicutes;c__Bacilli;o__Lactobacillales;f__Streptococcaceae;g__Streptococcus;s__Streptococcus salivarius
100122	303	303	75419	474.79	170.24	2.78895	d__Bacteria;Firmicutes;c__Bacilli;o__Staphylococcales;f__Staphylococcaceae;g__Staphylococcus;s__Staphylococcus epidermidis
100144	1795	1000	194956	3363.25	277.37	12.1255	d__Bacteria;Bacteroidota;c__Bacteroidia;o__Bacteroidales;f__Barnesiellaceae;g__Barnesiella;s__Barnesiella intestinihominis
100148	200	200	106292	437.5	231.32	1.89132	d__Bacteria;Firmicutes_A;c__Clostridia;o__Lachnospirales;f__Lachnospiraceae;g__Tyzzerella;s__Tyzzerella nexilis
100154	737	737	179381	1897.4	254.91	7.44341	d__Bacteria;Firmicutes_A;c__Clostridia;o__Lachnospirales;f__Lachnospiraceae;g__CAG-45;s__GCA_900066395.1
100177	397	397	115590	642.65	183.59	3.50046	d__Bacteria;Firmicutes_A;c__Clostridia;o__Lachnospirales;f__Anaerotignaceae;g__Anaerotignum;s__Anaerotignum sp1
100185	265	265	204990	658.13	280.12	2.34946	d__Bacteria;Firmicutes_A;c__Clostridia;o__Oscillospirales;f__Butyricicoccaceae;g__Agathobaculum;s__Agathobaculum sp1
100189	582	582	158828	1429.51	250.74	5.70116	d__Bacteria;Firmicutes_A;c__Clostridia;o__Lachnospirales;f__Lachnospiraceae;g__Coprococcus;s__Coprococcus sp1
100190	1057	1000	164490	2815.42	249.76	11.2725	d__Bacteria;Firmicutes_A;c__Clostridia;o__Lachnospirales;f__Lachnospiraceae;g__;s__
100196	207	207	281428	884.06	449.04	1.96878	d__Bacteria;Bacteroidota;c__Bacteroidia;o__Bacteroidales;f__Bacteroidaceae;g__Bacteroides;s__Bacteroides thetaiotaomicron
100205	252	252	177343	660.15	285.85	2.30943	d__Bacteria;Firmicutes_A;c__Clostridia;o__Lachnospirales;f__Lachnospiraceae;g__CAG-81;s__CAG-81 sp1
100208	363	363	83383	766.62	228.85	3.34988	d__Bacteria;Firmicutes_A;c__Clostridia;o__Lachnospirales;f__Lachnospiraceae;g__Eubacterium_G;s__Eubacterium_G ventriosum
100209	700	700	140447	1688.97	249.95	6.75723	d__Bacteria;Firmicutes_A;c__Clostridia;o__Lachnospirales;f__Lachnospiraceae;g__Eubacterium_F;s__
100217	1285	1000	193028	3817	317	12.041	d__Bacteria;Firmicutes_A;c__Clostridia;o__Lachnospirales;f__Lachnospiraceae;g__CAG-65;s__CAG-65 sp3
100231	1067	1000	176376	3132.54	296.98	10.548	d__Bacteria;Firmicutes_A;c__Clostridia;o__Lachnospirales;f__Lachnospiraceae;g__Coprococcus;s__Coprococcus eutactus_A
100242	391	391	66529	881.44	254.59	3.46219	d__Bacteria;Firmicutes_A;c__Clostridia;o__Lachnospirales;f__Lachnospiraceae;g__Clostridium_M;s__GCA_000431375.1
100243	201	201	61825	461	251.85	1.83045	d__Bacteria;Bacteroidota;c__Bacteroidia;o__Bacteroidales;f__Bacteroidaceae;g__Bacteroides_B;s__Bacteroides_B massiliensis
100244	393	393	177533	760.37	218.57	3.47884	d__Bacteria;Firmicutes;c__Bacilli;o__Erysipelotrichales;f__Erysipelatoclostridiaceae;g__Catenibacterium;s__GCA_000437715.1
100249	241	241	158245	580.97	276.72	2.09949	d__Bacteria;Firmicutes_A;c__Clostridia;o__Lachnospirales;f__Lachnospiraceae;g__Ruminococcus_B;s__Ruminococcus_B faecis
100251	1374	1000	131099	2988.51	277.86	10.7555	d__Bacteria;Firmicutes_A;c__Clostridia;o__Lachnospirales;f__Lachnospiraceae;g__Fusicatenibacter;s__Fusicatenibacter saccharivorans
100253	511	511	186572	898.1	216.88	4.141	d__Bacteria;Firmicutes;c__Bacilli;o__Erysipelotrichales;f__Erysipelotrichaceae;g__Holdemanella;s__
100254	854	854	45659	2597.91	280.12	9.27428	d__Bacteria;Bacteroidota;c__Bacteroidia;o__Bacteroidales;f__Marinifilaceae;g__Odoribacter;s__Odoribacter splanchnicus
100258	2319	1000	202883	2453.69	233.04	10.5291	d__Bacteria;Firmicutes_A;c__Clostridia;o__Oscillospirales;f__DTU089;g__Ruminococcus_E;s__
100262	298	298	70705	650.31	240	2.70963	d__Bacteria;Firmicutes_A;c__Clostridia;o__Lachnospirales;f__Lachnospiraceae;g__Eubacterium_E;s__Eubacterium_E hallii
100271	713	713	197724	2210.92	306.38	7.21627	d__Bacteria;Firmicutes_A;c__Clostridia;o__Lachnospirales;f__Lachnospiraceae;g__Roseburia;s__Roseburia inulinivorans
100362	261	261	116496	525.92	227.88	2.30788	d__Bacteria;Firmicutes_A;c__Clostridia;o__Oscillospirales;f__Ruminococcaceae;g__CAG-115;s__GCA_000436675.1
100412	545	545	134685	1080	229.83	4.69913	d__Bacteria;Proteobacteria;c__Gammaproteobacteria;o__Enterobacterales;f__Succinivibrionaceae;g__Succinivibrio;s__GCA_000431835.1
100484	295	295	109907	519.21	183.55	2.82871	d__Bacteria;Firmicutes_A;c__Clostridia;o__Lachnospirales;f__Lachnospiraceae;g__Butyrivibrio_A;s__GCA_000431815.1
100530	621	621	127371	1211.71	193.68	6.25625	d__Bacteria;Firmicutes_A;c__Clostridia;o__Christensenellales;f__CAG-138;g__PeH17;s__PeH17 sp1
100562	534	534	133622	1287.41	250.94	5.13035	d__Bacteria;Firmicutes_A;c__Clostridia;o__Lachnospirales;f__Lachnospiraceae;g__Lachnospira;s__GCA_000437735.1
100606	407	407	197423	1074.02	271.28	3.95908	d__Bacteria;Bacteroidota;c__Bacteroidia;o__Bacteroidales;f__UBA932;g__RC9;s__GCA_000433355.1
100646	724	724	168561	1358.72	201.74	6.73501	d__Bacteria;Firmicutes_A;c__Clostridia;o__Oscillospirales;f__DTU089;g__Eubacterium_R;s__Eubacterium_R sp2
100723	1119	1000	249558	2742.49	274.84	9.9785	d__Bacteria;Firmicutes_A;c__Clostridia;o__Oscillospirales;f__DTU089;g__CAG-177;s__
100725	453	453	235917	912.36	231.05	3.94876	d__Bacteria;Firmicutes_C;c__Negativicutes;o__Veillonellales;f__Dialisteraceae;g__Dialister;s__Dialister sp1
100730	340	340	169061	639.19	223.79	2.8562	d__Bacteria;Firmicutes_A;c__Clostridia;o__Christensenellales;f__CAG-138;g__Phil1;s__GCA_001940855.1
100743	278	278	198075	601.71	242.75	2.47872	d__Bacteria;Firmicutes_A;c__Clostridia;o__Oscillospirales;f__Oscillospiraceae;g__CAG-110;s__GCA_000434635.1
101029	771	771	219330	1779.51	224.02	7.94353	d__Bacteria;Firmicutes_A;c__Clostridia;o__Oscillospirales;f__DTU089;g__CAG-217;s__CAG-217 sp1
101292	1527	1000	176335	2444.63	209.38	11.6756	d__Bacteria;Actinobacteriota;c__Actinobacteria;o__Actinomycetales;f__Bifidobacteriaceae;g__Bifidobacterium;s__Bifidobacterium infantis
101294	378	378	130496	757.71	229.7	3.29869	d__Bacteria;Proteobacteria;c__Gammaproteobacteria;o__Betaproteobacteriales;f__Burkholderiaceae;g__Parasutterella;s__Parasutterella excrementihominis
101300	575	575	378780	1759.46	324.09	5.42892	d__Bacteria;Firmicutes_A;c__Clostridia;o__Oscillospirales;f__Ruminococcaceae;g__Faecalibacterium;s__Faecalibacterium prausnitzii_A
101302	3646	1000	82878	1969.88	207.89	9.47559	d__Bacteria;Bacteroidota;c__Bacteroidia;o__Bacteroidales;f__Rikenellaceae;g__Alistipes;s__Alistipes putredinis
101306	258	258	112079	562.4	258.06	2.17934	d__Bacteria;Bacteroidota;c__Bacteroidia;o__Bacteroidales;f__Bacteroidaceae;g__Bacteroides_A;s__Bacteroides_A coprocola
101319	742	742	101931	1629.75	202.61	8.04378	d__Bacteria;Firmicutes_A;c__Clostridia;o__Lachnospirales;f__Lachnospiraceae;g__Butyrivibrio_A;s__Butyrivibrio_A crossotus
101337	595	595	133038	2235.92	327.92	6.81849	d__Bacteria;Bacteroidota;c__Bacteroidia;o__Bacteroidales;f__Bacteroidaceae;g__Bacteroides;s__Bacteroides fragilis
101338	884	884	180702	2743.47	308.68	8.88775	d__Bacteria;Firmicutes_A;c__Clostridia;o__Lachnospirales;f__Lachnospiraceae;g__Blautia_A;s__Blautia_A wexlerae
101345	242	242	257545	969.14	453.22	2.13834	d__Bacteria;Bacteroidota;c__Bacteroidia;o__Bacteroidales;f__Bacteroidaceae;g__Bacteroides;s__Bacteroides xylanisolvens
101346	2746	1000	216930	4479	362.92	12.3416	d__Bacteria;Bacteroidota;c__Bacteroidia;o__Bacteroidales;f__Bacteroidaceae;g__Bacteroides;s__Bacteroides uniformis
101349	519	519	219427	1236.65	243.35	5.08178	d__Bacteria;Firmicutes_C;c__Negativicutes;o__Veillonellales;f__Veillonellaceae;g__Veillonella;s__Veillonella parvula
101359	358	358	139129	1191.86	339.18	3.51395	d__Bacteria;Desulfobacterota;c__Desulfovibrionia;o__Desulfovibrionales;f__Desulfovibrionaceae;g__Bilophila;s__Bilophila wadsworthia
101361	641	641	101158	1804.66	248.75	7.25491	d__Bacteria;Proteobacteria;c__Gammaproteobacteria;o__Betaproteobacteriales;f__Burkholderiaceae;g__Sutterella;s__Sutterella wadsworthensis
101365	864	864	272048	2452.86	284.73	8.61469	d__Bacteria;Firmicutes_C;c__Negativicutes;o__Acidaminococcales;f__Acidaminococcaceae;g__Phascolarctobacterium;s__Phascolarctobacterium succinatutens
101374	915	915	49009	1711.85	168.58	10.1545	d__Bacteria;Firmicutes_A;c__Clostridia;o__Lachnospirales;f__Lachnospiraceae;g__Ruminococcus_B;s__Ruminococcus_B torques
101378	611	611	384208	3608	582.76	6.19123	d__Bacteria;Bacteroidota;c__Bacteroidia;o__Bacteroidales;f__Bacteroidaceae;g__Bacteroides;s__Bacteroides ovatus
101380	665	665	89308	1542.43	254.04	6.0716	d__Bacteria;Firmicutes_A;c__Clostridia;o__Lachnospirales;f__Lachnospiraceae;g__Ruminococcus_B;s__Ruminococcus_B gnavus
101397	231	231	281286	413.22	230.1	1.79583	d__Bacteria;Firmicutes_C;c__Negativicutes;o__Veillonellales;f__Dialisteraceae;g__Dialister;s__Dialister succinatiphilus
101400	346	346	27869	692.98	220.33	3.14519	d__Bacteria;Firmicutes;c__Bacilli;o__Erysipelotrichales;f__Erysipelatoclostridiaceae;g__Erysipelatoclostridium;s__Erysipelatoclostridium ramosum
101410	434	434	50885	729.59	190.76	3.82465	d__Bacteria;Proteobacteria;c__Gammaproteobacteria;o__Betaproteobacteriales;f__Burkholderiaceae;g__Sutterella;s__Sutterella sp3
101415	289	289	79905	521.53	188.96	2.76	d__Bacteria;Bacteroidota;c__Bacteroidia;o__Bacteroidales;f__Rikenellaceae;g__Alistipes;s__Alistipes obesi
101440	506	506	35458	931.48	157.09	5.92959	d__Bacteria;Firmicutes_C;c__Negativicutes;o__Acidaminococcales;f__Acidaminococcaceae;g__Acidaminococcus;s__Acidaminococcus intestini
101493	205	205	207654	948.29	457.42	2.07313	d__Bacteria;Firmicutes_A;c__Clostridia;o__Lachnospirales;f__Lachnospiraceae;g__Clostridium_M;s__Clostridium_M bolteae
101694	712	712	127341	1695.63	208.16	8.1458	d__Bacteria;Firmicutes;c__Bacilli;o__Lactobacillales;f__Enterococcaceae;g__Enterococcus;s__Enterococcus faecalis
101711	230	230	182503	418.08	204.55	2.0439	d__Bacteria;Firmicutes;c__Bacilli;o__Erysipelotrichales;f__Erysipelotrichaceae;g__Holdemanella;s__Holdemanella biformis
101737	448	448	104436	642.27	153.67	4.17954	d__Bacteria;Firmicutes_A;c__Clostridia;o__Oscillospirales;f__DTU089;g__Eubacterium_R;s__GCA_000434995.1
101830	369	369	159905	733.07	224.44	3.26622	d__Bacteria;Bacteroidota;c__Bacteroidia;o__Bacteroidales;f__Rikenellaceae;g__Alistipes;s__Alistipes finegoldii
101866	403	403	145659	866.8	228.24	3.79776	d__Bacteria;Bacteroidota;c__Bacteroidia;o__Bacteroidales;f__Bacteroidaceae;g__Prevotella;s__
102021	240	240	63698	304.85	149.49	2.03927	d__Bacteria;Proteobacteria;c__Alphaproteobacteria;o__RF32;f__CAG-239;g__51-20;s__GCA_001917175.1
102057	238	238	164453	511.38	236.66	2.16082	d__Bacteria;Firmicutes_A;c__Clostridia;o__Oscillospirales;f__Oscillospiraceae;g__Oscillibacter;s__GCA_001916835.1
102163	506	506	74442	666.4	127.14	5.24147	d__Archaea;Euryarchaeota;c__Methanobacteria;o__Methanobacteriales;f__Methanobacteriaceae;g__Methanobrevibacter_A;s__GCF_000016525.1
102272	574	574	163633	1259.95	237.52	5.30461	d__Bacteria;Firmicutes_A;c__Clostridia;o__Oscillospirales;f__Ruminococcaceae;g__Faecalibacterium;s__Faecalibacterium prausnitzii_D
102284	289	289	118186	498.54	186.27	2.67644	d__Bacteria;Firmicutes_C;c__Negativicutes;o__Selenomonadales;f__Selenomonadaceae;g__Megamonas;s__Megamonas funiformis
102292	215	215	78876	409.38	223.54	1.83135	d__Bacteria;Firmicutes_A;c__Clostridia;o__Lachnospirales;f__Lachnospiraceae;g__TF01-11;s__TF01-11 sp1
102293	1433	1000	228714	3102.76	373.1	8.31616	d__Bacteria;Bacteroidota;c__Bacteroidia;o__Bacteroidales;f__Bacteroidaceae;g__Prevotella;s__Prevotella copri
102311	382	382	212279	1032.01	315.15	3.27466	d__Bacteria;Proteobacteria;c__Gammaproteobacteria;o__Enterobacterales;f__Vibrionaceae;g__Vibrio;s__Vibrio cholerae
102321	2077	1000	252948	3320.22	278.35	11.9282	d__Bacteria;Firmicutes_A;c__Clostridia;o__Oscillospirales;f__Ruminococcaceae;g__Ruminococcus_D;s__Ruminococcus_D bicirculans
102327	208	208	43959	410.26	208.31	1.96947	d__Bacteria;Firmicutes_A;c__Clostridia;o__Oscillospirales;f__Oscillospiraceae;g__Oscillibacter;s__Oscillibacter sp6
102336	373	373	135315	660.93	202.16	3.26934	d__Bacteria;Firmicutes_C;c__Negativicutes;o__Veillonellales;f__Megasphaeraceae;g__Megasphaera;s__Megasphaera sp2
102353	386	386	132105	999.62	259.44	3.85299	d__Bacteria;Firmicutes;c__Bacilli;o__Lactobacillales;f__Enterococcaceae;g__Enterococcus_B;s__Enterococcus_B faecium
102366	471	471	304210	2041.56	467.07	4.37099	d__Bacteria;Proteobacteria;c__Gammaproteobacteria;o__Enterobacterales;f__Enterobacteriaceae;g__Salmonella;s__Salmonella enterica
102369	305	305	187241	1000.11	344.4	2.90392	d__Bacteria;Firmicutes_A;c__Clostridia;o__Peptostreptococcales;f__Peptostreptococcaceae;g__Clostridioides;s__Clostridioides difficile
102371	373	373	40384	617.09	157.91	3.90786	d__Bacteria;Bacteroidota;c__Bacteroidia;o__Bacteroidales;f__Rikenellaceae;g__Tidjanibacter;s__Tidjanibacter massiliensis
102395	1140	1000	78919	2044.41	186.76	10.9467	d__Bacteria;Actinobacteriota;c__Actinobacteria;o__Actinomycetales;f__Bifidobacteriaceae;g__Bifidobacterium;s__Bifidobacterium adolescentis_B
102396	637	637	71478	1088.55	163.77	6.64682	d__Bacteria;Actinobacteriota;c__Actinobacteria;o__Actinomycetales;f__Bifidobacteriaceae;g__Bifidobacterium;s__Bifidobacterium bifidum
102422	510	510	119413	839.32	183.54	4.57295	d__Bacteria;Campylobacterota;c__Campylobacteria;o__Campylobacterales;f__Campylobacteraceae;g__Campylobacter;s__Campylobacter jejuni
102438	3032	1000	212785	5642	404.48	13.9488	d__Bacteria;Bacteroidota;c__Bacteroidia;o__Bacteroidales;f__Tannerellaceae;g__Parabacteroides;s__Parabacteroides distasonis
102445	387	387	136696	1052.61	303.31	3.47041	d__Bacteria;Firmicutes_A;c__Clostridia;o__Lachnospirales;f__Lachnospiraceae;g__Clostridium_Q;s__GCA_000434655.1
102453	391	391	155890	805.58	249.23	3.23228	d__Bacteria;Verrucomicrobiota;c__Verrucomicrobiae;o__Verrucomicrobiales;f__Akkermansiaceae;g__Akkermansia;s__GCA_000437075.1
102454	1803	1000	176838	3222.65	285.5	11.2877	d__Bacteria;Verrucomicrobiota;c__Verrucomicrobiae;o__Verrucomicrobiales;f__Akkermansiaceae;g__Akkermansia;s__Akkermansia muciniphila
102455	254	254	357986	1170.02	561.95	2.08207	d__Bacteria;Bacteroidota;c__Bacteroidia;o__Bacteroidales;f__Bacteroidaceae;g__Bacteroides;s__Bacteroides cellulosilyticus
102469	359	359	98294	577.16	200.37	2.88047	d__Bacteria;Actinobacteriota;c__Actinobacteria;o__Actinomycetales;f__Bifidobacteriaceae;g__Bifidobacterium;s__Bifidobacterium breve
102478	3170	1000	176724	5913	441.25	13.4006	d__Bacteria;Bacteroidota;c__Bacteroidia;o__Bacteroidales;f__Bacteroidaceae;g__Bacteroides_B;s__Bacteroides_B dorei
102482	230	230	200419	570.96	298.95	1.90988	d__Bacteria;Firmicutes_A;c__Clostridia;o__Oscillospirales;f__DTU089;g__Ruminococcus_E;s__
102492	5214	1000	206566	3712	339.73	10.9263	d__Bacteria;Firmicutes_A;c__Clostridia;o__Lachnospirales;f__Lachnospiraceae;g__Agathobacter;s__Agathobacter rectalis
102506	6645	1000	331894	5725	524.67	10.9116	d__Bacteria;Proteobacteria;c__Gammaproteobacteria;o__Enterobacterales;f__Enterobacteriaceae;g__Escherichia;s__
102517	423	423	189063	990.87	244.66	4.04999	d__Bacteria;Firmicutes_A;c__Clostridia;o__Lachnospirales;f__Lachnospiraceae;g__Roseburia;s__Roseburia hominis
102528	1305	1000	127338	3016.25	253.72	11.8881	d__Bacteria;Firmicutes_A;c__Clostridia;o__Lachnospirales;f__Lachnospiraceae;g__Anaerostipes;s__Anaerostipes hadrus
102530	1161	1000	223483	3213.34	280.55	11.4537	d__Bacteria;Firmicutes_A;c__Clostridia;o__Oscillospirales;f__Ruminococcaceae;g__Ruminiclostridium_E;s__Ruminiclostridium_E siraeum
102538	677	677	207809	3243.69	431.68	7.51411	d__Bacteria;Proteobacteria;c__Gammaproteobacteria;o__Enterobacterales;f__Enterobacteriaceae;g__Klebsiella;s__Klebsiella pneumoniae
102540	563	563	190688	1949.18	328.83	5.92762	d__Bacteria;Bacteroidota;c__Bacteroidia;o__Bacteroidales;f__Bacteroidaceae;g__Paraprevotella;s__Paraprevotella clara
102545	1173	1000	163870	2706.56	327.33	8.2686	d__Bacteria;Firmicutes_A;c__Clostridia;o__Oscillospirales;f__Ruminococcaceae;g__Faecalibacterium;s__Faecalibacterium prausnitzii_B
102549	256	256	69024	783.74	344.79	2.27309	d__Bacteria;Bacteroidota;c__Bacteroidia;o__Bacteroidales;f__Bacteroidaceae;g__Bacteroides;s__Bacteroides caccae
102570	1099	1000	146361	2152.14	201.1	10.7018	d__Bacteria;Firmicutes_A;c__Clostridia;o__Oscillospirales;f__DTU089;g__Ruminococcus_E;s__Ruminococcus_E sp1
102580	302	302	120751	658.32	233.15	2.82359	d__Bacteria;Firmicutes_A;c__Clostridia;o__Lachnospirales;f__Lachnospiraceae;g__Lachnospira;s__Lachnospira sp1
102616	264	264	86224	316.46	133.47	2.37102	d__Bacteria;Proteobacteria;c__Alphaproteobacteria;o__RF32;f__CAG-239;g__CAG-495;s__GCA_001917125.1
102715	203	203	120890	304.16	162.44	1.87245	d__Bacteria;Firmicutes_A;c__Clostridia;o__Oscillospirales;f__Oscillospiraceae;g__ER4;s__GCA_000433195.1
102831	246	246	151336	383.37	172.06	2.22812	d__Bacteria;Firmicutes_A;c__Clostridia;o__4C28d-15;f__CAG-917;g__CAG-349;s__CAG-349 sp1
103017	214	214	131814	396.86	210.26	1.88747	d__Bacteria;Proteobacteria;c__Gammaproteobacteria;o__Betaproteobacteriales;f__Burkholderiaceae;g__;s__
103022	408	408	114920	682.17	184.61	3.6952	d__Bacteria;Proteobacteria;c__Gammaproteobacteria;o__Betaproteobacteriales;f__Burkholderiaceae;g__Parasutterella;s__GCA_000980495.1
103411	261	261	118001	807.39	399.61	2.02044	d__Bacteria;Firmicutes;c__Bacilli;o__RFN20;f__CAG-288;g__CAG-568;s__GCA_000434395.1
103439	1168	1000	136783	1857.68	219.62	8.45861	d__Bacteria;Firmicutes_C;c__Negativicutes;o__Acidaminococcales;f__Acidaminococcaceae;g__CAG-207;s__GCA_000436295.1
103656	354	354	181603	720.08	244.44	2.94584	d__Bacteria;Firmicutes_A;c__Clostridia;o__Oscillospirales;f__DTU089;g__;s__
103681	459	459	128407	1277.95	276.02	4.62992	d__Bacteria;Bacteroidota;c__Bacteroidia;o__Bacteroidales;f__Bacteroidaceae;g__Bacteroides;s__Bacteroides stercoris
103682	282	282	61439	717.53	257.07	2.79119	d__Bacteria;Firmicutes_A;c__Clostridia;o__Oscillospirales;f__Ruminococcaceae;g__Ruthenibacterium;s__Ruthenibacterium lactatiformans
103683	434	434	131439	876.31	201	4.35975	d__Bacteria;Actinobacteriota;c__Actinobacteria;o__Actinomycetales;f__Bifidobacteriaceae;g__Bifidobacterium;s__Bifidobacterium pseudocatenulatum
103686	1103	1000	218350	3187.63	279.06	11.4227	d__Bacteria;Firmicutes_A;c__Clostridia;o__Oscillospirales;f__Oscillospiraceae;g__ER4;s__ER4 sp1
103693	455	455	272599	1481.42	352.88	4.19808	d__Bacteria;Bacteroidota;c__Bacteroidia;o__Bacteroidales;f__Bacteroidaceae;g__Bacteroides_A;s__Bacteroides_A plebeius_A
103694	2134	1000	141339	3454.45	255.36	13.5278	d__Bacteria;Firmicutes_A;c__Clostridia;o__Lachnospirales;f__Lachnospiraceae;g__Agathobacter;s__Agathobacter faecis
103702	505	505	168061	1401.18	266.66	5.25456	d__Bacteria;Firmicutes_A;c__Clostridia;o__Lachnospirales;f__Lachnospiraceae;g__CAG-24;s__CAG-24 sp1
103891	1353	1000	262078	3194.14	320.06	9.97982	d__Bacteria;Firmicutes_A;c__Clostridia;o__Christensenellales;f__CAG-74;g__UBA11524;s__UBA11524 sp1
103937	1869	1000	145074	2167.13	254.31	8.52161	d__Bacteria;Firmicutes_A;c__Clostridia;o__Oscillospirales;f__Ruminococcaceae;g__Subdoligranulum;s__
104006	219	219	159993	463.92	233.39	1.98775	d__Bacteria;Bacteroidota;c__Bacteroidia;o__Bacteroidales;f__Rikenellaceae;g__Alistipes;s__GCA_000434235.1
104117	262	262	63533	257.11	115.61	2.22394	d__Bacteria;Firmicutes;c__Bacilli;o__RF39;f__UBA660;g__CAG-302;s__CAG-302 sp3
104245	499	499	145810	882.21	181.17	4.86951	d__Bacteria;Firmicutes_A;c__Clostridia;o__Christensenellales;f__CAG-138;g__;s__
104256	304	304	150912	604.12	193.51	3.12191	d__Bacteria;Firmicutes_A;c__Clostridia;o__Oscillospirales;f__DTU089;g__CAG-177;s__
104317	288	288	88562	507.41	187.49	2.70633	d__Bacteria;Firmicutes_A;c__Clostridia;o__Lachnospirales;f__Lachnospiraceae;g__Lachnospira;s__GCA_000431735.1
104323	746	746	160291	1618.26	192.52	8.40567	d__Bacteria;Firmicutes_A;c__Clostridia;o__Oscillospirales;f__DTU089;g__CAG-180;s__GCA_000432435.1
104337	391	391	224448	817.12	230.07	3.55161	d__Bacteria;Firmicutes_C;c__Negativicutes;o__Acidaminococcales;f__Acidaminococcaceae;g__CAG-207;s__GCA_000436095.1
104345	292	292	33478	302.78	123.94	2.44296	d__Bacteria;Firmicutes;c__Bacilli;o__Lactobacillales;f__Streptococcaceae;g__Streptococcus;s__Streptococcus thermophilus
104526	259	259	115723	390.93	177.07	2.20777	d__Bacteria;Firmicutes_A;c__Clostridia;o__Oscillospirales;f__Oscillospiraceae;g__CAG-103;s__GCA_000432375.1
104533	327	327	100416	448.02	142.59	3.14202	d__Bacteria;Proteobacteria;c__Alphaproteobacteria;o__RF32;f__CAG-239;g__CAG-495;s__GCA_000436375.1
