# Supplementary material for: Maast: genotyping thousands of microbial strains efficiently
Source: Genome Biol. 2023 Aug 10;24:186. doi: 10.1186/s13059-023-03030-8 (PMC10416524; doi:10.1186/s13059-023-03030-8)
Supplement: Supplementary file 3 — Additional file 3: Supplementary Tables S2. List of UHGG genomes for 3 CGR species that were used for evaluating the computational performance of Maast. [file 13059_2023_3030_MOESM3_ESM.xlsx]

## Sheet: S2 Genomes of 3 CGR species
UHGG Genome ID	UHGG Species ID	Specie Name
GUT_GENOME001930	MGYG-HGUT-01302	Alistipes putredinis
GUT_GENOME001986	MGYG-HGUT-01302	Alistipes putredinis
GUT_GENOME002091	MGYG-HGUT-01302	Alistipes putredinis
GUT_GENOME002135	MGYG-HGUT-01302	Alistipes putredinis
GUT_GENOME002235	MGYG-HGUT-01302	Alistipes putredinis
GUT_GENOME002307	MGYG-HGUT-01302	Alistipes putredinis
GUT_GENOME002478	MGYG-HGUT-01302	Alistipes putredinis
GUT_GENOME002539	MGYG-HGUT-01302	Alistipes putredinis
GUT_GENOME002565	MGYG-HGUT-01302	Alistipes putredinis
GUT_GENOME002613	MGYG-HGUT-01302	Alistipes putredinis
GUT_GENOME002643	MGYG-HGUT-01302	Alistipes putredinis
GUT_GENOME002687	MGYG-HGUT-01302	Alistipes putredinis
GUT_GENOME002712	MGYG-HGUT-01302	Alistipes putredinis
GUT_GENOME002812	MGYG-HGUT-01302	Alistipes putredinis
GUT_GENOME002849	MGYG-HGUT-01302	Alistipes putredinis
GUT_GENOME002905	MGYG-HGUT-01302	Alistipes putredinis
GUT_GENOME002954	MGYG-HGUT-01302	Alistipes putredinis
GUT_GENOME002985	MGYG-HGUT-01302	Alistipes putredinis
GUT_GENOME003199	MGYG-HGUT-01302	Alistipes putredinis
GUT_GENOME003255	MGYG-HGUT-01302	Alistipes putredinis
GUT_GENOME003322	MGYG-HGUT-01302	Alistipes putredinis
GUT_GENOME003457	MGYG-HGUT-01302	Alistipes putredinis
GUT_GENOME003526	MGYG-HGUT-01302	Alistipes putredinis
GUT_GENOME003628	MGYG-HGUT-01302	Alistipes putredinis
GUT_GENOME003678	MGYG-HGUT-01302	Alistipes putredinis
GUT_GENOME003943	MGYG-HGUT-01302	Alistipes putredinis
GUT_GENOME003976	MGYG-HGUT-01302	Alistipes putredinis
GUT_GENOME004052	MGYG-HGUT-01302	Alistipes putredinis
GUT_GENOME004211	MGYG-HGUT-01302	Alistipes putredinis
GUT_GENOME004318	MGYG-HGUT-01302	Alistipes putredinis
GUT_GENOME004436	MGYG-HGUT-01302	Alistipes putredinis
GUT_GENOME004494	MGYG-HGUT-01302	Alistipes putredinis
GUT_GENOME004603	MGYG-HGUT-01302	Alistipes putredinis
GUT_GENOME004702	MGYG-HGUT-01302	Alistipes putredinis
GUT_GENOME004726	MGYG-HGUT-01302	Alistipes putredinis
GUT_GENOME004945	MGYG-HGUT-01302	Alistipes putredinis
GUT_GENOME004974	MGYG-HGUT-01302	Alistipes putredinis
GUT_GENOME004997	MGYG-HGUT-01302	Alistipes putredinis
GUT_GENOME005043	MGYG-HGUT-01302	Alistipes putredinis
GUT_GENOME005117	MGYG-HGUT-01302	Alistipes putredinis
GUT_GENOME005182	MGYG-HGUT-01302	Alistipes putredinis
GUT_GENOME005245	MGYG-HGUT-01302	Alistipes putredinis
GUT_GENOME005332	MGYG-HGUT-01302	Alistipes putredinis
GUT_GENOME005449	MGYG-HGUT-01302	Alistipes putredinis
GUT_GENOME005568	MGYG-HGUT-01302	Alistipes putredinis
GUT_GENOME005586	MGYG-HGUT-01302	Alistipes putredinis
GUT_GENOME005753	MGYG-HGUT-01302	Alistipes putredinis
GUT_GENOME005764	MGYG-HGUT-01302	Alistipes putredinis
GUT_GENOME005783	MGYG-HGUT-01302	Alistipes putredinis
GUT_GENOME006270	MGYG-HGUT-01302	Alistipes putredinis
GUT_GENOME006327	MGYG-HGUT-01302	Alistipes putredinis
GUT_GENOME006518	MGYG-HGUT-01302	Alistipes putredinis
GUT_GENOME006644	MGYG-HGUT-01302	Alistipes putredinis
GUT_GENOME006858	MGYG-HGUT-01302	Alistipes putredinis
GUT_GENOME006882	MGYG-HGUT-01302	Alistipes putredinis
GUT_GENOME006915	MGYG-HGUT-01302	Alistipes putredinis
GUT_GENOME007031	MGYG-HGUT-01302	Alistipes putredinis
GUT_GENOME007094	MGYG-HGUT-01302	Alistipes putredinis
GUT_GENOME007171	MGYG-HGUT-01302	Alistipes putredinis
GUT_GENOME007279	MGYG-HGUT-01302	Alistipes putredinis
GUT_GENOME007336	MGYG-HGUT-01302	Alistipes putredinis
GUT_GENOME007384	MGYG-HGUT-01302	Alistipes putredinis
GUT_GENOME007432	MGYG-HGUT-01302	Alistipes putredinis
GUT_GENOME007507	MGYG-HGUT-01302	Alistipes putredinis
GUT_GENOME007588	MGYG-HGUT-01302	Alistipes putredinis
GUT_GENOME007645	MGYG-HGUT-01302	Alistipes putredinis
GUT_GENOME007683	MGYG-HGUT-01302	Alistipes putredinis
GUT_GENOME007737	MGYG-HGUT-01302	Alistipes putredinis
GUT_GENOME007845	MGYG-HGUT-01302	Alistipes putredinis
GUT_GENOME007967	MGYG-HGUT-01302	Alistipes putredinis
GUT_GENOME007986	MGYG-HGUT-01302	Alistipes putredinis
GUT_GENOME008033	MGYG-HGUT-01302	Alistipes putredinis
GUT_GENOME008132	MGYG-HGUT-01302	Alistipes putredinis
GUT_GENOME008143	MGYG-HGUT-01302	Alistipes putredinis
GUT_GENOME008200	MGYG-HGUT-01302	Alistipes putredinis
GUT_GENOME008240	MGYG-HGUT-01302	Alistipes putredinis
GUT_GENOME008278	MGYG-HGUT-01302	Alistipes putredinis
GUT_GENOME008350	MGYG-HGUT-01302	Alistipes putredinis
GUT_GENOME008425	MGYG-HGUT-01302	Alistipes putredinis
GUT_GENOME008464	MGYG-HGUT-01302	Alistipes putredinis
GUT_GENOME008587	MGYG-HGUT-01302	Alistipes putredinis
GUT_GENOME008676	MGYG-HGUT-01302	Alistipes putredinis
GUT_GENOME008746	MGYG-HGUT-01302	Alistipes putredinis
GUT_GENOME008819	MGYG-HGUT-01302	Alistipes putredinis
GUT_GENOME008834	MGYG-HGUT-01302	Alistipes putredinis
GUT_GENOME008892	MGYG-HGUT-01302	Alistipes putredinis
GUT_GENOME008899	MGYG-HGUT-01302	Alistipes putredinis
GUT_GENOME009148	MGYG-HGUT-01302	Alistipes putredinis
GUT_GENOME009224	MGYG-HGUT-01302	Alistipes putredinis
GUT_GENOME009428	MGYG-HGUT-01302	Alistipes putredinis
GUT_GENOME009555	MGYG-HGUT-01302	Alistipes putredinis
GUT_GENOME009697	MGYG-HGUT-01302	Alistipes putredinis
GUT_GENOME009847	MGYG-HGUT-01302	Alistipes putredinis
GUT_GENOME009986	MGYG-HGUT-01302	Alistipes putredinis
GUT_GENOME010053	MGYG-HGUT-01302	Alistipes putredinis
GUT_GENOME010123	MGYG-HGUT-01302	Alistipes putredinis
GUT_GENOME010329	MGYG-HGUT-01302	Alistipes putredinis
GUT_GENOME010499	MGYG-HGUT-01302	Alistipes putredinis
GUT_GENOME010593	MGYG-HGUT-01302	Alistipes putredinis
GUT_GENOME010658	MGYG-HGUT-01302	Alistipes putredinis
GUT_GENOME010760	MGYG-HGUT-01302	Alistipes putredinis
GUT_GENOME010882	MGYG-HGUT-01302	Alistipes putredinis
GUT_GENOME010951	MGYG-HGUT-01302	Alistipes putredinis
GUT_GENOME011074	MGYG-HGUT-01302	Alistipes putredinis
GUT_GENOME012766	MGYG-HGUT-01302	Alistipes putredinis
GUT_GENOME012946	MGYG-HGUT-01302	Alistipes putredinis
GUT_GENOME014310	MGYG-HGUT-01302	Alistipes putredinis
GUT_GENOME015336	MGYG-HGUT-01302	Alistipes putredinis
GUT_GENOME015384	MGYG-HGUT-01302	Alistipes putredinis
GUT_GENOME015979	MGYG-HGUT-01302	Alistipes putredinis
GUT_GENOME016034	MGYG-HGUT-01302	Alistipes putredinis
GUT_GENOME016111	MGYG-HGUT-01302	Alistipes putredinis
GUT_GENOME016126	MGYG-HGUT-01302	Alistipes putredinis
GUT_GENOME016169	MGYG-HGUT-01302	Alistipes putredinis
GUT_GENOME016187	MGYG-HGUT-01302	Alistipes putredinis
GUT_GENOME016256	MGYG-HGUT-01302	Alistipes putredinis
GUT_GENOME016299	MGYG-HGUT-01302	Alistipes putredinis
GUT_GENOME016319	MGYG-HGUT-01302	Alistipes putredinis
GUT_GENOME016359	MGYG-HGUT-01302	Alistipes putredinis
GUT_GENOME016472	MGYG-HGUT-01302	Alistipes putredinis
GUT_GENOME016563	MGYG-HGUT-01302	Alistipes putredinis
GUT_GENOME016646	MGYG-HGUT-01302	Alistipes putredinis
GUT_GENOME016685	MGYG-HGUT-01302	Alistipes putredinis
GUT_GENOME016701	MGYG-HGUT-01302	Alistipes putredinis
GUT_GENOME016876	MGYG-HGUT-01302	Alistipes putredinis
GUT_GENOME016989	MGYG-HGUT-01302	Alistipes putredinis
GUT_GENOME017025	MGYG-HGUT-01302	Alistipes putredinis
GUT_GENOME017102	MGYG-HGUT-01302	Alistipes putredinis
GUT_GENOME017131	MGYG-HGUT-01302	Alistipes putredinis
GUT_GENOME017253	MGYG-HGUT-01302	Alistipes putredinis
GUT_GENOME017303	MGYG-HGUT-01302	Alistipes putredinis
GUT_GENOME017427	MGYG-HGUT-01302	Alistipes putredinis
GUT_GENOME017440	MGYG-HGUT-01302	Alistipes putredinis
GUT_GENOME017452	MGYG-HGUT-01302	Alistipes putredinis
GUT_GENOME017487	MGYG-HGUT-01302	Alistipes putredinis
GUT_GENOME017507	MGYG-HGUT-01302	Alistipes putredinis
GUT_GENOME017524	MGYG-HGUT-01302	Alistipes putredinis
GUT_GENOME017558	MGYG-HGUT-01302	Alistipes putredinis
GUT_GENOME017586	MGYG-HGUT-01302	Alistipes putredinis
GUT_GENOME017605	MGYG-HGUT-01302	Alistipes putredinis
GUT_GENOME019448	MGYG-HGUT-01302	Alistipes putredinis
GUT_GENOME019465	MGYG-HGUT-01302	Alistipes putredinis
GUT_GENOME019471	MGYG-HGUT-01302	Alistipes putredinis
GUT_GENOME019486	MGYG-HGUT-01302	Alistipes putredinis
GUT_GENOME019678	MGYG-HGUT-01302	Alistipes putredinis
GUT_GENOME020186	MGYG-HGUT-01302	Alistipes putredinis
GUT_GENOME020275	MGYG-HGUT-01302	Alistipes putredinis
GUT_GENOME020352	MGYG-HGUT-01302	Alistipes putredinis
GUT_GENOME020391	MGYG-HGUT-01302	Alistipes putredinis
GUT_GENOME020505	MGYG-HGUT-01302	Alistipes putredinis
GUT_GENOME020533	MGYG-HGUT-01302	Alistipes putredinis
GUT_GENOME020547	MGYG-HGUT-01302	Alistipes putredinis
GUT_GENOME020565	MGYG-HGUT-01302	Alistipes putredinis
GUT_GENOME020613	MGYG-HGUT-01302	Alistipes putredinis
GUT_GENOME020643	MGYG-HGUT-01302	Alistipes putredinis
GUT_GENOME020678	MGYG-HGUT-01302	Alistipes putredinis
GUT_GENOME020698	MGYG-HGUT-01302	Alistipes putredinis
GUT_GENOME020750	MGYG-HGUT-01302	Alistipes putredinis
GUT_GENOME020761	MGYG-HGUT-01302	Alistipes putredinis
GUT_GENOME020787	MGYG-HGUT-01302	Alistipes putredinis
GUT_GENOME020831	MGYG-HGUT-01302	Alistipes putredinis
GUT_GENOME020882	MGYG-HGUT-01302	Alistipes putredinis
GUT_GENOME020905	MGYG-HGUT-01302	Alistipes putredinis
GUT_GENOME020927	MGYG-HGUT-01302	Alistipes putredinis
GUT_GENOME020952	MGYG-HGUT-01302	Alistipes putredinis
GUT_GENOME021026	MGYG-HGUT-01302	Alistipes putredinis
GUT_GENOME021068	MGYG-HGUT-01302	Alistipes putredinis
GUT_GENOME021076	MGYG-HGUT-01302	Alistipes putredinis
GUT_GENOME021096	MGYG-HGUT-01302	Alistipes putredinis
GUT_GENOME021125	MGYG-HGUT-01302	Alistipes putredinis
GUT_GENOME021156	MGYG-HGUT-01302	Alistipes putredinis
GUT_GENOME021265	MGYG-HGUT-01302	Alistipes putredinis
GUT_GENOME021280	MGYG-HGUT-01302	Alistipes putredinis
GUT_GENOME021724	MGYG-HGUT-01302	Alistipes putredinis
GUT_GENOME021735	MGYG-HGUT-01302	Alistipes putredinis
GUT_GENOME021892	MGYG-HGUT-01302	Alistipes putredinis
GUT_GENOME021910	MGYG-HGUT-01302	Alistipes putredinis
GUT_GENOME022063	MGYG-HGUT-01302	Alistipes putredinis
GUT_GENOME022091	MGYG-HGUT-01302	Alistipes putredinis
GUT_GENOME022113	MGYG-HGUT-01302	Alistipes putredinis
GUT_GENOME022437	MGYG-HGUT-01302	Alistipes putredinis
GUT_GENOME022492	MGYG-HGUT-01302	Alistipes putredinis
GUT_GENOME022681	MGYG-HGUT-01302	Alistipes putredinis
GUT_GENOME022804	MGYG-HGUT-01302	Alistipes putredinis
GUT_GENOME022844	MGYG-HGUT-01302	Alistipes putredinis
GUT_GENOME022887	MGYG-HGUT-01302	Alistipes putredinis
GUT_GENOME022940	MGYG-HGUT-01302	Alistipes putredinis
GUT_GENOME022964	MGYG-HGUT-01302	Alistipes putredinis
GUT_GENOME023015	MGYG-HGUT-01302	Alistipes putredinis
GUT_GENOME023097	MGYG-HGUT-01302	Alistipes putredinis
GUT_GENOME023147	MGYG-HGUT-01302	Alistipes putredinis
GUT_GENOME023623	MGYG-HGUT-01302	Alistipes putredinis
GUT_GENOME023676	MGYG-HGUT-01302	Alistipes putredinis
GUT_GENOME023844	MGYG-HGUT-01302	Alistipes putredinis
GUT_GENOME023856	MGYG-HGUT-01302	Alistipes putredinis
GUT_GENOME023905	MGYG-HGUT-01302	Alistipes putredinis
GUT_GENOME023932	MGYG-HGUT-01302	Alistipes putredinis
GUT_GENOME023986	MGYG-HGUT-01302	Alistipes putredinis
GUT_GENOME024011	MGYG-HGUT-01302	Alistipes putredinis
GUT_GENOME024053	MGYG-HGUT-01302	Alistipes putredinis
GUT_GENOME024634	MGYG-HGUT-01302	Alistipes putredinis
GUT_GENOME024915	MGYG-HGUT-01302	Alistipes putredinis
GUT_GENOME025014	MGYG-HGUT-01302	Alistipes putredinis
GUT_GENOME025174	MGYG-HGUT-01302	Alistipes putredinis
GUT_GENOME025202	MGYG-HGUT-01302	Alistipes putredinis
GUT_GENOME025398	MGYG-HGUT-01302	Alistipes putredinis
GUT_GENOME025434	MGYG-HGUT-01302	Alistipes putredinis
GUT_GENOME025488	MGYG-HGUT-01302	Alistipes putredinis
GUT_GENOME025689	MGYG-HGUT-01302	Alistipes putredinis
GUT_GENOME026099	MGYG-HGUT-01302	Alistipes putredinis
GUT_GENOME026131	MGYG-HGUT-01302	Alistipes putredinis
GUT_GENOME026143	MGYG-HGUT-01302	Alistipes putredinis
GUT_GENOME026212	MGYG-HGUT-01302	Alistipes putredinis
GUT_GENOME026254	MGYG-HGUT-01302	Alistipes putredinis
GUT_GENOME026303	MGYG-HGUT-01302	Alistipes putredinis
GUT_GENOME026327	MGYG-HGUT-01302	Alistipes putredinis
GUT_GENOME026421	MGYG-HGUT-01302	Alistipes putredinis
GUT_GENOME026689	MGYG-HGUT-01302	Alistipes putredinis
GUT_GENOME026704	MGYG-HGUT-01302	Alistipes putredinis
GUT_GENOME026930	MGYG-HGUT-01302	Alistipes putredinis
GUT_GENOME026937	MGYG-HGUT-01302	Alistipes putredinis
GUT_GENOME027048	MGYG-HGUT-01302	Alistipes putredinis
GUT_GENOME027119	MGYG-HGUT-01302	Alistipes putredinis
GUT_GENOME027127	MGYG-HGUT-01302	Alistipes putredinis
GUT_GENOME027175	MGYG-HGUT-01302	Alistipes putredinis
GUT_GENOME027181	MGYG-HGUT-01302	Alistipes putredinis
GUT_GENOME027193	MGYG-HGUT-01302	Alistipes putredinis
GUT_GENOME027226	MGYG-HGUT-01302	Alistipes putredinis
GUT_GENOME027236	MGYG-HGUT-01302	Alistipes putredinis
GUT_GENOME027524	MGYG-HGUT-01302	Alistipes putredinis
GUT_GENOME027534	MGYG-HGUT-01302	Alistipes putredinis
GUT_GENOME027673	MGYG-HGUT-01302	Alistipes putredinis
GUT_GENOME027691	MGYG-HGUT-01302	Alistipes putredinis
GUT_GENOME028505	MGYG-HGUT-01302	Alistipes putredinis
GUT_GENOME028860	MGYG-HGUT-01302	Alistipes putredinis
GUT_GENOME029049	MGYG-HGUT-01302	Alistipes putredinis
GUT_GENOME029080	MGYG-HGUT-01302	Alistipes putredinis
GUT_GENOME029123	MGYG-HGUT-01302	Alistipes putredinis
GUT_GENOME029204	MGYG-HGUT-01302	Alistipes putredinis
GUT_GENOME029358	MGYG-HGUT-01302	Alistipes putredinis
GUT_GENOME029397	MGYG-HGUT-01302	Alistipes putredinis
GUT_GENOME029490	MGYG-HGUT-01302	Alistipes putredinis
GUT_GENOME029596	MGYG-HGUT-01302	Alistipes putredinis
GUT_GENOME029622	MGYG-HGUT-01302	Alistipes putredinis
GUT_GENOME029777	MGYG-HGUT-01302	Alistipes putredinis
GUT_GENOME029814	MGYG-HGUT-01302	Alistipes putredinis
GUT_GENOME029864	MGYG-HGUT-01302	Alistipes putredinis
GUT_GENOME029977	MGYG-HGUT-01302	Alistipes putredinis
GUT_GENOME030058	MGYG-HGUT-01302	Alistipes putredinis
GUT_GENOME030157	MGYG-HGUT-01302	Alistipes putredinis
GUT_GENOME030495	MGYG-HGUT-01302	Alistipes putredinis
GUT_GENOME030571	MGYG-HGUT-01302	Alistipes putredinis
GUT_GENOME030688	MGYG-HGUT-01302	Alistipes putredinis
GUT_GENOME030893	MGYG-HGUT-01302	Alistipes putredinis
GUT_GENOME030958	MGYG-HGUT-01302	Alistipes putredinis
GUT_GENOME030968	MGYG-HGUT-01302	Alistipes putredinis
GUT_GENOME031186	MGYG-HGUT-01302	Alistipes putredinis
GUT_GENOME031235	MGYG-HGUT-01302	Alistipes putredinis
GUT_GENOME031258	MGYG-HGUT-01302	Alistipes putredinis
GUT_GENOME031352	MGYG-HGUT-01302	Alistipes putredinis
GUT_GENOME031374	MGYG-HGUT-01302	Alistipes putredinis
GUT_GENOME031433	MGYG-HGUT-01302	Alistipes putredinis
GUT_GENOME031506	MGYG-HGUT-01302	Alistipes putredinis
GUT_GENOME031575	MGYG-HGUT-01302	Alistipes putredinis
GUT_GENOME031719	MGYG-HGUT-01302	Alistipes putredinis
GUT_GENOME031771	MGYG-HGUT-01302	Alistipes putredinis
GUT_GENOME031851	MGYG-HGUT-01302	Alistipes putredinis
GUT_GENOME031859	MGYG-HGUT-01302	Alistipes putredinis
GUT_GENOME031875	MGYG-HGUT-01302	Alistipes putredinis
GUT_GENOME031921	MGYG-HGUT-01302	Alistipes putredinis
GUT_GENOME031944	MGYG-HGUT-01302	Alistipes putredinis
GUT_GENOME032010	MGYG-HGUT-01302	Alistipes putredinis
GUT_GENOME032033	MGYG-HGUT-01302	Alistipes putredinis
GUT_GENOME032124	MGYG-HGUT-01302	Alistipes putredinis
GUT_GENOME032234	MGYG-HGUT-01302	Alistipes putredinis
GUT_GENOME032262	MGYG-HGUT-01302	Alistipes putredinis
GUT_GENOME032308	MGYG-HGUT-01302	Alistipes putredinis
GUT_GENOME032425	MGYG-HGUT-01302	Alistipes putredinis
GUT_GENOME032509	MGYG-HGUT-01302	Alistipes putredinis
GUT_GENOME032569	MGYG-HGUT-01302	Alistipes putredinis
GUT_GENOME032601	MGYG-HGUT-01302	Alistipes putredinis
GUT_GENOME032666	MGYG-HGUT-01302	Alistipes putredinis
GUT_GENOME032730	MGYG-HGUT-01302	Alistipes putredinis
GUT_GENOME032770	MGYG-HGUT-01302	Alistipes putredinis
GUT_GENOME032861	MGYG-HGUT-01302	Alistipes putredinis
GUT_GENOME032876	MGYG-HGUT-01302	Alistipes putredinis
GUT_GENOME032948	MGYG-HGUT-01302	Alistipes putredinis
GUT_GENOME033001	MGYG-HGUT-01302	Alistipes putredinis
GUT_GENOME033019	MGYG-HGUT-01302	Alistipes putredinis
GUT_GENOME033043	MGYG-HGUT-01302	Alistipes putredinis
GUT_GENOME033127	MGYG-HGUT-01302	Alistipes putredinis
GUT_GENOME033138	MGYG-HGUT-01302	Alistipes putredinis
GUT_GENOME033203	MGYG-HGUT-01302	Alistipes putredinis
GUT_GENOME033227	MGYG-HGUT-01302	Alistipes putredinis
GUT_GENOME033267	MGYG-HGUT-01302	Alistipes putredinis
GUT_GENOME033345	MGYG-HGUT-01302	Alistipes putredinis
GUT_GENOME033394	MGYG-HGUT-01302	Alistipes putredinis
GUT_GENOME033404	MGYG-HGUT-01302	Alistipes putredinis
GUT_GENOME033431	MGYG-HGUT-01302	Alistipes putredinis
GUT_GENOME033481	MGYG-HGUT-01302	Alistipes putredinis
GUT_GENOME033499	MGYG-HGUT-01302	Alistipes putredinis
GUT_GENOME033549	MGYG-HGUT-01302	Alistipes putredinis
GUT_GENOME033575	MGYG-HGUT-01302	Alistipes putredinis
GUT_GENOME033632	MGYG-HGUT-01302	Alistipes putredinis
GUT_GENOME033651	MGYG-HGUT-01302	Alistipes putredinis
GUT_GENOME033690	MGYG-HGUT-01302	Alistipes putredinis
GUT_GENOME033726	MGYG-HGUT-01302	Alistipes putredinis
GUT_GENOME033764	MGYG-HGUT-01302	Alistipes putredinis
GUT_GENOME033769	MGYG-HGUT-01302	Alistipes putredinis
GUT_GENOME033782	MGYG-HGUT-01302	Alistipes putredinis
GUT_GENOME033814	MGYG-HGUT-01302	Alistipes putredinis
GUT_GENOME033918	MGYG-HGUT-01302	Alistipes putredinis
GUT_GENOME033930	MGYG-HGUT-01302	Alistipes putredinis
GUT_GENOME033951	MGYG-HGUT-01302	Alistipes putredinis
GUT_GENOME033975	MGYG-HGUT-01302	Alistipes putredinis
GUT_GENOME034074	MGYG-HGUT-01302	Alistipes putredinis
GUT_GENOME034249	MGYG-HGUT-01302	Alistipes putredinis
GUT_GENOME034286	MGYG-HGUT-01302	Alistipes putredinis
GUT_GENOME034428	MGYG-HGUT-01302	Alistipes putredinis
GUT_GENOME034448	MGYG-HGUT-01302	Alistipes putredinis
GUT_GENOME034475	MGYG-HGUT-01302	Alistipes putredinis
GUT_GENOME034526	MGYG-HGUT-01302	Alistipes putredinis
GUT_GENOME034614	MGYG-HGUT-01302	Alistipes putredinis
GUT_GENOME034646	MGYG-HGUT-01302	Alistipes putredinis
GUT_GENOME034676	MGYG-HGUT-01302	Alistipes putredinis
GUT_GENOME034706	MGYG-HGUT-01302	Alistipes putredinis
GUT_GENOME034978	MGYG-HGUT-01302	Alistipes putredinis
GUT_GENOME035198	MGYG-HGUT-01302	Alistipes putredinis
GUT_GENOME035222	MGYG-HGUT-01302	Alistipes putredinis
GUT_GENOME035312	MGYG-HGUT-01302	Alistipes putredinis
GUT_GENOME035352	MGYG-HGUT-01302	Alistipes putredinis
GUT_GENOME035378	MGYG-HGUT-01302	Alistipes putredinis
GUT_GENOME035436	MGYG-HGUT-01302	Alistipes putredinis
GUT_GENOME035638	MGYG-HGUT-01302	Alistipes putredinis
GUT_GENOME035658	MGYG-HGUT-01302	Alistipes putredinis
GUT_GENOME035733	MGYG-HGUT-01302	Alistipes putredinis
GUT_GENOME035761	MGYG-HGUT-01302	Alistipes putredinis
GUT_GENOME035783	MGYG-HGUT-01302	Alistipes putredinis
GUT_GENOME035861	MGYG-HGUT-01302	Alistipes putredinis
GUT_GENOME035897	MGYG-HGUT-01302	Alistipes putredinis
GUT_GENOME035996	MGYG-HGUT-01302	Alistipes putredinis
GUT_GENOME036088	MGYG-HGUT-01302	Alistipes putredinis
GUT_GENOME036145	MGYG-HGUT-01302	Alistipes putredinis
GUT_GENOME036248	MGYG-HGUT-01302	Alistipes putredinis
GUT_GENOME036515	MGYG-HGUT-01302	Alistipes putredinis
GUT_GENOME036647	MGYG-HGUT-01302	Alistipes putredinis
GUT_GENOME036862	MGYG-HGUT-01302	Alistipes putredinis
GUT_GENOME036950	MGYG-HGUT-01302	Alistipes putredinis
GUT_GENOME037117	MGYG-HGUT-01302	Alistipes putredinis
GUT_GENOME037322	MGYG-HGUT-01302	Alistipes putredinis
GUT_GENOME037360	MGYG-HGUT-01302	Alistipes putredinis
GUT_GENOME037483	MGYG-HGUT-01302	Alistipes putredinis
GUT_GENOME037505	MGYG-HGUT-01302	Alistipes putredinis
GUT_GENOME037550	MGYG-HGUT-01302	Alistipes putredinis
GUT_GENOME037635	MGYG-HGUT-01302	Alistipes putredinis
GUT_GENOME037646	MGYG-HGUT-01302	Alistipes putredinis
GUT_GENOME037843	MGYG-HGUT-01302	Alistipes putredinis
GUT_GENOME038035	MGYG-HGUT-01302	Alistipes putredinis
GUT_GENOME038084	MGYG-HGUT-01302	Alistipes putredinis
GUT_GENOME038116	MGYG-HGUT-01302	Alistipes putredinis
GUT_GENOME038170	MGYG-HGUT-01302	Alistipes putredinis
GUT_GENOME038227	MGYG-HGUT-01302	Alistipes putredinis
GUT_GENOME038262	MGYG-HGUT-01302	Alistipes putredinis
GUT_GENOME038309	MGYG-HGUT-01302	Alistipes putredinis
GUT_GENOME038570	MGYG-HGUT-01302	Alistipes putredinis
GUT_GENOME038583	MGYG-HGUT-01302	Alistipes putredinis
GUT_GENOME038587	MGYG-HGUT-01302	Alistipes putredinis
GUT_GENOME038597	MGYG-HGUT-01302	Alistipes putredinis
GUT_GENOME038629	MGYG-HGUT-01302	Alistipes putredinis
GUT_GENOME038632	MGYG-HGUT-01302	Alistipes putredinis
GUT_GENOME038652	MGYG-HGUT-01302	Alistipes putredinis
GUT_GENOME038784	MGYG-HGUT-01302	Alistipes putredinis
GUT_GENOME038794	MGYG-HGUT-01302	Alistipes putredinis
GUT_GENOME038806	MGYG-HGUT-01302	Alistipes putredinis
GUT_GENOME038808	MGYG-HGUT-01302	Alistipes putredinis
GUT_GENOME038823	MGYG-HGUT-01302	Alistipes putredinis
GUT_GENOME038832	MGYG-HGUT-01302	Alistipes putredinis
GUT_GENOME038833	MGYG-HGUT-01302	Alistipes putredinis
GUT_GENOME038867	MGYG-HGUT-01302	Alistipes putredinis
GUT_GENOME038893	MGYG-HGUT-01302	Alistipes putredinis
GUT_GENOME038902	MGYG-HGUT-01302	Alistipes putredinis
GUT_GENOME038905	MGYG-HGUT-01302	Alistipes putredinis
GUT_GENOME038921	MGYG-HGUT-01302	Alistipes putredinis
GUT_GENOME039485	MGYG-HGUT-01302	Alistipes putredinis
GUT_GENOME039500	MGYG-HGUT-01302	Alistipes putredinis
GUT_GENOME039504	MGYG-HGUT-01302	Alistipes putredinis
GUT_GENOME039512	MGYG-HGUT-01302	Alistipes putredinis
GUT_GENOME039518	MGYG-HGUT-01302	Alistipes putredinis
GUT_GENOME039531	MGYG-HGUT-01302	Alistipes putredinis
GUT_GENOME039535	MGYG-HGUT-01302	Alistipes putredinis
GUT_GENOME039546	MGYG-HGUT-01302	Alistipes putredinis
GUT_GENOME039619	MGYG-HGUT-01302	Alistipes putredinis
GUT_GENOME039628	MGYG-HGUT-01302	Alistipes putredinis
GUT_GENOME039644	MGYG-HGUT-01302	Alistipes putredinis
GUT_GENOME039655	MGYG-HGUT-01302	Alistipes putredinis
GUT_GENOME039740	MGYG-HGUT-01302	Alistipes putredinis
GUT_GENOME039750	MGYG-HGUT-01302	Alistipes putredinis
GUT_GENOME039761	MGYG-HGUT-01302	Alistipes putredinis
GUT_GENOME039764	MGYG-HGUT-01302	Alistipes putredinis
GUT_GENOME039827	MGYG-HGUT-01302	Alistipes putredinis
GUT_GENOME039829	MGYG-HGUT-01302	Alistipes putredinis
GUT_GENOME039936	MGYG-HGUT-01302	Alistipes putredinis
GUT_GENOME040132	MGYG-HGUT-01302	Alistipes putredinis
GUT_GENOME040235	MGYG-HGUT-01302	Alistipes putredinis
GUT_GENOME040246	MGYG-HGUT-01302	Alistipes putredinis
GUT_GENOME040268	MGYG-HGUT-01302	Alistipes putredinis
GUT_GENOME040278	MGYG-HGUT-01302	Alistipes putredinis
GUT_GENOME040503	MGYG-HGUT-01302	Alistipes putredinis
GUT_GENOME040513	MGYG-HGUT-01302	Alistipes putredinis
GUT_GENOME040529	MGYG-HGUT-01302	Alistipes putredinis
GUT_GENOME040543	MGYG-HGUT-01302	Alistipes putredinis
GUT_GENOME040683	MGYG-HGUT-01302	Alistipes putredinis
GUT_GENOME040690	MGYG-HGUT-01302	Alistipes putredinis
GUT_GENOME040695	MGYG-HGUT-01302	Alistipes putredinis
GUT_GENOME040811	MGYG-HGUT-01302	Alistipes putredinis
GUT_GENOME040819	MGYG-HGUT-01302	Alistipes putredinis
GUT_GENOME040824	MGYG-HGUT-01302	Alistipes putredinis
GUT_GENOME040839	MGYG-HGUT-01302	Alistipes putredinis
GUT_GENOME040939	MGYG-HGUT-01302	Alistipes putredinis
GUT_GENOME040948	MGYG-HGUT-01302	Alistipes putredinis
GUT_GENOME040967	MGYG-HGUT-01302	Alistipes putredinis
GUT_GENOME040975	MGYG-HGUT-01302	Alistipes putredinis
GUT_GENOME040990	MGYG-HGUT-01302	Alistipes putredinis
GUT_GENOME041005	MGYG-HGUT-01302	Alistipes putredinis
GUT_GENOME041010	MGYG-HGUT-01302	Alistipes putredinis
GUT_GENOME041015	MGYG-HGUT-01302	Alistipes putredinis
GUT_GENOME041019	MGYG-HGUT-01302	Alistipes putredinis
GUT_GENOME041026	MGYG-HGUT-01302	Alistipes putredinis
GUT_GENOME041038	MGYG-HGUT-01302	Alistipes putredinis
GUT_GENOME041082	MGYG-HGUT-01302	Alistipes putredinis
GUT_GENOME041085	MGYG-HGUT-01302	Alistipes putredinis
GUT_GENOME041104	MGYG-HGUT-01302	Alistipes putredinis
GUT_GENOME041148	MGYG-HGUT-01302	Alistipes putredinis
GUT_GENOME041164	MGYG-HGUT-01302	Alistipes putredinis
GUT_GENOME041178	MGYG-HGUT-01302	Alistipes putredinis
GUT_GENOME041190	MGYG-HGUT-01302	Alistipes putredinis
GUT_GENOME041256	MGYG-HGUT-01302	Alistipes putredinis
GUT_GENOME041328	MGYG-HGUT-01302	Alistipes putredinis
GUT_GENOME041333	MGYG-HGUT-01302	Alistipes putredinis
GUT_GENOME041338	MGYG-HGUT-01302	Alistipes putredinis
GUT_GENOME041347	MGYG-HGUT-01302	Alistipes putredinis
GUT_GENOME041391	MGYG-HGUT-01302	Alistipes putredinis
GUT_GENOME041402	MGYG-HGUT-01302	Alistipes putredinis
GUT_GENOME041418	MGYG-HGUT-01302	Alistipes putredinis
GUT_GENOME041428	MGYG-HGUT-01302	Alistipes putredinis
GUT_GENOME041596	MGYG-HGUT-01302	Alistipes putredinis
GUT_GENOME041618	MGYG-HGUT-01302	Alistipes putredinis
GUT_GENOME041632	MGYG-HGUT-01302	Alistipes putredinis
GUT_GENOME041696	MGYG-HGUT-01302	Alistipes putredinis
GUT_GENOME041710	MGYG-HGUT-01302	Alistipes putredinis
GUT_GENOME041736	MGYG-HGUT-01302	Alistipes putredinis
GUT_GENOME041903	MGYG-HGUT-01302	Alistipes putredinis
GUT_GENOME041914	MGYG-HGUT-01302	Alistipes putredinis
GUT_GENOME041927	MGYG-HGUT-01302	Alistipes putredinis
GUT_GENOME041941	MGYG-HGUT-01302	Alistipes putredinis
GUT_GENOME042055	MGYG-HGUT-01302	Alistipes putredinis
GUT_GENOME042117	MGYG-HGUT-01302	Alistipes putredinis
GUT_GENOME042288	MGYG-HGUT-01302	Alistipes putredinis
GUT_GENOME042333	MGYG-HGUT-01302	Alistipes putredinis
GUT_GENOME042489	MGYG-HGUT-01302	Alistipes putredinis
GUT_GENOME042648	MGYG-HGUT-01302	Alistipes putredinis
GUT_GENOME042739	MGYG-HGUT-01302	Alistipes putredinis
GUT_GENOME042749	MGYG-HGUT-01302	Alistipes putredinis
GUT_GENOME042830	MGYG-HGUT-01302	Alistipes putredinis
GUT_GENOME042878	MGYG-HGUT-01302	Alistipes putredinis
GUT_GENOME042948	MGYG-HGUT-01302	Alistipes putredinis
GUT_GENOME043475	MGYG-HGUT-01302	Alistipes putredinis
GUT_GENOME043534	MGYG-HGUT-01302	Alistipes putredinis
GUT_GENOME043552	MGYG-HGUT-01302	Alistipes putredinis
GUT_GENOME043586	MGYG-HGUT-01302	Alistipes putredinis
GUT_GENOME043704	MGYG-HGUT-01302	Alistipes putredinis
GUT_GENOME043742	MGYG-HGUT-01302	Alistipes putredinis
GUT_GENOME043800	MGYG-HGUT-01302	Alistipes putredinis
GUT_GENOME043856	MGYG-HGUT-01302	Alistipes putredinis
GUT_GENOME043871	MGYG-HGUT-01302	Alistipes putredinis
GUT_GENOME043912	MGYG-HGUT-01302	Alistipes putredinis
GUT_GENOME044131	MGYG-HGUT-01302	Alistipes putredinis
GUT_GENOME044153	MGYG-HGUT-01302	Alistipes putredinis
GUT_GENOME044176	MGYG-HGUT-01302	Alistipes putredinis
GUT_GENOME044215	MGYG-HGUT-01302	Alistipes putredinis
GUT_GENOME044313	MGYG-HGUT-01302	Alistipes putredinis
GUT_GENOME044356	MGYG-HGUT-01302	Alistipes putredinis
GUT_GENOME044512	MGYG-HGUT-01302	Alistipes putredinis
GUT_GENOME044541	MGYG-HGUT-01302	Alistipes putredinis
GUT_GENOME044611	MGYG-HGUT-01302	Alistipes putredinis
GUT_GENOME044639	MGYG-HGUT-01302	Alistipes putredinis
GUT_GENOME044664	MGYG-HGUT-01302	Alistipes putredinis
GUT_GENOME044678	MGYG-HGUT-01302	Alistipes putredinis
GUT_GENOME044697	MGYG-HGUT-01302	Alistipes putredinis
GUT_GENOME044751	MGYG-HGUT-01302	Alistipes putredinis
GUT_GENOME044883	MGYG-HGUT-01302	Alistipes putredinis
GUT_GENOME044909	MGYG-HGUT-01302	Alistipes putredinis
GUT_GENOME044976	MGYG-HGUT-01302	Alistipes putredinis
GUT_GENOME045020	MGYG-HGUT-01302	Alistipes putredinis
GUT_GENOME045047	MGYG-HGUT-01302	Alistipes putredinis
GUT_GENOME045125	MGYG-HGUT-01302	Alistipes putredinis
GUT_GENOME045375	MGYG-HGUT-01302	Alistipes putredinis
GUT_GENOME045428	MGYG-HGUT-01302	Alistipes putredinis
GUT_GENOME045786	MGYG-HGUT-01302	Alistipes putredinis
GUT_GENOME045800	MGYG-HGUT-01302	Alistipes putredinis
GUT_GENOME045822	MGYG-HGUT-01302	Alistipes putredinis
GUT_GENOME046004	MGYG-HGUT-01302	Alistipes putredinis
GUT_GENOME046094	MGYG-HGUT-01302	Alistipes putredinis
GUT_GENOME046299	MGYG-HGUT-01302	Alistipes putredinis
GUT_GENOME046330	MGYG-HGUT-01302	Alistipes putredinis
GUT_GENOME046342	MGYG-HGUT-01302	Alistipes putredinis
GUT_GENOME046392	MGYG-HGUT-01302	Alistipes putredinis
GUT_GENOME046518	MGYG-HGUT-01302	Alistipes putredinis
GUT_GENOME046707	MGYG-HGUT-01302	Alistipes putredinis
GUT_GENOME046734	MGYG-HGUT-01302	Alistipes putredinis
GUT_GENOME046759	MGYG-HGUT-01302	Alistipes putredinis
GUT_GENOME046916	MGYG-HGUT-01302	Alistipes putredinis
GUT_GENOME047053	MGYG-HGUT-01302	Alistipes putredinis
GUT_GENOME047118	MGYG-HGUT-01302	Alistipes putredinis
GUT_GENOME047171	MGYG-HGUT-01302	Alistipes putredinis
GUT_GENOME047185	MGYG-HGUT-01302	Alistipes putredinis
GUT_GENOME047256	MGYG-HGUT-01302	Alistipes putredinis
GUT_GENOME047308	MGYG-HGUT-01302	Alistipes putredinis
GUT_GENOME047360	MGYG-HGUT-01302	Alistipes putredinis
GUT_GENOME047796	MGYG-HGUT-01302	Alistipes putredinis
GUT_GENOME047803	MGYG-HGUT-01302	Alistipes putredinis
GUT_GENOME047818	MGYG-HGUT-01302	Alistipes putredinis
GUT_GENOME047822	MGYG-HGUT-01302	Alistipes putredinis
GUT_GENOME047840	MGYG-HGUT-01302	Alistipes putredinis
GUT_GENOME047841	MGYG-HGUT-01302	Alistipes putredinis
GUT_GENOME047855	MGYG-HGUT-01302	Alistipes putredinis
GUT_GENOME047879	MGYG-HGUT-01302	Alistipes putredinis
GUT_GENOME047888	MGYG-HGUT-01302	Alistipes putredinis
GUT_GENOME047923	MGYG-HGUT-01302	Alistipes putredinis
GUT_GENOME047957	MGYG-HGUT-01302	Alistipes putredinis
GUT_GENOME047995	MGYG-HGUT-01302	Alistipes putredinis
GUT_GENOME048182	MGYG-HGUT-01302	Alistipes putredinis
GUT_GENOME048188	MGYG-HGUT-01302	Alistipes putredinis
GUT_GENOME048474	MGYG-HGUT-01302	Alistipes putredinis
GUT_GENOME048521	MGYG-HGUT-01302	Alistipes putredinis
GUT_GENOME048613	MGYG-HGUT-01302	Alistipes putredinis
GUT_GENOME048631	MGYG-HGUT-01302	Alistipes putredinis
GUT_GENOME048745	MGYG-HGUT-01302	Alistipes putredinis
GUT_GENOME048755	MGYG-HGUT-01302	Alistipes putredinis
GUT_GENOME048761	MGYG-HGUT-01302	Alistipes putredinis
GUT_GENOME048775	MGYG-HGUT-01302	Alistipes putredinis
GUT_GENOME048780	MGYG-HGUT-01302	Alistipes putredinis
GUT_GENOME048799	MGYG-HGUT-01302	Alistipes putredinis
GUT_GENOME048802	MGYG-HGUT-01302	Alistipes putredinis
GUT_GENOME048822	MGYG-HGUT-01302	Alistipes putredinis
GUT_GENOME048842	MGYG-HGUT-01302	Alistipes putredinis
GUT_GENOME048849	MGYG-HGUT-01302	Alistipes putredinis
GUT_GENOME048877	MGYG-HGUT-01302	Alistipes putredinis
GUT_GENOME048895	MGYG-HGUT-01302	Alistipes putredinis
GUT_GENOME048905	MGYG-HGUT-01302	Alistipes putredinis
GUT_GENOME048919	MGYG-HGUT-01302	Alistipes putredinis
GUT_GENOME048934	MGYG-HGUT-01302	Alistipes putredinis
GUT_GENOME048942	MGYG-HGUT-01302	Alistipes putredinis
GUT_GENOME048964	MGYG-HGUT-01302	Alistipes putredinis
GUT_GENOME049336	MGYG-HGUT-01302	Alistipes putredinis
GUT_GENOME049344	MGYG-HGUT-01302	Alistipes putredinis
GUT_GENOME049408	MGYG-HGUT-01302	Alistipes putredinis
GUT_GENOME049535	MGYG-HGUT-01302	Alistipes putredinis
GUT_GENOME049694	MGYG-HGUT-01302	Alistipes putredinis
GUT_GENOME049711	MGYG-HGUT-01302	Alistipes putredinis
GUT_GENOME049838	MGYG-HGUT-01302	Alistipes putredinis
GUT_GENOME049907	MGYG-HGUT-01302	Alistipes putredinis
GUT_GENOME050036	MGYG-HGUT-01302	Alistipes putredinis
GUT_GENOME050081	MGYG-HGUT-01302	Alistipes putredinis
GUT_GENOME050124	MGYG-HGUT-01302	Alistipes putredinis
GUT_GENOME050388	MGYG-HGUT-01302	Alistipes putredinis
GUT_GENOME051585	MGYG-HGUT-01302	Alistipes putredinis
GUT_GENOME051909	MGYG-HGUT-01302	Alistipes putredinis
GUT_GENOME051975	MGYG-HGUT-01302	Alistipes putredinis
GUT_GENOME052048	MGYG-HGUT-01302	Alistipes putredinis
GUT_GENOME052152	MGYG-HGUT-01302	Alistipes putredinis
GUT_GENOME052162	MGYG-HGUT-01302	Alistipes putredinis
GUT_GENOME052170	MGYG-HGUT-01302	Alistipes putredinis
GUT_GENOME052218	MGYG-HGUT-01302	Alistipes putredinis
GUT_GENOME052500	MGYG-HGUT-01302	Alistipes putredinis
GUT_GENOME052512	MGYG-HGUT-01302	Alistipes putredinis
GUT_GENOME052519	MGYG-HGUT-01302	Alistipes putredinis
GUT_GENOME052545	MGYG-HGUT-01302	Alistipes putredinis
GUT_GENOME052638	MGYG-HGUT-01302	Alistipes putredinis
GUT_GENOME052695	MGYG-HGUT-01302	Alistipes putredinis
GUT_GENOME052714	MGYG-HGUT-01302	Alistipes putredinis
GUT_GENOME052802	MGYG-HGUT-01302	Alistipes putredinis
GUT_GENOME052806	MGYG-HGUT-01302	Alistipes putredinis
GUT_GENOME052821	MGYG-HGUT-01302	Alistipes putredinis
GUT_GENOME052825	MGYG-HGUT-01302	Alistipes putredinis
GUT_GENOME052947	MGYG-HGUT-01302	Alistipes putredinis
GUT_GENOME053008	MGYG-HGUT-01302	Alistipes putredinis
GUT_GENOME053017	MGYG-HGUT-01302	Alistipes putredinis
GUT_GENOME053137	MGYG-HGUT-01302	Alistipes putredinis
GUT_GENOME053195	MGYG-HGUT-01302	Alistipes putredinis
GUT_GENOME053208	MGYG-HGUT-01302	Alistipes putredinis
GUT_GENOME053235	MGYG-HGUT-01302	Alistipes putredinis
GUT_GENOME053813	MGYG-HGUT-01302	Alistipes putredinis
GUT_GENOME054231	MGYG-HGUT-01302	Alistipes putredinis
GUT_GENOME054937	MGYG-HGUT-01302	Alistipes putredinis
GUT_GENOME055003	MGYG-HGUT-01302	Alistipes putredinis
GUT_GENOME055322	MGYG-HGUT-01302	Alistipes putredinis
GUT_GENOME055358	MGYG-HGUT-01302	Alistipes putredinis
GUT_GENOME055389	MGYG-HGUT-01302	Alistipes putredinis
GUT_GENOME055402	MGYG-HGUT-01302	Alistipes putredinis
GUT_GENOME055510	MGYG-HGUT-01302	Alistipes putredinis
GUT_GENOME055566	MGYG-HGUT-01302	Alistipes putredinis
GUT_GENOME055614	MGYG-HGUT-01302	Alistipes putredinis
GUT_GENOME055691	MGYG-HGUT-01302	Alistipes putredinis
GUT_GENOME055745	MGYG-HGUT-01302	Alistipes putredinis
GUT_GENOME055749	MGYG-HGUT-01302	Alistipes putredinis
GUT_GENOME055783	MGYG-HGUT-01302	Alistipes putredinis
GUT_GENOME055816	MGYG-HGUT-01302	Alistipes putredinis
GUT_GENOME055834	MGYG-HGUT-01302	Alistipes putredinis
GUT_GENOME055979	MGYG-HGUT-01302	Alistipes putredinis
GUT_GENOME056043	MGYG-HGUT-01302	Alistipes putredinis
GUT_GENOME056114	MGYG-HGUT-01302	Alistipes putredinis
GUT_GENOME056183	MGYG-HGUT-01302	Alistipes putredinis
GUT_GENOME056363	MGYG-HGUT-01302	Alistipes putredinis
GUT_GENOME056431	MGYG-HGUT-01302	Alistipes putredinis
GUT_GENOME056488	MGYG-HGUT-01302	Alistipes putredinis
GUT_GENOME056646	MGYG-HGUT-01302	Alistipes putredinis
GUT_GENOME056660	MGYG-HGUT-01302	Alistipes putredinis
GUT_GENOME056668	MGYG-HGUT-01302	Alistipes putredinis
GUT_GENOME056853	MGYG-HGUT-01302	Alistipes putredinis
GUT_GENOME056994	MGYG-HGUT-01302	Alistipes putredinis
GUT_GENOME057028	MGYG-HGUT-01302	Alistipes putredinis
GUT_GENOME057101	MGYG-HGUT-01302	Alistipes putredinis
GUT_GENOME057186	MGYG-HGUT-01302	Alistipes putredinis
GUT_GENOME057271	MGYG-HGUT-01302	Alistipes putredinis
GUT_GENOME057331	MGYG-HGUT-01302	Alistipes putredinis
GUT_GENOME057583	MGYG-HGUT-01302	Alistipes putredinis
GUT_GENOME057598	MGYG-HGUT-01302	Alistipes putredinis
GUT_GENOME057683	MGYG-HGUT-01302	Alistipes putredinis
GUT_GENOME057691	MGYG-HGUT-01302	Alistipes putredinis
GUT_GENOME057711	MGYG-HGUT-01302	Alistipes putredinis
GUT_GENOME057731	MGYG-HGUT-01302	Alistipes putredinis
GUT_GENOME057734	MGYG-HGUT-01302	Alistipes putredinis
GUT_GENOME058356	MGYG-HGUT-01302	Alistipes putredinis
GUT_GENOME058432	MGYG-HGUT-01302	Alistipes putredinis
GUT_GENOME058510	MGYG-HGUT-01302	Alistipes putredinis
GUT_GENOME058668	MGYG-HGUT-01302	Alistipes putredinis
GUT_GENOME058707	MGYG-HGUT-01302	Alistipes putredinis
GUT_GENOME058789	MGYG-HGUT-01302	Alistipes putredinis
GUT_GENOME058846	MGYG-HGUT-01302	Alistipes putredinis
GUT_GENOME058866	MGYG-HGUT-01302	Alistipes putredinis
GUT_GENOME058895	MGYG-HGUT-01302	Alistipes putredinis
GUT_GENOME058971	MGYG-HGUT-01302	Alistipes putredinis
GUT_GENOME059000	MGYG-HGUT-01302	Alistipes putredinis
GUT_GENOME059044	MGYG-HGUT-01302	Alistipes putredinis
GUT_GENOME059087	MGYG-HGUT-01302	Alistipes putredinis
GUT_GENOME059128	MGYG-HGUT-01302	Alistipes putredinis
GUT_GENOME059351	MGYG-HGUT-01302	Alistipes putredinis
GUT_GENOME059431	MGYG-HGUT-01302	Alistipes putredinis
GUT_GENOME059553	MGYG-HGUT-01302	Alistipes putredinis
GUT_GENOME059595	MGYG-HGUT-01302	Alistipes putredinis
GUT_GENOME059722	MGYG-HGUT-01302	Alistipes putredinis
GUT_GENOME059780	MGYG-HGUT-01302	Alistipes putredinis
GUT_GENOME059991	MGYG-HGUT-01302	Alistipes putredinis
GUT_GENOME060044	MGYG-HGUT-01302	Alistipes putredinis
GUT_GENOME060233	MGYG-HGUT-01302	Alistipes putredinis
GUT_GENOME060678	MGYG-HGUT-01302	Alistipes putredinis
GUT_GENOME060700	MGYG-HGUT-01302	Alistipes putredinis
GUT_GENOME060917	MGYG-HGUT-01302	Alistipes putredinis
GUT_GENOME060944	MGYG-HGUT-01302	Alistipes putredinis
GUT_GENOME061042	MGYG-HGUT-01302	Alistipes putredinis
GUT_GENOME061157	MGYG-HGUT-01302	Alistipes putredinis
GUT_GENOME061243	MGYG-HGUT-01302	Alistipes putredinis
GUT_GENOME061300	MGYG-HGUT-01302	Alistipes putredinis
GUT_GENOME061322	MGYG-HGUT-01302	Alistipes putredinis
GUT_GENOME061432	MGYG-HGUT-01302	Alistipes putredinis
GUT_GENOME061577	MGYG-HGUT-01302	Alistipes putredinis
GUT_GENOME061620	MGYG-HGUT-01302	Alistipes putredinis
GUT_GENOME062021	MGYG-HGUT-01302	Alistipes putredinis
GUT_GENOME062063	MGYG-HGUT-01302	Alistipes putredinis
GUT_GENOME062258	MGYG-HGUT-01302	Alistipes putredinis
GUT_GENOME062354	MGYG-HGUT-01302	Alistipes putredinis
GUT_GENOME062547	MGYG-HGUT-01302	Alistipes putredinis
GUT_GENOME062555	MGYG-HGUT-01302	Alistipes putredinis
GUT_GENOME062618	MGYG-HGUT-01302	Alistipes putredinis
GUT_GENOME062705	MGYG-HGUT-01302	Alistipes putredinis
GUT_GENOME062760	MGYG-HGUT-01302	Alistipes putredinis
GUT_GENOME062985	MGYG-HGUT-01302	Alistipes putredinis
GUT_GENOME063035	MGYG-HGUT-01302	Alistipes putredinis
GUT_GENOME063071	MGYG-HGUT-01302	Alistipes putredinis
GUT_GENOME063185	MGYG-HGUT-01302	Alistipes putredinis
GUT_GENOME063203	MGYG-HGUT-01302	Alistipes putredinis
GUT_GENOME063231	MGYG-HGUT-01302	Alistipes putredinis
GUT_GENOME063281	MGYG-HGUT-01302	Alistipes putredinis
GUT_GENOME063342	MGYG-HGUT-01302	Alistipes putredinis
GUT_GENOME063373	MGYG-HGUT-01302	Alistipes putredinis
GUT_GENOME063426	MGYG-HGUT-01302	Alistipes putredinis
GUT_GENOME063459	MGYG-HGUT-01302	Alistipes putredinis
GUT_GENOME063545	MGYG-HGUT-01302	Alistipes putredinis
GUT_GENOME063612	MGYG-HGUT-01302	Alistipes putredinis
GUT_GENOME063621	MGYG-HGUT-01302	Alistipes putredinis
GUT_GENOME063699	MGYG-HGUT-01302	Alistipes putredinis
GUT_GENOME063814	MGYG-HGUT-01302	Alistipes putredinis
GUT_GENOME063874	MGYG-HGUT-01302	Alistipes putredinis
GUT_GENOME064000	MGYG-HGUT-01302	Alistipes putredinis
GUT_GENOME064065	MGYG-HGUT-01302	Alistipes putredinis
GUT_GENOME064562	MGYG-HGUT-01302	Alistipes putredinis
GUT_GENOME064694	MGYG-HGUT-01302	Alistipes putredinis
GUT_GENOME064774	MGYG-HGUT-01302	Alistipes putredinis
GUT_GENOME064933	MGYG-HGUT-01302	Alistipes putredinis
GUT_GENOME065391	MGYG-HGUT-01302	Alistipes putredinis
GUT_GENOME065740	MGYG-HGUT-01302	Alistipes putredinis
GUT_GENOME065794	MGYG-HGUT-01302	Alistipes putredinis
GUT_GENOME065821	MGYG-HGUT-01302	Alistipes putredinis
GUT_GENOME065838	MGYG-HGUT-01302	Alistipes putredinis
GUT_GENOME065911	MGYG-HGUT-01302	Alistipes putredinis
GUT_GENOME065986	MGYG-HGUT-01302	Alistipes putredinis
GUT_GENOME066774	MGYG-HGUT-01302	Alistipes putredinis
GUT_GENOME066926	MGYG-HGUT-01302	Alistipes putredinis
GUT_GENOME067020	MGYG-HGUT-01302	Alistipes putredinis
GUT_GENOME067040	MGYG-HGUT-01302	Alistipes putredinis
GUT_GENOME067081	MGYG-HGUT-01302	Alistipes putredinis
GUT_GENOME067162	MGYG-HGUT-01302	Alistipes putredinis
GUT_GENOME067267	MGYG-HGUT-01302	Alistipes putredinis
GUT_GENOME067303	MGYG-HGUT-01302	Alistipes putredinis
GUT_GENOME067481	MGYG-HGUT-01302	Alistipes putredinis
GUT_GENOME067786	MGYG-HGUT-01302	Alistipes putredinis
GUT_GENOME068019	MGYG-HGUT-01302	Alistipes putredinis
GUT_GENOME068112	MGYG-HGUT-01302	Alistipes putredinis
GUT_GENOME068325	MGYG-HGUT-01302	Alistipes putredinis
GUT_GENOME068435	MGYG-HGUT-01302	Alistipes putredinis
GUT_GENOME068616	MGYG-HGUT-01302	Alistipes putredinis
GUT_GENOME068699	MGYG-HGUT-01302	Alistipes putredinis
GUT_GENOME068853	MGYG-HGUT-01302	Alistipes putredinis
GUT_GENOME068905	MGYG-HGUT-01302	Alistipes putredinis
GUT_GENOME068946	MGYG-HGUT-01302	Alistipes putredinis
GUT_GENOME068990	MGYG-HGUT-01302	Alistipes putredinis
GUT_GENOME069014	MGYG-HGUT-01302	Alistipes putredinis
GUT_GENOME069067	MGYG-HGUT-01302	Alistipes putredinis
GUT_GENOME069218	MGYG-HGUT-01302	Alistipes putredinis
GUT_GENOME069243	MGYG-HGUT-01302	Alistipes putredinis
GUT_GENOME069259	MGYG-HGUT-01302	Alistipes putredinis
GUT_GENOME069459	MGYG-HGUT-01302	Alistipes putredinis
GUT_GENOME069524	MGYG-HGUT-01302	Alistipes putredinis
GUT_GENOME069630	MGYG-HGUT-01302	Alistipes putredinis
GUT_GENOME069649	MGYG-HGUT-01302	Alistipes putredinis
GUT_GENOME069670	MGYG-HGUT-01302	Alistipes putredinis
GUT_GENOME069724	MGYG-HGUT-01302	Alistipes putredinis
GUT_GENOME069739	MGYG-HGUT-01302	Alistipes putredinis
GUT_GENOME069758	MGYG-HGUT-01302	Alistipes putredinis
GUT_GENOME069898	MGYG-HGUT-01302	Alistipes putredinis
GUT_GENOME069942	MGYG-HGUT-01302	Alistipes putredinis
GUT_GENOME069968	MGYG-HGUT-01302	Alistipes putredinis
GUT_GENOME070085	MGYG-HGUT-01302	Alistipes putredinis
GUT_GENOME070169	MGYG-HGUT-01302	Alistipes putredinis
GUT_GENOME070200	MGYG-HGUT-01302	Alistipes putredinis
GUT_GENOME070490	MGYG-HGUT-01302	Alistipes putredinis
GUT_GENOME070611	MGYG-HGUT-01302	Alistipes putredinis
GUT_GENOME070717	MGYG-HGUT-01302	Alistipes putredinis
GUT_GENOME070877	MGYG-HGUT-01302	Alistipes putredinis
GUT_GENOME071151	MGYG-HGUT-01302	Alistipes putredinis
GUT_GENOME071179	MGYG-HGUT-01302	Alistipes putredinis
GUT_GENOME071209	MGYG-HGUT-01302	Alistipes putredinis
GUT_GENOME071261	MGYG-HGUT-01302	Alistipes putredinis
GUT_GENOME071427	MGYG-HGUT-01302	Alistipes putredinis
GUT_GENOME071609	MGYG-HGUT-01302	Alistipes putredinis
GUT_GENOME071755	MGYG-HGUT-01302	Alistipes putredinis
GUT_GENOME071905	MGYG-HGUT-01302	Alistipes putredinis
GUT_GENOME072072	MGYG-HGUT-01302	Alistipes putredinis
GUT_GENOME072092	MGYG-HGUT-01302	Alistipes putredinis
GUT_GENOME072225	MGYG-HGUT-01302	Alistipes putredinis
GUT_GENOME072327	MGYG-HGUT-01302	Alistipes putredinis
GUT_GENOME072440	MGYG-HGUT-01302	Alistipes putredinis
GUT_GENOME072487	MGYG-HGUT-01302	Alistipes putredinis
GUT_GENOME072570	MGYG-HGUT-01302	Alistipes putredinis
GUT_GENOME072668	MGYG-HGUT-01302	Alistipes putredinis
GUT_GENOME072723	MGYG-HGUT-01302	Alistipes putredinis
GUT_GENOME072772	MGYG-HGUT-01302	Alistipes putredinis
GUT_GENOME072817	MGYG-HGUT-01302	Alistipes putredinis
GUT_GENOME072885	MGYG-HGUT-01302	Alistipes putredinis
GUT_GENOME072903	MGYG-HGUT-01302	Alistipes putredinis
GUT_GENOME072915	MGYG-HGUT-01302	Alistipes putredinis
GUT_GENOME072958	MGYG-HGUT-01302	Alistipes putredinis
GUT_GENOME073077	MGYG-HGUT-01302	Alistipes putredinis
GUT_GENOME073082	MGYG-HGUT-01302	Alistipes putredinis
GUT_GENOME073118	MGYG-HGUT-01302	Alistipes putredinis
GUT_GENOME073140	MGYG-HGUT-01302	Alistipes putredinis
GUT_GENOME073176	MGYG-HGUT-01302	Alistipes putredinis
GUT_GENOME073232	MGYG-HGUT-01302	Alistipes putredinis
GUT_GENOME073251	MGYG-HGUT-01302	Alistipes putredinis
GUT_GENOME073385	MGYG-HGUT-01302	Alistipes putredinis
GUT_GENOME073412	MGYG-HGUT-01302	Alistipes putredinis
GUT_GENOME073473	MGYG-HGUT-01302	Alistipes putredinis
GUT_GENOME073500	MGYG-HGUT-01302	Alistipes putredinis
GUT_GENOME073531	MGYG-HGUT-01302	Alistipes putredinis
GUT_GENOME073571	MGYG-HGUT-01302	Alistipes putredinis
GUT_GENOME073598	MGYG-HGUT-01302	Alistipes putredinis
GUT_GENOME073748	MGYG-HGUT-01302	Alistipes putredinis
GUT_GENOME073796	MGYG-HGUT-01302	Alistipes putredinis
GUT_GENOME073939	MGYG-HGUT-01302	Alistipes putredinis
GUT_GENOME073976	MGYG-HGUT-01302	Alistipes putredinis
GUT_GENOME074018	MGYG-HGUT-01302	Alistipes putredinis
GUT_GENOME074065	MGYG-HGUT-01302	Alistipes putredinis
GUT_GENOME074116	MGYG-HGUT-01302	Alistipes putredinis
GUT_GENOME074148	MGYG-HGUT-01302	Alistipes putredinis
GUT_GENOME074198	MGYG-HGUT-01302	Alistipes putredinis
GUT_GENOME074259	MGYG-HGUT-01302	Alistipes putredinis
GUT_GENOME074278	MGYG-HGUT-01302	Alistipes putredinis
GUT_GENOME074337	MGYG-HGUT-01302	Alistipes putredinis
GUT_GENOME074360	MGYG-HGUT-01302	Alistipes putredinis
GUT_GENOME074391	MGYG-HGUT-01302	Alistipes putredinis
GUT_GENOME074440	MGYG-HGUT-01302	Alistipes putredinis
GUT_GENOME074596	MGYG-HGUT-01302	Alistipes putredinis
GUT_GENOME074632	MGYG-HGUT-01302	Alistipes putredinis
GUT_GENOME074800	MGYG-HGUT-01302	Alistipes putredinis
GUT_GENOME074855	MGYG-HGUT-01302	Alistipes putredinis
GUT_GENOME074868	MGYG-HGUT-01302	Alistipes putredinis
GUT_GENOME074899	MGYG-HGUT-01302	Alistipes putredinis
GUT_GENOME074962	MGYG-HGUT-01302	Alistipes putredinis
GUT_GENOME075002	MGYG-HGUT-01302	Alistipes putredinis
GUT_GENOME075034	MGYG-HGUT-01302	Alistipes putredinis
GUT_GENOME075083	MGYG-HGUT-01302	Alistipes putredinis
GUT_GENOME075118	MGYG-HGUT-01302	Alistipes putredinis
GUT_GENOME075138	MGYG-HGUT-01302	Alistipes putredinis
GUT_GENOME075172	MGYG-HGUT-01302	Alistipes putredinis
GUT_GENOME075202	MGYG-HGUT-01302	Alistipes putredinis
GUT_GENOME075235	MGYG-HGUT-01302	Alistipes putredinis
GUT_GENOME075298	MGYG-HGUT-01302	Alistipes putredinis
GUT_GENOME075375	MGYG-HGUT-01302	Alistipes putredinis
GUT_GENOME075440	MGYG-HGUT-01302	Alistipes putredinis
GUT_GENOME075541	MGYG-HGUT-01302	Alistipes putredinis
GUT_GENOME075601	MGYG-HGUT-01302	Alistipes putredinis
GUT_GENOME075683	MGYG-HGUT-01302	Alistipes putredinis
GUT_GENOME076012	MGYG-HGUT-01302	Alistipes putredinis
GUT_GENOME076109	MGYG-HGUT-01302	Alistipes putredinis
GUT_GENOME076134	MGYG-HGUT-01302	Alistipes putredinis
GUT_GENOME076153	MGYG-HGUT-01302	Alistipes putredinis
GUT_GENOME076244	MGYG-HGUT-01302	Alistipes putredinis
GUT_GENOME076338	MGYG-HGUT-01302	Alistipes putredinis
GUT_GENOME076431	MGYG-HGUT-01302	Alistipes putredinis
GUT_GENOME076751	MGYG-HGUT-01302	Alistipes putredinis
GUT_GENOME076895	MGYG-HGUT-01302	Alistipes putredinis
GUT_GENOME076988	MGYG-HGUT-01302	Alistipes putredinis
GUT_GENOME077100	MGYG-HGUT-01302	Alistipes putredinis
GUT_GENOME077112	MGYG-HGUT-01302	Alistipes putredinis
GUT_GENOME077362	MGYG-HGUT-01302	Alistipes putredinis
GUT_GENOME077399	MGYG-HGUT-01302	Alistipes putredinis
GUT_GENOME077574	MGYG-HGUT-01302	Alistipes putredinis
GUT_GENOME077669	MGYG-HGUT-01302	Alistipes putredinis
GUT_GENOME077837	MGYG-HGUT-01302	Alistipes putredinis
GUT_GENOME077942	MGYG-HGUT-01302	Alistipes putredinis
GUT_GENOME078067	MGYG-HGUT-01302	Alistipes putredinis
GUT_GENOME078113	MGYG-HGUT-01302	Alistipes putredinis
GUT_GENOME078294	MGYG-HGUT-01302	Alistipes putredinis
GUT_GENOME078325	MGYG-HGUT-01302	Alistipes putredinis
GUT_GENOME078362	MGYG-HGUT-01302	Alistipes putredinis
GUT_GENOME078529	MGYG-HGUT-01302	Alistipes putredinis
GUT_GENOME078602	MGYG-HGUT-01302	Alistipes putredinis
GUT_GENOME078693	MGYG-HGUT-01302	Alistipes putredinis
GUT_GENOME078785	MGYG-HGUT-01302	Alistipes putredinis
GUT_GENOME078933	MGYG-HGUT-01302	Alistipes putredinis
GUT_GENOME079124	MGYG-HGUT-01302	Alistipes putredinis
GUT_GENOME079529	MGYG-HGUT-01302	Alistipes putredinis
GUT_GENOME079772	MGYG-HGUT-01302	Alistipes putredinis
GUT_GENOME080066	MGYG-HGUT-01302	Alistipes putredinis
GUT_GENOME080074	MGYG-HGUT-01302	Alistipes putredinis
GUT_GENOME080128	MGYG-HGUT-01302	Alistipes putredinis
GUT_GENOME080268	MGYG-HGUT-01302	Alistipes putredinis
GUT_GENOME080360	MGYG-HGUT-01302	Alistipes putredinis
GUT_GENOME080518	MGYG-HGUT-01302	Alistipes putredinis
GUT_GENOME080561	MGYG-HGUT-01302	Alistipes putredinis
GUT_GENOME080593	MGYG-HGUT-01302	Alistipes putredinis
GUT_GENOME080613	MGYG-HGUT-01302	Alistipes putredinis
GUT_GENOME080721	MGYG-HGUT-01302	Alistipes putredinis
GUT_GENOME080789	MGYG-HGUT-01302	Alistipes putredinis
GUT_GENOME080821	MGYG-HGUT-01302	Alistipes putredinis
GUT_GENOME080849	MGYG-HGUT-01302	Alistipes putredinis
GUT_GENOME081082	MGYG-HGUT-01302	Alistipes putredinis
GUT_GENOME081097	MGYG-HGUT-01302	Alistipes putredinis
GUT_GENOME081119	MGYG-HGUT-01302	Alistipes putredinis
GUT_GENOME081151	MGYG-HGUT-01302	Alistipes putredinis
GUT_GENOME081183	MGYG-HGUT-01302	Alistipes putredinis
GUT_GENOME081253	MGYG-HGUT-01302	Alistipes putredinis
GUT_GENOME081280	MGYG-HGUT-01302	Alistipes putredinis
GUT_GENOME081331	MGYG-HGUT-01302	Alistipes putredinis
GUT_GENOME081360	MGYG-HGUT-01302	Alistipes putredinis
GUT_GENOME081397	MGYG-HGUT-01302	Alistipes putredinis
GUT_GENOME081410	MGYG-HGUT-01302	Alistipes putredinis
GUT_GENOME081439	MGYG-HGUT-01302	Alistipes putredinis
GUT_GENOME081541	MGYG-HGUT-01302	Alistipes putredinis
GUT_GENOME081555	MGYG-HGUT-01302	Alistipes putredinis
GUT_GENOME081648	MGYG-HGUT-01302	Alistipes putredinis
GUT_GENOME081701	MGYG-HGUT-01302	Alistipes putredinis
GUT_GENOME081733	MGYG-HGUT-01302	Alistipes putredinis
GUT_GENOME081910	MGYG-HGUT-01302	Alistipes putredinis
GUT_GENOME081997	MGYG-HGUT-01302	Alistipes putredinis
GUT_GENOME082039	MGYG-HGUT-01302	Alistipes putredinis
GUT_GENOME082062	MGYG-HGUT-01302	Alistipes putredinis
GUT_GENOME082116	MGYG-HGUT-01302	Alistipes putredinis
GUT_GENOME082188	MGYG-HGUT-01302	Alistipes putredinis
GUT_GENOME082259	MGYG-HGUT-01302	Alistipes putredinis
GUT_GENOME082374	MGYG-HGUT-01302	Alistipes putredinis
GUT_GENOME082497	MGYG-HGUT-01302	Alistipes putredinis
GUT_GENOME082531	MGYG-HGUT-01302	Alistipes putredinis
GUT_GENOME082576	MGYG-HGUT-01302	Alistipes putredinis
GUT_GENOME082653	MGYG-HGUT-01302	Alistipes putredinis
GUT_GENOME082678	MGYG-HGUT-01302	Alistipes putredinis
GUT_GENOME082710	MGYG-HGUT-01302	Alistipes putredinis
GUT_GENOME082745	MGYG-HGUT-01302	Alistipes putredinis
GUT_GENOME082822	MGYG-HGUT-01302	Alistipes putredinis
GUT_GENOME082847	MGYG-HGUT-01302	Alistipes putredinis
GUT_GENOME082863	MGYG-HGUT-01302	Alistipes putredinis
GUT_GENOME082973	MGYG-HGUT-01302	Alistipes putredinis
GUT_GENOME083001	MGYG-HGUT-01302	Alistipes putredinis
GUT_GENOME083086	MGYG-HGUT-01302	Alistipes putredinis
GUT_GENOME083103	MGYG-HGUT-01302	Alistipes putredinis
GUT_GENOME083123	MGYG-HGUT-01302	Alistipes putredinis
GUT_GENOME083161	MGYG-HGUT-01302	Alistipes putredinis
GUT_GENOME083195	MGYG-HGUT-01302	Alistipes putredinis
GUT_GENOME083225	MGYG-HGUT-01302	Alistipes putredinis
GUT_GENOME083268	MGYG-HGUT-01302	Alistipes putredinis
GUT_GENOME083320	MGYG-HGUT-01302	Alistipes putredinis
GUT_GENOME083346	MGYG-HGUT-01302	Alistipes putredinis
GUT_GENOME083370	MGYG-HGUT-01302	Alistipes putredinis
GUT_GENOME083513	MGYG-HGUT-01302	Alistipes putredinis
GUT_GENOME083558	MGYG-HGUT-01302	Alistipes putredinis
GUT_GENOME083659	MGYG-HGUT-01302	Alistipes putredinis
GUT_GENOME083797	MGYG-HGUT-01302	Alistipes putredinis
GUT_GENOME083891	MGYG-HGUT-01302	Alistipes putredinis
GUT_GENOME083995	MGYG-HGUT-01302	Alistipes putredinis
GUT_GENOME084027	MGYG-HGUT-01302	Alistipes putredinis
GUT_GENOME084041	MGYG-HGUT-01302	Alistipes putredinis
GUT_GENOME084104	MGYG-HGUT-01302	Alistipes putredinis
GUT_GENOME084130	MGYG-HGUT-01302	Alistipes putredinis
GUT_GENOME084237	MGYG-HGUT-01302	Alistipes putredinis
GUT_GENOME084260	MGYG-HGUT-01302	Alistipes putredinis
GUT_GENOME084307	MGYG-HGUT-01302	Alistipes putredinis
GUT_GENOME084372	MGYG-HGUT-01302	Alistipes putredinis
GUT_GENOME084411	MGYG-HGUT-01302	Alistipes putredinis
GUT_GENOME084480	MGYG-HGUT-01302	Alistipes putredinis
GUT_GENOME084591	MGYG-HGUT-01302	Alistipes putredinis
GUT_GENOME084647	MGYG-HGUT-01302	Alistipes putredinis
GUT_GENOME084710	MGYG-HGUT-01302	Alistipes putredinis
GUT_GENOME084834	MGYG-HGUT-01302	Alistipes putredinis
GUT_GENOME084925	MGYG-HGUT-01302	Alistipes putredinis
GUT_GENOME085038	MGYG-HGUT-01302	Alistipes putredinis
GUT_GENOME085133	MGYG-HGUT-01302	Alistipes putredinis
GUT_GENOME085185	MGYG-HGUT-01302	Alistipes putredinis
GUT_GENOME085228	MGYG-HGUT-01302	Alistipes putredinis
GUT_GENOME085379	MGYG-HGUT-01302	Alistipes putredinis
GUT_GENOME085499	MGYG-HGUT-01302	Alistipes putredinis
GUT_GENOME085531	MGYG-HGUT-01302	Alistipes putredinis
GUT_GENOME085572	MGYG-HGUT-01302	Alistipes putredinis
GUT_GENOME085768	MGYG-HGUT-01302	Alistipes putredinis
GUT_GENOME085802	MGYG-HGUT-01302	Alistipes putredinis
GUT_GENOME085842	MGYG-HGUT-01302	Alistipes putredinis
GUT_GENOME085912	MGYG-HGUT-01302	Alistipes putredinis
GUT_GENOME085934	MGYG-HGUT-01302	Alistipes putredinis
GUT_GENOME085970	MGYG-HGUT-01302	Alistipes putredinis
GUT_GENOME085989	MGYG-HGUT-01302	Alistipes putredinis
GUT_GENOME086053	MGYG-HGUT-01302	Alistipes putredinis
GUT_GENOME086155	MGYG-HGUT-01302	Alistipes putredinis
GUT_GENOME086193	MGYG-HGUT-01302	Alistipes putredinis
GUT_GENOME086317	MGYG-HGUT-01302	Alistipes putredinis
GUT_GENOME086376	MGYG-HGUT-01302	Alistipes putredinis
GUT_GENOME086395	MGYG-HGUT-01302	Alistipes putredinis
GUT_GENOME086417	MGYG-HGUT-01302	Alistipes putredinis
GUT_GENOME086487	MGYG-HGUT-01302	Alistipes putredinis
GUT_GENOME086518	MGYG-HGUT-01302	Alistipes putredinis
GUT_GENOME086559	MGYG-HGUT-01302	Alistipes putredinis
GUT_GENOME086622	MGYG-HGUT-01302	Alistipes putredinis
GUT_GENOME086707	MGYG-HGUT-01302	Alistipes putredinis
GUT_GENOME086803	MGYG-HGUT-01302	Alistipes putredinis
GUT_GENOME086877	MGYG-HGUT-01302	Alistipes putredinis
GUT_GENOME086908	MGYG-HGUT-01302	Alistipes putredinis
GUT_GENOME087465	MGYG-HGUT-01302	Alistipes putredinis
GUT_GENOME087918	MGYG-HGUT-01302	Alistipes putredinis
GUT_GENOME087955	MGYG-HGUT-01302	Alistipes putredinis
GUT_GENOME088293	MGYG-HGUT-01302	Alistipes putredinis
GUT_GENOME088363	MGYG-HGUT-01302	Alistipes putredinis
GUT_GENOME088476	MGYG-HGUT-01302	Alistipes putredinis
GUT_GENOME088790	MGYG-HGUT-01302	Alistipes putredinis
GUT_GENOME088927	MGYG-HGUT-01302	Alistipes putredinis
GUT_GENOME089397	MGYG-HGUT-01302	Alistipes putredinis
GUT_GENOME089424	MGYG-HGUT-01302	Alistipes putredinis
GUT_GENOME089465	MGYG-HGUT-01302	Alistipes putredinis
GUT_GENOME089560	MGYG-HGUT-01302	Alistipes putredinis
GUT_GENOME089860	MGYG-HGUT-01302	Alistipes putredinis
GUT_GENOME089886	MGYG-HGUT-01302	Alistipes putredinis
GUT_GENOME090108	MGYG-HGUT-01302	Alistipes putredinis
GUT_GENOME090221	MGYG-HGUT-01302	Alistipes putredinis
GUT_GENOME090378	MGYG-HGUT-01302	Alistipes putredinis
GUT_GENOME090525	MGYG-HGUT-01302	Alistipes putredinis
GUT_GENOME090536	MGYG-HGUT-01302	Alistipes putredinis
GUT_GENOME090803	MGYG-HGUT-01302	Alistipes putredinis
GUT_GENOME090845	MGYG-HGUT-01302	Alistipes putredinis
GUT_GENOME091287	MGYG-HGUT-01302	Alistipes putredinis
GUT_GENOME091549	MGYG-HGUT-01302	Alistipes putredinis
GUT_GENOME091595	MGYG-HGUT-01302	Alistipes putredinis
GUT_GENOME091884	MGYG-HGUT-01302	Alistipes putredinis
GUT_GENOME091893	MGYG-HGUT-01302	Alistipes putredinis
GUT_GENOME092577	MGYG-HGUT-01302	Alistipes putredinis
GUT_GENOME092652	MGYG-HGUT-01302	Alistipes putredinis
GUT_GENOME092682	MGYG-HGUT-01302	Alistipes putredinis
GUT_GENOME092728	MGYG-HGUT-01302	Alistipes putredinis
GUT_GENOME092797	MGYG-HGUT-01302	Alistipes putredinis
GUT_GENOME092856	MGYG-HGUT-01302	Alistipes putredinis
GUT_GENOME092932	MGYG-HGUT-01302	Alistipes putredinis
GUT_GENOME093072	MGYG-HGUT-01302	Alistipes putredinis
GUT_GENOME093217	MGYG-HGUT-01302	Alistipes putredinis
GUT_GENOME093267	MGYG-HGUT-01302	Alistipes putredinis
GUT_GENOME093515	MGYG-HGUT-01302	Alistipes putredinis
GUT_GENOME093854	MGYG-HGUT-01302	Alistipes putredinis
GUT_GENOME093968	MGYG-HGUT-01302	Alistipes putredinis
GUT_GENOME094238	MGYG-HGUT-01302	Alistipes putredinis
GUT_GENOME094245	MGYG-HGUT-01302	Alistipes putredinis
GUT_GENOME094435	MGYG-HGUT-01302	Alistipes putredinis
GUT_GENOME094569	MGYG-HGUT-01302	Alistipes putredinis
GUT_GENOME094591	MGYG-HGUT-01302	Alistipes putredinis
GUT_GENOME094801	MGYG-HGUT-01302	Alistipes putredinis
GUT_GENOME094901	MGYG-HGUT-01302	Alistipes putredinis
GUT_GENOME094934	MGYG-HGUT-01302	Alistipes putredinis
GUT_GENOME094978	MGYG-HGUT-01302	Alistipes putredinis
GUT_GENOME095006	MGYG-HGUT-01302	Alistipes putredinis
GUT_GENOME095058	MGYG-HGUT-01302	Alistipes putredinis
GUT_GENOME095106	MGYG-HGUT-01302	Alistipes putredinis
GUT_GENOME095155	MGYG-HGUT-01302	Alistipes putredinis
GUT_GENOME095178	MGYG-HGUT-01302	Alistipes putredinis
GUT_GENOME095234	MGYG-HGUT-01302	Alistipes putredinis
GUT_GENOME095274	MGYG-HGUT-01302	Alistipes putredinis
GUT_GENOME095370	MGYG-HGUT-01302	Alistipes putredinis
GUT_GENOME095382	MGYG-HGUT-01302	Alistipes putredinis
GUT_GENOME095418	MGYG-HGUT-01302	Alistipes putredinis
GUT_GENOME095509	MGYG-HGUT-01302	Alistipes putredinis
GUT_GENOME095549	MGYG-HGUT-01302	Alistipes putredinis
GUT_GENOME095577	MGYG-HGUT-01302	Alistipes putredinis
GUT_GENOME095662	MGYG-HGUT-01302	Alistipes putredinis
GUT_GENOME095693	MGYG-HGUT-01302	Alistipes putredinis
GUT_GENOME095808	MGYG-HGUT-01302	Alistipes putredinis
GUT_GENOME095862	MGYG-HGUT-01302	Alistipes putredinis
GUT_GENOME095892	MGYG-HGUT-01302	Alistipes putredinis
GUT_GENOME095915	MGYG-HGUT-01302	Alistipes putredinis
GUT_GENOME095971	MGYG-HGUT-01302	Alistipes putredinis
GUT_GENOME096694	MGYG-HGUT-01302	Alistipes putredinis
GUT_GENOME096754	MGYG-HGUT-01302	Alistipes putredinis
GUT_GENOME096784	MGYG-HGUT-01302	Alistipes putredinis
GUT_GENOME096910	MGYG-HGUT-01302	Alistipes putredinis
GUT_GENOME096983	MGYG-HGUT-01302	Alistipes putredinis
GUT_GENOME097148	MGYG-HGUT-01302	Alistipes putredinis
GUT_GENOME097251	MGYG-HGUT-01302	Alistipes putredinis
GUT_GENOME097325	MGYG-HGUT-01302	Alistipes putredinis
GUT_GENOME097359	MGYG-HGUT-01302	Alistipes putredinis
GUT_GENOME097397	MGYG-HGUT-01302	Alistipes putredinis
GUT_GENOME097762	MGYG-HGUT-01302	Alistipes putredinis
GUT_GENOME097796	MGYG-HGUT-01302	Alistipes putredinis
GUT_GENOME097811	MGYG-HGUT-01302	Alistipes putredinis
GUT_GENOME097926	MGYG-HGUT-01302	Alistipes putredinis
GUT_GENOME097957	MGYG-HGUT-01302	Alistipes putredinis
GUT_GENOME097969	MGYG-HGUT-01302	Alistipes putredinis
GUT_GENOME098004	MGYG-HGUT-01302	Alistipes putredinis
GUT_GENOME098014	MGYG-HGUT-01302	Alistipes putredinis
GUT_GENOME098137	MGYG-HGUT-01302	Alistipes putredinis
GUT_GENOME098184	MGYG-HGUT-01302	Alistipes putredinis
GUT_GENOME098434	MGYG-HGUT-01302	Alistipes putredinis
GUT_GENOME098492	MGYG-HGUT-01302	Alistipes putredinis
GUT_GENOME098531	MGYG-HGUT-01302	Alistipes putredinis
GUT_GENOME098576	MGYG-HGUT-01302	Alistipes putredinis
GUT_GENOME099008	MGYG-HGUT-01302	Alistipes putredinis
GUT_GENOME099223	MGYG-HGUT-01302	Alistipes putredinis
GUT_GENOME099266	MGYG-HGUT-01302	Alistipes putredinis
GUT_GENOME099295	MGYG-HGUT-01302	Alistipes putredinis
GUT_GENOME099322	MGYG-HGUT-01302	Alistipes putredinis
GUT_GENOME099491	MGYG-HGUT-01302	Alistipes putredinis
GUT_GENOME099588	MGYG-HGUT-01302	Alistipes putredinis
GUT_GENOME099653	MGYG-HGUT-01302	Alistipes putredinis
GUT_GENOME099743	MGYG-HGUT-01302	Alistipes putredinis
GUT_GENOME099794	MGYG-HGUT-01302	Alistipes putredinis
GUT_GENOME099829	MGYG-HGUT-01302	Alistipes putredinis
GUT_GENOME099871	MGYG-HGUT-01302	Alistipes putredinis
GUT_GENOME099909	MGYG-HGUT-01302	Alistipes putredinis
GUT_GENOME100027	MGYG-HGUT-01302	Alistipes putredinis
GUT_GENOME100084	MGYG-HGUT-01302	Alistipes putredinis
GUT_GENOME100101	MGYG-HGUT-01302	Alistipes putredinis
GUT_GENOME100119	MGYG-HGUT-01302	Alistipes putredinis
GUT_GENOME100167	MGYG-HGUT-01302	Alistipes putredinis
GUT_GENOME100268	MGYG-HGUT-01302	Alistipes putredinis
GUT_GENOME100321	MGYG-HGUT-01302	Alistipes putredinis
GUT_GENOME100345	MGYG-HGUT-01302	Alistipes putredinis
GUT_GENOME100387	MGYG-HGUT-01302	Alistipes putredinis
GUT_GENOME100427	MGYG-HGUT-01302	Alistipes putredinis
GUT_GENOME100481	MGYG-HGUT-01302	Alistipes putredinis
GUT_GENOME100565	MGYG-HGUT-01302	Alistipes putredinis
GUT_GENOME100634	MGYG-HGUT-01302	Alistipes putredinis
GUT_GENOME100673	MGYG-HGUT-01302	Alistipes putredinis
GUT_GENOME100691	MGYG-HGUT-01302	Alistipes putredinis
GUT_GENOME100721	MGYG-HGUT-01302	Alistipes putredinis
GUT_GENOME100746	MGYG-HGUT-01302	Alistipes putredinis
GUT_GENOME100795	MGYG-HGUT-01302	Alistipes putredinis
GUT_GENOME100816	MGYG-HGUT-01302	Alistipes putredinis
GUT_GENOME100840	MGYG-HGUT-01302	Alistipes putredinis
GUT_GENOME100868	MGYG-HGUT-01302	Alistipes putredinis
GUT_GENOME100938	MGYG-HGUT-01302	Alistipes putredinis
GUT_GENOME101038	MGYG-HGUT-01302	Alistipes putredinis
GUT_GENOME101090	MGYG-HGUT-01302	Alistipes putredinis
GUT_GENOME101132	MGYG-HGUT-01302	Alistipes putredinis
GUT_GENOME101165	MGYG-HGUT-01302	Alistipes putredinis
GUT_GENOME101213	MGYG-HGUT-01302	Alistipes putredinis
GUT_GENOME101244	MGYG-HGUT-01302	Alistipes putredinis
GUT_GENOME101252	MGYG-HGUT-01302	Alistipes putredinis
GUT_GENOME101280	MGYG-HGUT-01302	Alistipes putredinis
GUT_GENOME101297	MGYG-HGUT-01302	Alistipes putredinis
GUT_GENOME101356	MGYG-HGUT-01302	Alistipes putredinis
GUT_GENOME101400	MGYG-HGUT-01302	Alistipes putredinis
GUT_GENOME101419	MGYG-HGUT-01302	Alistipes putredinis
GUT_GENOME101436	MGYG-HGUT-01302	Alistipes putredinis
GUT_GENOME101454	MGYG-HGUT-01302	Alistipes putredinis
GUT_GENOME101476	MGYG-HGUT-01302	Alistipes putredinis
GUT_GENOME101532	MGYG-HGUT-01302	Alistipes putredinis
GUT_GENOME101553	MGYG-HGUT-01302	Alistipes putredinis
GUT_GENOME101566	MGYG-HGUT-01302	Alistipes putredinis
GUT_GENOME101628	MGYG-HGUT-01302	Alistipes putredinis
GUT_GENOME101662	MGYG-HGUT-01302	Alistipes putredinis
GUT_GENOME101676	MGYG-HGUT-01302	Alistipes putredinis
GUT_GENOME101699	MGYG-HGUT-01302	Alistipes putredinis
GUT_GENOME101724	MGYG-HGUT-01302	Alistipes putredinis
GUT_GENOME101765	MGYG-HGUT-01302	Alistipes putredinis
GUT_GENOME101806	MGYG-HGUT-01302	Alistipes putredinis
GUT_GENOME101852	MGYG-HGUT-01302	Alistipes putredinis
GUT_GENOME101885	MGYG-HGUT-01302	Alistipes putredinis
GUT_GENOME101913	MGYG-HGUT-01302	Alistipes putredinis
GUT_GENOME101971	MGYG-HGUT-01302	Alistipes putredinis
GUT_GENOME102018	MGYG-HGUT-01302	Alistipes putredinis
GUT_GENOME102051	MGYG-HGUT-01302	Alistipes putredinis
GUT_GENOME102070	MGYG-HGUT-01302	Alistipes putredinis
GUT_GENOME102088	MGYG-HGUT-01302	Alistipes putredinis
GUT_GENOME102113	MGYG-HGUT-01302	Alistipes putredinis
GUT_GENOME102171	MGYG-HGUT-01302	Alistipes putredinis
GUT_GENOME102188	MGYG-HGUT-01302	Alistipes putredinis
GUT_GENOME102262	MGYG-HGUT-01302	Alistipes putredinis
GUT_GENOME102347	MGYG-HGUT-01302	Alistipes putredinis
GUT_GENOME102360	MGYG-HGUT-01302	Alistipes putredinis
GUT_GENOME102408	MGYG-HGUT-01302	Alistipes putredinis
GUT_GENOME102425	MGYG-HGUT-01302	Alistipes putredinis
GUT_GENOME102468	MGYG-HGUT-01302	Alistipes putredinis
GUT_GENOME102498	MGYG-HGUT-01302	Alistipes putredinis
GUT_GENOME102522	MGYG-HGUT-01302	Alistipes putredinis
GUT_GENOME102539	MGYG-HGUT-01302	Alistipes putredinis
GUT_GENOME102572	MGYG-HGUT-01302	Alistipes putredinis
GUT_GENOME102586	MGYG-HGUT-01302	Alistipes putredinis
GUT_GENOME102635	MGYG-HGUT-01302	Alistipes putredinis
GUT_GENOME102764	MGYG-HGUT-01302	Alistipes putredinis
GUT_GENOME102786	MGYG-HGUT-01302	Alistipes putredinis
GUT_GENOME102809	MGYG-HGUT-01302	Alistipes putredinis
GUT_GENOME102859	MGYG-HGUT-01302	Alistipes putredinis
GUT_GENOME102897	MGYG-HGUT-01302	Alistipes putredinis
GUT_GENOME102987	MGYG-HGUT-01302	Alistipes putredinis
GUT_GENOME103006	MGYG-HGUT-01302	Alistipes putredinis
GUT_GENOME103023	MGYG-HGUT-01302	Alistipes putredinis
GUT_GENOME103044	MGYG-HGUT-01302	Alistipes putredinis
GUT_GENOME103089	MGYG-HGUT-01302	Alistipes putredinis
GUT_GENOME103105	MGYG-HGUT-01302	Alistipes putredinis
GUT_GENOME103172	MGYG-HGUT-01302	Alistipes putredinis
GUT_GENOME103178	MGYG-HGUT-01302	Alistipes putredinis
GUT_GENOME103189	MGYG-HGUT-01302	Alistipes putredinis
GUT_GENOME103223	MGYG-HGUT-01302	Alistipes putredinis
GUT_GENOME103330	MGYG-HGUT-01302	Alistipes putredinis
GUT_GENOME103337	MGYG-HGUT-01302	Alistipes putredinis
GUT_GENOME103918	MGYG-HGUT-01302	Alistipes putredinis
GUT_GENOME104013	MGYG-HGUT-01302	Alistipes putredinis
GUT_GENOME104087	MGYG-HGUT-01302	Alistipes putredinis
GUT_GENOME104182	MGYG-HGUT-01302	Alistipes putredinis
GUT_GENOME104220	MGYG-HGUT-01302	Alistipes putredinis
GUT_GENOME104266	MGYG-HGUT-01302	Alistipes putredinis
GUT_GENOME104408	MGYG-HGUT-01302	Alistipes putredinis
GUT_GENOME104612	MGYG-HGUT-01302	Alistipes putredinis
GUT_GENOME104691	MGYG-HGUT-01302	Alistipes putredinis
GUT_GENOME104919	MGYG-HGUT-01302	Alistipes putredinis
GUT_GENOME105140	MGYG-HGUT-01302	Alistipes putredinis
GUT_GENOME105176	MGYG-HGUT-01302	Alistipes putredinis
GUT_GENOME105312	MGYG-HGUT-01302	Alistipes putredinis
GUT_GENOME105337	MGYG-HGUT-01302	Alistipes putredinis
GUT_GENOME105478	MGYG-HGUT-01302	Alistipes putredinis
GUT_GENOME105579	MGYG-HGUT-01302	Alistipes putredinis
GUT_GENOME105632	MGYG-HGUT-01302	Alistipes putredinis
GUT_GENOME105672	MGYG-HGUT-01302	Alistipes putredinis
GUT_GENOME105755	MGYG-HGUT-01302	Alistipes putredinis
GUT_GENOME105851	MGYG-HGUT-01302	Alistipes putredinis
GUT_GENOME105909	MGYG-HGUT-01302	Alistipes putredinis
GUT_GENOME106030	MGYG-HGUT-01302	Alistipes putredinis
GUT_GENOME106138	MGYG-HGUT-01302	Alistipes putredinis
GUT_GENOME106368	MGYG-HGUT-01302	Alistipes putredinis
GUT_GENOME106880	MGYG-HGUT-01302	Alistipes putredinis
GUT_GENOME106898	MGYG-HGUT-01302	Alistipes putredinis
GUT_GENOME106991	MGYG-HGUT-01302	Alistipes putredinis
GUT_GENOME107001	MGYG-HGUT-01302	Alistipes putredinis
GUT_GENOME107031	MGYG-HGUT-01302	Alistipes putredinis
GUT_GENOME107120	MGYG-HGUT-01302	Alistipes putredinis
GUT_GENOME107193	MGYG-HGUT-01302	Alistipes putredinis
GUT_GENOME107295	MGYG-HGUT-01302	Alistipes putredinis
GUT_GENOME107458	MGYG-HGUT-01302	Alistipes putredinis
GUT_GENOME107581	MGYG-HGUT-01302	Alistipes putredinis
GUT_GENOME107664	MGYG-HGUT-01302	Alistipes putredinis
GUT_GENOME107763	MGYG-HGUT-01302	Alistipes putredinis
GUT_GENOME107864	MGYG-HGUT-01302	Alistipes putredinis
GUT_GENOME107876	MGYG-HGUT-01302	Alistipes putredinis
GUT_GENOME107894	MGYG-HGUT-01302	Alistipes putredinis
GUT_GENOME107951	MGYG-HGUT-01302	Alistipes putredinis
GUT_GENOME107993	MGYG-HGUT-01302	Alistipes putredinis
GUT_GENOME108305	MGYG-HGUT-01302	Alistipes putredinis
GUT_GENOME108462	MGYG-HGUT-01302	Alistipes putredinis
GUT_GENOME108493	MGYG-HGUT-01302	Alistipes putredinis
GUT_GENOME108529	MGYG-HGUT-01302	Alistipes putredinis
GUT_GENOME108614	MGYG-HGUT-01302	Alistipes putredinis
GUT_GENOME108653	MGYG-HGUT-01302	Alistipes putredinis
GUT_GENOME108759	MGYG-HGUT-01302	Alistipes putredinis
GUT_GENOME108848	MGYG-HGUT-01302	Alistipes putredinis
GUT_GENOME109147	MGYG-HGUT-01302	Alistipes putredinis
GUT_GENOME109210	MGYG-HGUT-01302	Alistipes putredinis
GUT_GENOME109276	MGYG-HGUT-01302	Alistipes putredinis
GUT_GENOME109333	MGYG-HGUT-01302	Alistipes putredinis
GUT_GENOME109370	MGYG-HGUT-01302	Alistipes putredinis
GUT_GENOME109422	MGYG-HGUT-01302	Alistipes putredinis
GUT_GENOME109476	MGYG-HGUT-01302	Alistipes putredinis
GUT_GENOME109490	MGYG-HGUT-01302	Alistipes putredinis
GUT_GENOME109614	MGYG-HGUT-01302	Alistipes putredinis
GUT_GENOME109651	MGYG-HGUT-01302	Alistipes putredinis
GUT_GENOME109706	MGYG-HGUT-01302	Alistipes putredinis
GUT_GENOME109782	MGYG-HGUT-01302	Alistipes putredinis
GUT_GENOME110135	MGYG-HGUT-01302	Alistipes putredinis
GUT_GENOME110197	MGYG-HGUT-01302	Alistipes putredinis
GUT_GENOME110226	MGYG-HGUT-01302	Alistipes putredinis
GUT_GENOME110289	MGYG-HGUT-01302	Alistipes putredinis
GUT_GENOME110314	MGYG-HGUT-01302	Alistipes putredinis
GUT_GENOME110600	MGYG-HGUT-01302	Alistipes putredinis
GUT_GENOME110633	MGYG-HGUT-01302	Alistipes putredinis
GUT_GENOME110664	MGYG-HGUT-01302	Alistipes putredinis
GUT_GENOME110695	MGYG-HGUT-01302	Alistipes putredinis
GUT_GENOME110754	MGYG-HGUT-01302	Alistipes putredinis
GUT_GENOME110831	MGYG-HGUT-01302	Alistipes putredinis
GUT_GENOME110957	MGYG-HGUT-01302	Alistipes putredinis
GUT_GENOME111109	MGYG-HGUT-01302	Alistipes putredinis
GUT_GENOME111155	MGYG-HGUT-01302	Alistipes putredinis
GUT_GENOME111219	MGYG-HGUT-01302	Alistipes putredinis
GUT_GENOME111292	MGYG-HGUT-01302	Alistipes putredinis
GUT_GENOME111339	MGYG-HGUT-01302	Alistipes putredinis
GUT_GENOME111345	MGYG-HGUT-01302	Alistipes putredinis
GUT_GENOME111534	MGYG-HGUT-01302	Alistipes putredinis
GUT_GENOME111592	MGYG-HGUT-01302	Alistipes putredinis
GUT_GENOME111650	MGYG-HGUT-01302	Alistipes putredinis
GUT_GENOME111826	MGYG-HGUT-01302	Alistipes putredinis
GUT_GENOME111893	MGYG-HGUT-01302	Alistipes putredinis
GUT_GENOME112143	MGYG-HGUT-01302	Alistipes putredinis
GUT_GENOME112190	MGYG-HGUT-01302	Alistipes putredinis
GUT_GENOME112305	MGYG-HGUT-01302	Alistipes putredinis
GUT_GENOME112352	MGYG-HGUT-01302	Alistipes putredinis
GUT_GENOME112442	MGYG-HGUT-01302	Alistipes putredinis
GUT_GENOME112476	MGYG-HGUT-01302	Alistipes putredinis
GUT_GENOME112536	MGYG-HGUT-01302	Alistipes putredinis
GUT_GENOME112619	MGYG-HGUT-01302	Alistipes putredinis
GUT_GENOME112643	MGYG-HGUT-01302	Alistipes putredinis
GUT_GENOME112741	MGYG-HGUT-01302	Alistipes putredinis
GUT_GENOME112875	MGYG-HGUT-01302	Alistipes putredinis
GUT_GENOME112902	MGYG-HGUT-01302	Alistipes putredinis
GUT_GENOME112958	MGYG-HGUT-01302	Alistipes putredinis
GUT_GENOME112965	MGYG-HGUT-01302	Alistipes putredinis
GUT_GENOME113017	MGYG-HGUT-01302	Alistipes putredinis
GUT_GENOME113048	MGYG-HGUT-01302	Alistipes putredinis
GUT_GENOME113138	MGYG-HGUT-01302	Alistipes putredinis
GUT_GENOME113170	MGYG-HGUT-01302	Alistipes putredinis
GUT_GENOME113209	MGYG-HGUT-01302	Alistipes putredinis
GUT_GENOME113305	MGYG-HGUT-01302	Alistipes putredinis
GUT_GENOME113355	MGYG-HGUT-01302	Alistipes putredinis
GUT_GENOME113494	MGYG-HGUT-01302	Alistipes putredinis
GUT_GENOME113595	MGYG-HGUT-01302	Alistipes putredinis
GUT_GENOME113620	MGYG-HGUT-01302	Alistipes putredinis
GUT_GENOME113667	MGYG-HGUT-01302	Alistipes putredinis
GUT_GENOME113711	MGYG-HGUT-01302	Alistipes putredinis
GUT_GENOME113790	MGYG-HGUT-01302	Alistipes putredinis
GUT_GENOME113864	MGYG-HGUT-01302	Alistipes putredinis
GUT_GENOME113919	MGYG-HGUT-01302	Alistipes putredinis
GUT_GENOME113945	MGYG-HGUT-01302	Alistipes putredinis
GUT_GENOME113992	MGYG-HGUT-01302	Alistipes putredinis
GUT_GENOME114030	MGYG-HGUT-01302	Alistipes putredinis
GUT_GENOME114069	MGYG-HGUT-01302	Alistipes putredinis
GUT_GENOME114130	MGYG-HGUT-01302	Alistipes putredinis
GUT_GENOME114212	MGYG-HGUT-01302	Alistipes putredinis
GUT_GENOME114248	MGYG-HGUT-01302	Alistipes putredinis
GUT_GENOME114417	MGYG-HGUT-01302	Alistipes putredinis
GUT_GENOME114451	MGYG-HGUT-01302	Alistipes putredinis
GUT_GENOME114488	MGYG-HGUT-01302	Alistipes putredinis
GUT_GENOME114519	MGYG-HGUT-01302	Alistipes putredinis
GUT_GENOME114658	MGYG-HGUT-01302	Alistipes putredinis
GUT_GENOME114684	MGYG-HGUT-01302	Alistipes putredinis
GUT_GENOME114713	MGYG-HGUT-01302	Alistipes putredinis
GUT_GENOME114881	MGYG-HGUT-01302	Alistipes putredinis
GUT_GENOME114935	MGYG-HGUT-01302	Alistipes putredinis
GUT_GENOME114996	MGYG-HGUT-01302	Alistipes putredinis
GUT_GENOME115021	MGYG-HGUT-01302	Alistipes putredinis
GUT_GENOME115075	MGYG-HGUT-01302	Alistipes putredinis
GUT_GENOME115120	MGYG-HGUT-01302	Alistipes putredinis
GUT_GENOME115131	MGYG-HGUT-01302	Alistipes putredinis
GUT_GENOME115280	MGYG-HGUT-01302	Alistipes putredinis
GUT_GENOME115353	MGYG-HGUT-01302	Alistipes putredinis
GUT_GENOME115408	MGYG-HGUT-01302	Alistipes putredinis
GUT_GENOME115420	MGYG-HGUT-01302	Alistipes putredinis
GUT_GENOME115475	MGYG-HGUT-01302	Alistipes putredinis
GUT_GENOME115571	MGYG-HGUT-01302	Alistipes putredinis
GUT_GENOME115592	MGYG-HGUT-01302	Alistipes putredinis
GUT_GENOME115632	MGYG-HGUT-01302	Alistipes putredinis
GUT_GENOME115707	MGYG-HGUT-01302	Alistipes putredinis
GUT_GENOME115787	MGYG-HGUT-01302	Alistipes putredinis
GUT_GENOME115812	MGYG-HGUT-01302	Alistipes putredinis
GUT_GENOME115886	MGYG-HGUT-01302	Alistipes putredinis
GUT_GENOME115929	MGYG-HGUT-01302	Alistipes putredinis
GUT_GENOME115945	MGYG-HGUT-01302	Alistipes putredinis
GUT_GENOME116077	MGYG-HGUT-01302	Alistipes putredinis
GUT_GENOME116126	MGYG-HGUT-01302	Alistipes putredinis
GUT_GENOME116183	MGYG-HGUT-01302	Alistipes putredinis
GUT_GENOME116297	MGYG-HGUT-01302	Alistipes putredinis
GUT_GENOME116353	MGYG-HGUT-01302	Alistipes putredinis
GUT_GENOME116409	MGYG-HGUT-01302	Alistipes putredinis
GUT_GENOME116414	MGYG-HGUT-01302	Alistipes putredinis
GUT_GENOME116483	MGYG-HGUT-01302	Alistipes putredinis
GUT_GENOME116500	MGYG-HGUT-01302	Alistipes putredinis
GUT_GENOME116579	MGYG-HGUT-01302	Alistipes putredinis
GUT_GENOME116726	MGYG-HGUT-01302	Alistipes putredinis
GUT_GENOME116801	MGYG-HGUT-01302	Alistipes putredinis
GUT_GENOME116917	MGYG-HGUT-01302	Alistipes putredinis
GUT_GENOME117047	MGYG-HGUT-01302	Alistipes putredinis
GUT_GENOME117072	MGYG-HGUT-01302	Alistipes putredinis
GUT_GENOME117175	MGYG-HGUT-01302	Alistipes putredinis
GUT_GENOME117238	MGYG-HGUT-01302	Alistipes putredinis
GUT_GENOME117332	MGYG-HGUT-01302	Alistipes putredinis
GUT_GENOME117432	MGYG-HGUT-01302	Alistipes putredinis
GUT_GENOME117482	MGYG-HGUT-01302	Alistipes putredinis
GUT_GENOME117568	MGYG-HGUT-01302	Alistipes putredinis
GUT_GENOME117599	MGYG-HGUT-01302	Alistipes putredinis
GUT_GENOME117720	MGYG-HGUT-01302	Alistipes putredinis
GUT_GENOME117810	MGYG-HGUT-01302	Alistipes putredinis
GUT_GENOME117845	MGYG-HGUT-01302	Alistipes putredinis
GUT_GENOME117885	MGYG-HGUT-01302	Alistipes putredinis
GUT_GENOME118074	MGYG-HGUT-01302	Alistipes putredinis
GUT_GENOME118286	MGYG-HGUT-01302	Alistipes putredinis
GUT_GENOME118394	MGYG-HGUT-01302	Alistipes putredinis
GUT_GENOME118439	MGYG-HGUT-01302	Alistipes putredinis
GUT_GENOME118603	MGYG-HGUT-01302	Alistipes putredinis
GUT_GENOME118671	MGYG-HGUT-01302	Alistipes putredinis
GUT_GENOME118698	MGYG-HGUT-01302	Alistipes putredinis
GUT_GENOME118811	MGYG-HGUT-01302	Alistipes putredinis
GUT_GENOME118965	MGYG-HGUT-01302	Alistipes putredinis
GUT_GENOME119077	MGYG-HGUT-01302	Alistipes putredinis
GUT_GENOME119101	MGYG-HGUT-01302	Alistipes putredinis
GUT_GENOME119143	MGYG-HGUT-01302	Alistipes putredinis
GUT_GENOME119159	MGYG-HGUT-01302	Alistipes putredinis
GUT_GENOME119232	MGYG-HGUT-01302	Alistipes putredinis
GUT_GENOME119317	MGYG-HGUT-01302	Alistipes putredinis
GUT_GENOME119362	MGYG-HGUT-01302	Alistipes putredinis
GUT_GENOME119442	MGYG-HGUT-01302	Alistipes putredinis
GUT_GENOME119510	MGYG-HGUT-01302	Alistipes putredinis
GUT_GENOME119556	MGYG-HGUT-01302	Alistipes putredinis
GUT_GENOME119614	MGYG-HGUT-01302	Alistipes putredinis
GUT_GENOME119640	MGYG-HGUT-01302	Alistipes putredinis
GUT_GENOME119733	MGYG-HGUT-01302	Alistipes putredinis
GUT_GENOME119776	MGYG-HGUT-01302	Alistipes putredinis
GUT_GENOME119817	MGYG-HGUT-01302	Alistipes putredinis
GUT_GENOME119842	MGYG-HGUT-01302	Alistipes putredinis
GUT_GENOME119875	MGYG-HGUT-01302	Alistipes putredinis
GUT_GENOME119934	MGYG-HGUT-01302	Alistipes putredinis
GUT_GENOME119971	MGYG-HGUT-01302	Alistipes putredinis
GUT_GENOME120131	MGYG-HGUT-01302	Alistipes putredinis
GUT_GENOME120170	MGYG-HGUT-01302	Alistipes putredinis
GUT_GENOME120234	MGYG-HGUT-01302	Alistipes putredinis
GUT_GENOME120288	MGYG-HGUT-01302	Alistipes putredinis
GUT_GENOME120354	MGYG-HGUT-01302	Alistipes putredinis
GUT_GENOME120374	MGYG-HGUT-01302	Alistipes putredinis
GUT_GENOME120400	MGYG-HGUT-01302	Alistipes putredinis
GUT_GENOME120513	MGYG-HGUT-01302	Alistipes putredinis
GUT_GENOME120653	MGYG-HGUT-01302	Alistipes putredinis
GUT_GENOME120780	MGYG-HGUT-01302	Alistipes putredinis
GUT_GENOME120826	MGYG-HGUT-01302	Alistipes putredinis
GUT_GENOME120843	MGYG-HGUT-01302	Alistipes putredinis
GUT_GENOME120912	MGYG-HGUT-01302	Alistipes putredinis
GUT_GENOME120952	MGYG-HGUT-01302	Alistipes putredinis
GUT_GENOME121051	MGYG-HGUT-01302	Alistipes putredinis
GUT_GENOME121124	MGYG-HGUT-01302	Alistipes putredinis
GUT_GENOME121177	MGYG-HGUT-01302	Alistipes putredinis
GUT_GENOME121221	MGYG-HGUT-01302	Alistipes putredinis
GUT_GENOME121289	MGYG-HGUT-01302	Alistipes putredinis
GUT_GENOME121334	MGYG-HGUT-01302	Alistipes putredinis
GUT_GENOME121486	MGYG-HGUT-01302	Alistipes putredinis
GUT_GENOME121529	MGYG-HGUT-01302	Alistipes putredinis
GUT_GENOME121650	MGYG-HGUT-01302	Alistipes putredinis
GUT_GENOME121674	MGYG-HGUT-01302	Alistipes putredinis
GUT_GENOME121718	MGYG-HGUT-01302	Alistipes putredinis
GUT_GENOME121775	MGYG-HGUT-01302	Alistipes putredinis
GUT_GENOME121795	MGYG-HGUT-01302	Alistipes putredinis
GUT_GENOME121887	MGYG-HGUT-01302	Alistipes putredinis
GUT_GENOME121904	MGYG-HGUT-01302	Alistipes putredinis
GUT_GENOME121925	MGYG-HGUT-01302	Alistipes putredinis
GUT_GENOME122029	MGYG-HGUT-01302	Alistipes putredinis
GUT_GENOME122053	MGYG-HGUT-01302	Alistipes putredinis
GUT_GENOME122143	MGYG-HGUT-01302	Alistipes putredinis
GUT_GENOME122184	MGYG-HGUT-01302	Alistipes putredinis
GUT_GENOME122222	MGYG-HGUT-01302	Alistipes putredinis
GUT_GENOME122310	MGYG-HGUT-01302	Alistipes putredinis
GUT_GENOME122354	MGYG-HGUT-01302	Alistipes putredinis
GUT_GENOME122418	MGYG-HGUT-01302	Alistipes putredinis
GUT_GENOME122446	MGYG-HGUT-01302	Alistipes putredinis
GUT_GENOME122519	MGYG-HGUT-01302	Alistipes putredinis
GUT_GENOME122533	MGYG-HGUT-01302	Alistipes putredinis
GUT_GENOME122608	MGYG-HGUT-01302	Alistipes putredinis
GUT_GENOME122654	MGYG-HGUT-01302	Alistipes putredinis
GUT_GENOME122694	MGYG-HGUT-01302	Alistipes putredinis
GUT_GENOME122737	MGYG-HGUT-01302	Alistipes putredinis
GUT_GENOME122753	MGYG-HGUT-01302	Alistipes putredinis
GUT_GENOME122799	MGYG-HGUT-01302	Alistipes putredinis
GUT_GENOME122829	MGYG-HGUT-01302	Alistipes putredinis
GUT_GENOME122839	MGYG-HGUT-01302	Alistipes putredinis
GUT_GENOME122876	MGYG-HGUT-01302	Alistipes putredinis
GUT_GENOME123018	MGYG-HGUT-01302	Alistipes putredinis
GUT_GENOME123063	MGYG-HGUT-01302	Alistipes putredinis
GUT_GENOME123084	MGYG-HGUT-01302	Alistipes putredinis
GUT_GENOME123128	MGYG-HGUT-01302	Alistipes putredinis
GUT_GENOME123158	MGYG-HGUT-01302	Alistipes putredinis
GUT_GENOME123180	MGYG-HGUT-01302	Alistipes putredinis
GUT_GENOME123214	MGYG-HGUT-01302	Alistipes putredinis
GUT_GENOME123225	MGYG-HGUT-01302	Alistipes putredinis
GUT_GENOME123272	MGYG-HGUT-01302	Alistipes putredinis
GUT_GENOME123355	MGYG-HGUT-01302	Alistipes putredinis
GUT_GENOME123370	MGYG-HGUT-01302	Alistipes putredinis
GUT_GENOME123453	MGYG-HGUT-01302	Alistipes putredinis
GUT_GENOME123482	MGYG-HGUT-01302	Alistipes putredinis
GUT_GENOME123536	MGYG-HGUT-01302	Alistipes putredinis
GUT_GENOME123598	MGYG-HGUT-01302	Alistipes putredinis
GUT_GENOME123620	MGYG-HGUT-01302	Alistipes putredinis
GUT_GENOME123640	MGYG-HGUT-01302	Alistipes putredinis
GUT_GENOME123674	MGYG-HGUT-01302	Alistipes putredinis
GUT_GENOME123753	MGYG-HGUT-01302	Alistipes putredinis
GUT_GENOME123829	MGYG-HGUT-01302	Alistipes putredinis
GUT_GENOME123889	MGYG-HGUT-01302	Alistipes putredinis
GUT_GENOME123989	MGYG-HGUT-01302	Alistipes putredinis
GUT_GENOME124031	MGYG-HGUT-01302	Alistipes putredinis
GUT_GENOME124052	MGYG-HGUT-01302	Alistipes putredinis
GUT_GENOME124061	MGYG-HGUT-01302	Alistipes putredinis
GUT_GENOME124129	MGYG-HGUT-01302	Alistipes putredinis
GUT_GENOME124149	MGYG-HGUT-01302	Alistipes putredinis
GUT_GENOME124215	MGYG-HGUT-01302	Alistipes putredinis
GUT_GENOME124220	MGYG-HGUT-01302	Alistipes putredinis
GUT_GENOME124245	MGYG-HGUT-01302	Alistipes putredinis
GUT_GENOME124247	MGYG-HGUT-01302	Alistipes putredinis
GUT_GENOME124280	MGYG-HGUT-01302	Alistipes putredinis
GUT_GENOME124285	MGYG-HGUT-01302	Alistipes putredinis
GUT_GENOME124345	MGYG-HGUT-01302	Alistipes putredinis
GUT_GENOME124372	MGYG-HGUT-01302	Alistipes putredinis
GUT_GENOME124466	MGYG-HGUT-01302	Alistipes putredinis
GUT_GENOME124582	MGYG-HGUT-01302	Alistipes putredinis
GUT_GENOME124590	MGYG-HGUT-01302	Alistipes putredinis
GUT_GENOME124620	MGYG-HGUT-01302	Alistipes putredinis
GUT_GENOME124705	MGYG-HGUT-01302	Alistipes putredinis
GUT_GENOME124772	MGYG-HGUT-01302	Alistipes putredinis
GUT_GENOME124815	MGYG-HGUT-01302	Alistipes putredinis
GUT_GENOME124844	MGYG-HGUT-01302	Alistipes putredinis
GUT_GENOME124868	MGYG-HGUT-01302	Alistipes putredinis
GUT_GENOME124890	MGYG-HGUT-01302	Alistipes putredinis
GUT_GENOME124961	MGYG-HGUT-01302	Alistipes putredinis
GUT_GENOME125010	MGYG-HGUT-01302	Alistipes putredinis
GUT_GENOME125043	MGYG-HGUT-01302	Alistipes putredinis
GUT_GENOME125080	MGYG-HGUT-01302	Alistipes putredinis
GUT_GENOME125109	MGYG-HGUT-01302	Alistipes putredinis
GUT_GENOME125203	MGYG-HGUT-01302	Alistipes putredinis
GUT_GENOME125295	MGYG-HGUT-01302	Alistipes putredinis
GUT_GENOME125330	MGYG-HGUT-01302	Alistipes putredinis
GUT_GENOME125359	MGYG-HGUT-01302	Alistipes putredinis
GUT_GENOME125405	MGYG-HGUT-01302	Alistipes putredinis
GUT_GENOME125462	MGYG-HGUT-01302	Alistipes putredinis
GUT_GENOME125530	MGYG-HGUT-01302	Alistipes putredinis
GUT_GENOME125575	MGYG-HGUT-01302	Alistipes putredinis
GUT_GENOME125602	MGYG-HGUT-01302	Alistipes putredinis
GUT_GENOME125619	MGYG-HGUT-01302	Alistipes putredinis
GUT_GENOME125713	MGYG-HGUT-01302	Alistipes putredinis
GUT_GENOME125884	MGYG-HGUT-01302	Alistipes putredinis
GUT_GENOME125958	MGYG-HGUT-01302	Alistipes putredinis
GUT_GENOME126020	MGYG-HGUT-01302	Alistipes putredinis
GUT_GENOME126082	MGYG-HGUT-01302	Alistipes putredinis
GUT_GENOME126198	MGYG-HGUT-01302	Alistipes putredinis
GUT_GENOME126238	MGYG-HGUT-01302	Alistipes putredinis
GUT_GENOME126261	MGYG-HGUT-01302	Alistipes putredinis
GUT_GENOME126268	MGYG-HGUT-01302	Alistipes putredinis
GUT_GENOME126309	MGYG-HGUT-01302	Alistipes putredinis
GUT_GENOME126363	MGYG-HGUT-01302	Alistipes putredinis
GUT_GENOME126385	MGYG-HGUT-01302	Alistipes putredinis
GUT_GENOME126415	MGYG-HGUT-01302	Alistipes putredinis
GUT_GENOME126502	MGYG-HGUT-01302	Alistipes putredinis
GUT_GENOME126550	MGYG-HGUT-01302	Alistipes putredinis
GUT_GENOME126563	MGYG-HGUT-01302	Alistipes putredinis
GUT_GENOME126587	MGYG-HGUT-01302	Alistipes putredinis
GUT_GENOME126703	MGYG-HGUT-01302	Alistipes putredinis
GUT_GENOME126767	MGYG-HGUT-01302	Alistipes putredinis
GUT_GENOME126813	MGYG-HGUT-01302	Alistipes putredinis
GUT_GENOME126846	MGYG-HGUT-01302	Alistipes putredinis
GUT_GENOME126852	MGYG-HGUT-01302	Alistipes putredinis
GUT_GENOME126890	MGYG-HGUT-01302	Alistipes putredinis
GUT_GENOME126911	MGYG-HGUT-01302	Alistipes putredinis
GUT_GENOME126938	MGYG-HGUT-01302	Alistipes putredinis
GUT_GENOME126974	MGYG-HGUT-01302	Alistipes putredinis
GUT_GENOME127237	MGYG-HGUT-01302	Alistipes putredinis
GUT_GENOME127256	MGYG-HGUT-01302	Alistipes putredinis
GUT_GENOME127669	MGYG-HGUT-01302	Alistipes putredinis
GUT_GENOME127714	MGYG-HGUT-01302	Alistipes putredinis
GUT_GENOME127749	MGYG-HGUT-01302	Alistipes putredinis
GUT_GENOME127921	MGYG-HGUT-01302	Alistipes putredinis
GUT_GENOME128315	MGYG-HGUT-01302	Alistipes putredinis
GUT_GENOME128394	MGYG-HGUT-01302	Alistipes putredinis
GUT_GENOME128658	MGYG-HGUT-01302	Alistipes putredinis
GUT_GENOME128680	MGYG-HGUT-01302	Alistipes putredinis
GUT_GENOME128734	MGYG-HGUT-01302	Alistipes putredinis
GUT_GENOME129007	MGYG-HGUT-01302	Alistipes putredinis
GUT_GENOME129045	MGYG-HGUT-01302	Alistipes putredinis
GUT_GENOME129359	MGYG-HGUT-01302	Alistipes putredinis
GUT_GENOME129400	MGYG-HGUT-01302	Alistipes putredinis
GUT_GENOME129552	MGYG-HGUT-01302	Alistipes putredinis
GUT_GENOME129711	MGYG-HGUT-01302	Alistipes putredinis
GUT_GENOME129758	MGYG-HGUT-01302	Alistipes putredinis
GUT_GENOME129782	MGYG-HGUT-01302	Alistipes putredinis
GUT_GENOME129836	MGYG-HGUT-01302	Alistipes putredinis
GUT_GENOME129874	MGYG-HGUT-01302	Alistipes putredinis
GUT_GENOME129893	MGYG-HGUT-01302	Alistipes putredinis
GUT_GENOME129934	MGYG-HGUT-01302	Alistipes putredinis
GUT_GENOME130000	MGYG-HGUT-01302	Alistipes putredinis
GUT_GENOME130121	MGYG-HGUT-01302	Alistipes putredinis
GUT_GENOME130299	MGYG-HGUT-01302	Alistipes putredinis
GUT_GENOME130451	MGYG-HGUT-01302	Alistipes putredinis
GUT_GENOME130566	MGYG-HGUT-01302	Alistipes putredinis
GUT_GENOME130657	MGYG-HGUT-01302	Alistipes putredinis
GUT_GENOME130733	MGYG-HGUT-01302	Alistipes putredinis
GUT_GENOME130781	MGYG-HGUT-01302	Alistipes putredinis
GUT_GENOME130857	MGYG-HGUT-01302	Alistipes putredinis
GUT_GENOME130871	MGYG-HGUT-01302	Alistipes putredinis
GUT_GENOME130910	MGYG-HGUT-01302	Alistipes putredinis
GUT_GENOME131252	MGYG-HGUT-01302	Alistipes putredinis
GUT_GENOME131318	MGYG-HGUT-01302	Alistipes putredinis
GUT_GENOME131369	MGYG-HGUT-01302	Alistipes putredinis
GUT_GENOME131384	MGYG-HGUT-01302	Alistipes putredinis
GUT_GENOME131394	MGYG-HGUT-01302	Alistipes putredinis
GUT_GENOME131483	MGYG-HGUT-01302	Alistipes putredinis
GUT_GENOME131495	MGYG-HGUT-01302	Alistipes putredinis
GUT_GENOME131533	MGYG-HGUT-01302	Alistipes putredinis
GUT_GENOME131547	MGYG-HGUT-01302	Alistipes putredinis
GUT_GENOME131564	MGYG-HGUT-01302	Alistipes putredinis
GUT_GENOME131575	MGYG-HGUT-01302	Alistipes putredinis
GUT_GENOME131758	MGYG-HGUT-01302	Alistipes putredinis
GUT_GENOME131783	MGYG-HGUT-01302	Alistipes putredinis
GUT_GENOME131804	MGYG-HGUT-01302	Alistipes putredinis
GUT_GENOME131811	MGYG-HGUT-01302	Alistipes putredinis
GUT_GENOME131828	MGYG-HGUT-01302	Alistipes putredinis
GUT_GENOME131849	MGYG-HGUT-01302	Alistipes putredinis
GUT_GENOME131878	MGYG-HGUT-01302	Alistipes putredinis
GUT_GENOME131890	MGYG-HGUT-01302	Alistipes putredinis
GUT_GENOME131906	MGYG-HGUT-01302	Alistipes putredinis
GUT_GENOME131912	MGYG-HGUT-01302	Alistipes putredinis
GUT_GENOME131919	MGYG-HGUT-01302	Alistipes putredinis
GUT_GENOME131939	MGYG-HGUT-01302	Alistipes putredinis
GUT_GENOME131955	MGYG-HGUT-01302	Alistipes putredinis
GUT_GENOME131969	MGYG-HGUT-01302	Alistipes putredinis
GUT_GENOME132000	MGYG-HGUT-01302	Alistipes putredinis
GUT_GENOME132002	MGYG-HGUT-01302	Alistipes putredinis
GUT_GENOME132026	MGYG-HGUT-01302	Alistipes putredinis
GUT_GENOME132028	MGYG-HGUT-01302	Alistipes putredinis
GUT_GENOME132113	MGYG-HGUT-01302	Alistipes putredinis
GUT_GENOME132144	MGYG-HGUT-01302	Alistipes putredinis
GUT_GENOME132152	MGYG-HGUT-01302	Alistipes putredinis
GUT_GENOME132190	MGYG-HGUT-01302	Alistipes putredinis
GUT_GENOME132194	MGYG-HGUT-01302	Alistipes putredinis
GUT_GENOME132249	MGYG-HGUT-01302	Alistipes putredinis
GUT_GENOME132333	MGYG-HGUT-01302	Alistipes putredinis
GUT_GENOME132449	MGYG-HGUT-01302	Alistipes putredinis
GUT_GENOME132726	MGYG-HGUT-01302	Alistipes putredinis
GUT_GENOME132919	MGYG-HGUT-01302	Alistipes putredinis
GUT_GENOME133008	MGYG-HGUT-01302	Alistipes putredinis
GUT_GENOME133253	MGYG-HGUT-01302	Alistipes putredinis
GUT_GENOME133366	MGYG-HGUT-01302	Alistipes putredinis
GUT_GENOME133415	MGYG-HGUT-01302	Alistipes putredinis
GUT_GENOME133421	MGYG-HGUT-01302	Alistipes putredinis
GUT_GENOME133475	MGYG-HGUT-01302	Alistipes putredinis
GUT_GENOME133543	MGYG-HGUT-01302	Alistipes putredinis
GUT_GENOME133555	MGYG-HGUT-01302	Alistipes putredinis
GUT_GENOME133771	MGYG-HGUT-01302	Alistipes putredinis
GUT_GENOME134101	MGYG-HGUT-01302	Alistipes putredinis
GUT_GENOME134169	MGYG-HGUT-01302	Alistipes putredinis
GUT_GENOME134477	MGYG-HGUT-01302	Alistipes putredinis
GUT_GENOME134708	MGYG-HGUT-01302	Alistipes putredinis
GUT_GENOME134878	MGYG-HGUT-01302	Alistipes putredinis
GUT_GENOME134900	MGYG-HGUT-01302	Alistipes putredinis
GUT_GENOME134921	MGYG-HGUT-01302	Alistipes putredinis
GUT_GENOME135063	MGYG-HGUT-01302	Alistipes putredinis
GUT_GENOME135156	MGYG-HGUT-01302	Alistipes putredinis
GUT_GENOME135244	MGYG-HGUT-01302	Alistipes putredinis
GUT_GENOME135265	MGYG-HGUT-01302	Alistipes putredinis
GUT_GENOME135281	MGYG-HGUT-01302	Alistipes putredinis
GUT_GENOME135357	MGYG-HGUT-01302	Alistipes putredinis
GUT_GENOME135437	MGYG-HGUT-01302	Alistipes putredinis
GUT_GENOME135461	MGYG-HGUT-01302	Alistipes putredinis
GUT_GENOME135590	MGYG-HGUT-01302	Alistipes putredinis
GUT_GENOME135622	MGYG-HGUT-01302	Alistipes putredinis
GUT_GENOME135733	MGYG-HGUT-01302	Alistipes putredinis
GUT_GENOME135821	MGYG-HGUT-01302	Alistipes putredinis
GUT_GENOME135859	MGYG-HGUT-01302	Alistipes putredinis
GUT_GENOME135863	MGYG-HGUT-01302	Alistipes putredinis
GUT_GENOME135889	MGYG-HGUT-01302	Alistipes putredinis
GUT_GENOME135941	MGYG-HGUT-01302	Alistipes putredinis
GUT_GENOME135983	MGYG-HGUT-01302	Alistipes putredinis
GUT_GENOME136020	MGYG-HGUT-01302	Alistipes putredinis
GUT_GENOME136063	MGYG-HGUT-01302	Alistipes putredinis
GUT_GENOME136090	MGYG-HGUT-01302	Alistipes putredinis
GUT_GENOME136123	MGYG-HGUT-01302	Alistipes putredinis
GUT_GENOME136374	MGYG-HGUT-01302	Alistipes putredinis
GUT_GENOME136400	MGYG-HGUT-01302	Alistipes putredinis
GUT_GENOME136598	MGYG-HGUT-01302	Alistipes putredinis
GUT_GENOME136602	MGYG-HGUT-01302	Alistipes putredinis
GUT_GENOME136715	MGYG-HGUT-01302	Alistipes putredinis
GUT_GENOME136768	MGYG-HGUT-01302	Alistipes putredinis
GUT_GENOME136780	MGYG-HGUT-01302	Alistipes putredinis
GUT_GENOME136808	MGYG-HGUT-01302	Alistipes putredinis
GUT_GENOME136844	MGYG-HGUT-01302	Alistipes putredinis
GUT_GENOME136999	MGYG-HGUT-01302	Alistipes putredinis
GUT_GENOME137111	MGYG-HGUT-01302	Alistipes putredinis
GUT_GENOME137354	MGYG-HGUT-01302	Alistipes putredinis
GUT_GENOME137530	MGYG-HGUT-01302	Alistipes putredinis
GUT_GENOME137567	MGYG-HGUT-01302	Alistipes putredinis
GUT_GENOME137586	MGYG-HGUT-01302	Alistipes putredinis
GUT_GENOME137615	MGYG-HGUT-01302	Alistipes putredinis
GUT_GENOME137711	MGYG-HGUT-01302	Alistipes putredinis
GUT_GENOME137757	MGYG-HGUT-01302	Alistipes putredinis
GUT_GENOME137939	MGYG-HGUT-01302	Alistipes putredinis
GUT_GENOME138078	MGYG-HGUT-01302	Alistipes putredinis
GUT_GENOME138144	MGYG-HGUT-01302	Alistipes putredinis
GUT_GENOME138166	MGYG-HGUT-01302	Alistipes putredinis
GUT_GENOME138200	MGYG-HGUT-01302	Alistipes putredinis
GUT_GENOME138216	MGYG-HGUT-01302	Alistipes putredinis
GUT_GENOME138312	MGYG-HGUT-01302	Alistipes putredinis
GUT_GENOME138329	MGYG-HGUT-01302	Alistipes putredinis
GUT_GENOME138394	MGYG-HGUT-01302	Alistipes putredinis
GUT_GENOME138480	MGYG-HGUT-01302	Alistipes putredinis
GUT_GENOME138563	MGYG-HGUT-01302	Alistipes putredinis
GUT_GENOME138604	MGYG-HGUT-01302	Alistipes putredinis
GUT_GENOME138722	MGYG-HGUT-01302	Alistipes putredinis
GUT_GENOME138778	MGYG-HGUT-01302	Alistipes putredinis
GUT_GENOME138826	MGYG-HGUT-01302	Alistipes putredinis
GUT_GENOME138882	MGYG-HGUT-01302	Alistipes putredinis
GUT_GENOME138897	MGYG-HGUT-01302	Alistipes putredinis
GUT_GENOME138958	MGYG-HGUT-01302	Alistipes putredinis
GUT_GENOME139383	MGYG-HGUT-01302	Alistipes putredinis
GUT_GENOME139399	MGYG-HGUT-01302	Alistipes putredinis
GUT_GENOME139443	MGYG-HGUT-01302	Alistipes putredinis
GUT_GENOME139609	MGYG-HGUT-01302	Alistipes putredinis
GUT_GENOME147890	MGYG-HGUT-01302	Alistipes putredinis
GUT_GENOME147922	MGYG-HGUT-01302	Alistipes putredinis
GUT_GENOME147929	MGYG-HGUT-01302	Alistipes putredinis
GUT_GENOME147941	MGYG-HGUT-01302	Alistipes putredinis
GUT_GENOME147998	MGYG-HGUT-01302	Alistipes putredinis
GUT_GENOME148117	MGYG-HGUT-01302	Alistipes putredinis
GUT_GENOME148128	MGYG-HGUT-01302	Alistipes putredinis
GUT_GENOME148265	MGYG-HGUT-01302	Alistipes putredinis
GUT_GENOME148353	MGYG-HGUT-01302	Alistipes putredinis
GUT_GENOME148369	MGYG-HGUT-01302	Alistipes putredinis
GUT_GENOME148377	MGYG-HGUT-01302	Alistipes putredinis
GUT_GENOME148427	MGYG-HGUT-01302	Alistipes putredinis
GUT_GENOME148430	MGYG-HGUT-01302	Alistipes putredinis
GUT_GENOME148497	MGYG-HGUT-01302	Alistipes putredinis
GUT_GENOME148522	MGYG-HGUT-01302	Alistipes putredinis
GUT_GENOME148535	MGYG-HGUT-01302	Alistipes putredinis
GUT_GENOME148560	MGYG-HGUT-01302	Alistipes putredinis
GUT_GENOME148600	MGYG-HGUT-01302	Alistipes putredinis
GUT_GENOME148662	MGYG-HGUT-01302	Alistipes putredinis
GUT_GENOME148680	MGYG-HGUT-01302	Alistipes putredinis
GUT_GENOME148709	MGYG-HGUT-01302	Alistipes putredinis
GUT_GENOME148740	MGYG-HGUT-01302	Alistipes putredinis
GUT_GENOME148761	MGYG-HGUT-01302	Alistipes putredinis
GUT_GENOME148907	MGYG-HGUT-01302	Alistipes putredinis
GUT_GENOME148932	MGYG-HGUT-01302	Alistipes putredinis
GUT_GENOME148976	MGYG-HGUT-01302	Alistipes putredinis
GUT_GENOME148992	MGYG-HGUT-01302	Alistipes putredinis
GUT_GENOME149131	MGYG-HGUT-01302	Alistipes putredinis
GUT_GENOME149151	MGYG-HGUT-01302	Alistipes putredinis
GUT_GENOME149188	MGYG-HGUT-01302	Alistipes putredinis
GUT_GENOME149206	MGYG-HGUT-01302	Alistipes putredinis
GUT_GENOME149291	MGYG-HGUT-01302	Alistipes putredinis
GUT_GENOME149375	MGYG-HGUT-01302	Alistipes putredinis
GUT_GENOME149397	MGYG-HGUT-01302	Alistipes putredinis
GUT_GENOME149416	MGYG-HGUT-01302	Alistipes putredinis
GUT_GENOME149455	MGYG-HGUT-01302	Alistipes putredinis
GUT_GENOME149466	MGYG-HGUT-01302	Alistipes putredinis
GUT_GENOME149528	MGYG-HGUT-01302	Alistipes putredinis
GUT_GENOME149607	MGYG-HGUT-01302	Alistipes putredinis
GUT_GENOME149661	MGYG-HGUT-01302	Alistipes putredinis
GUT_GENOME149681	MGYG-HGUT-01302	Alistipes putredinis
GUT_GENOME149719	MGYG-HGUT-01302	Alistipes putredinis
GUT_GENOME149775	MGYG-HGUT-01302	Alistipes putredinis
GUT_GENOME149792	MGYG-HGUT-01302	Alistipes putredinis
GUT_GENOME149895	MGYG-HGUT-01302	Alistipes putredinis
GUT_GENOME149920	MGYG-HGUT-01302	Alistipes putredinis
GUT_GENOME149928	MGYG-HGUT-01302	Alistipes putredinis
GUT_GENOME149988	MGYG-HGUT-01302	Alistipes putredinis
GUT_GENOME150063	MGYG-HGUT-01302	Alistipes putredinis
GUT_GENOME150085	MGYG-HGUT-01302	Alistipes putredinis
GUT_GENOME150096	MGYG-HGUT-01302	Alistipes putredinis
GUT_GENOME150113	MGYG-HGUT-01302	Alistipes putredinis
GUT_GENOME150150	MGYG-HGUT-01302	Alistipes putredinis
GUT_GENOME150202	MGYG-HGUT-01302	Alistipes putredinis
GUT_GENOME150251	MGYG-HGUT-01302	Alistipes putredinis
GUT_GENOME150278	MGYG-HGUT-01302	Alistipes putredinis
GUT_GENOME150413	MGYG-HGUT-01302	Alistipes putredinis
GUT_GENOME150483	MGYG-HGUT-01302	Alistipes putredinis
GUT_GENOME150512	MGYG-HGUT-01302	Alistipes putredinis
GUT_GENOME150599	MGYG-HGUT-01302	Alistipes putredinis
GUT_GENOME150709	MGYG-HGUT-01302	Alistipes putredinis
GUT_GENOME150732	MGYG-HGUT-01302	Alistipes putredinis
GUT_GENOME150802	MGYG-HGUT-01302	Alistipes putredinis
GUT_GENOME150836	MGYG-HGUT-01302	Alistipes putredinis
GUT_GENOME150847	MGYG-HGUT-01302	Alistipes putredinis
GUT_GENOME150889	MGYG-HGUT-01302	Alistipes putredinis
GUT_GENOME150923	MGYG-HGUT-01302	Alistipes putredinis
GUT_GENOME150957	MGYG-HGUT-01302	Alistipes putredinis
GUT_GENOME151073	MGYG-HGUT-01302	Alistipes putredinis
GUT_GENOME151088	MGYG-HGUT-01302	Alistipes putredinis
GUT_GENOME151106	MGYG-HGUT-01302	Alistipes putredinis
GUT_GENOME151152	MGYG-HGUT-01302	Alistipes putredinis
GUT_GENOME151168	MGYG-HGUT-01302	Alistipes putredinis
GUT_GENOME151237	MGYG-HGUT-01302	Alistipes putredinis
GUT_GENOME151315	MGYG-HGUT-01302	Alistipes putredinis
GUT_GENOME151327	MGYG-HGUT-01302	Alistipes putredinis
GUT_GENOME151390	MGYG-HGUT-01302	Alistipes putredinis
GUT_GENOME151423	MGYG-HGUT-01302	Alistipes putredinis
GUT_GENOME151490	MGYG-HGUT-01302	Alistipes putredinis
GUT_GENOME151611	MGYG-HGUT-01302	Alistipes putredinis
GUT_GENOME151682	MGYG-HGUT-01302	Alistipes putredinis
GUT_GENOME151744	MGYG-HGUT-01302	Alistipes putredinis
GUT_GENOME151799	MGYG-HGUT-01302	Alistipes putredinis
GUT_GENOME151863	MGYG-HGUT-01302	Alistipes putredinis
GUT_GENOME151908	MGYG-HGUT-01302	Alistipes putredinis
GUT_GENOME151920	MGYG-HGUT-01302	Alistipes putredinis
GUT_GENOME151934	MGYG-HGUT-01302	Alistipes putredinis
GUT_GENOME151995	MGYG-HGUT-01302	Alistipes putredinis
GUT_GENOME152042	MGYG-HGUT-01302	Alistipes putredinis
GUT_GENOME152058	MGYG-HGUT-01302	Alistipes putredinis
GUT_GENOME152106	MGYG-HGUT-01302	Alistipes putredinis
GUT_GENOME152134	MGYG-HGUT-01302	Alistipes putredinis
GUT_GENOME152188	MGYG-HGUT-01302	Alistipes putredinis
GUT_GENOME152279	MGYG-HGUT-01302	Alistipes putredinis
GUT_GENOME152309	MGYG-HGUT-01302	Alistipes putredinis
GUT_GENOME152358	MGYG-HGUT-01302	Alistipes putredinis
GUT_GENOME152456	MGYG-HGUT-01302	Alistipes putredinis
GUT_GENOME152468	MGYG-HGUT-01302	Alistipes putredinis
GUT_GENOME152499	MGYG-HGUT-01302	Alistipes putredinis
GUT_GENOME152528	MGYG-HGUT-01302	Alistipes putredinis
GUT_GENOME152543	MGYG-HGUT-01302	Alistipes putredinis
GUT_GENOME152585	MGYG-HGUT-01302	Alistipes putredinis
GUT_GENOME152592	MGYG-HGUT-01302	Alistipes putredinis
GUT_GENOME152635	MGYG-HGUT-01302	Alistipes putredinis
GUT_GENOME152723	MGYG-HGUT-01302	Alistipes putredinis
GUT_GENOME152806	MGYG-HGUT-01302	Alistipes putredinis
GUT_GENOME152846	MGYG-HGUT-01302	Alistipes putredinis
GUT_GENOME153007	MGYG-HGUT-01302	Alistipes putredinis
GUT_GENOME153030	MGYG-HGUT-01302	Alistipes putredinis
GUT_GENOME153051	MGYG-HGUT-01302	Alistipes putredinis
GUT_GENOME153333	MGYG-HGUT-01302	Alistipes putredinis
GUT_GENOME153356	MGYG-HGUT-01302	Alistipes putredinis
GUT_GENOME153368	MGYG-HGUT-01302	Alistipes putredinis
GUT_GENOME153407	MGYG-HGUT-01302	Alistipes putredinis
GUT_GENOME153441	MGYG-HGUT-01302	Alistipes putredinis
GUT_GENOME153464	MGYG-HGUT-01302	Alistipes putredinis
GUT_GENOME153492	MGYG-HGUT-01302	Alistipes putredinis
GUT_GENOME153518	MGYG-HGUT-01302	Alistipes putredinis
GUT_GENOME153546	MGYG-HGUT-01302	Alistipes putredinis
GUT_GENOME153640	MGYG-HGUT-01302	Alistipes putredinis
GUT_GENOME153667	MGYG-HGUT-01302	Alistipes putredinis
GUT_GENOME153713	MGYG-HGUT-01302	Alistipes putredinis
GUT_GENOME153737	MGYG-HGUT-01302	Alistipes putredinis
GUT_GENOME153759	MGYG-HGUT-01302	Alistipes putredinis
GUT_GENOME153776	MGYG-HGUT-01302	Alistipes putredinis
GUT_GENOME153834	MGYG-HGUT-01302	Alistipes putredinis
GUT_GENOME153873	MGYG-HGUT-01302	Alistipes putredinis
GUT_GENOME153892	MGYG-HGUT-01302	Alistipes putredinis
GUT_GENOME153926	MGYG-HGUT-01302	Alistipes putredinis
GUT_GENOME153972	MGYG-HGUT-01302	Alistipes putredinis
GUT_GENOME153990	MGYG-HGUT-01302	Alistipes putredinis
GUT_GENOME154012	MGYG-HGUT-01302	Alistipes putredinis
GUT_GENOME154031	MGYG-HGUT-01302	Alistipes putredinis
GUT_GENOME154077	MGYG-HGUT-01302	Alistipes putredinis
GUT_GENOME154100	MGYG-HGUT-01302	Alistipes putredinis
GUT_GENOME154174	MGYG-HGUT-01302	Alistipes putredinis
GUT_GENOME154287	MGYG-HGUT-01302	Alistipes putredinis
GUT_GENOME154309	MGYG-HGUT-01302	Alistipes putredinis
GUT_GENOME154321	MGYG-HGUT-01302	Alistipes putredinis
GUT_GENOME154344	MGYG-HGUT-01302	Alistipes putredinis
GUT_GENOME154359	MGYG-HGUT-01302	Alistipes putredinis
GUT_GENOME154399	MGYG-HGUT-01302	Alistipes putredinis
GUT_GENOME154429	MGYG-HGUT-01302	Alistipes putredinis
GUT_GENOME154439	MGYG-HGUT-01302	Alistipes putredinis
GUT_GENOME154482	MGYG-HGUT-01302	Alistipes putredinis
GUT_GENOME154511	MGYG-HGUT-01302	Alistipes putredinis
GUT_GENOME154525	MGYG-HGUT-01302	Alistipes putredinis
GUT_GENOME154582	MGYG-HGUT-01302	Alistipes putredinis
GUT_GENOME154617	MGYG-HGUT-01302	Alistipes putredinis
GUT_GENOME154630	MGYG-HGUT-01302	Alistipes putredinis
GUT_GENOME154638	MGYG-HGUT-01302	Alistipes putredinis
GUT_GENOME154661	MGYG-HGUT-01302	Alistipes putredinis
GUT_GENOME154719	MGYG-HGUT-01302	Alistipes putredinis
GUT_GENOME154733	MGYG-HGUT-01302	Alistipes putredinis
GUT_GENOME154756	MGYG-HGUT-01302	Alistipes putredinis
GUT_GENOME154786	MGYG-HGUT-01302	Alistipes putredinis
GUT_GENOME154850	MGYG-HGUT-01302	Alistipes putredinis
GUT_GENOME154941	MGYG-HGUT-01302	Alistipes putredinis
GUT_GENOME154977	MGYG-HGUT-01302	Alistipes putredinis
GUT_GENOME154999	MGYG-HGUT-01302	Alistipes putredinis
GUT_GENOME155016	MGYG-HGUT-01302	Alistipes putredinis
GUT_GENOME155046	MGYG-HGUT-01302	Alistipes putredinis
GUT_GENOME155081	MGYG-HGUT-01302	Alistipes putredinis
GUT_GENOME155096	MGYG-HGUT-01302	Alistipes putredinis
GUT_GENOME155121	MGYG-HGUT-01302	Alistipes putredinis
GUT_GENOME155141	MGYG-HGUT-01302	Alistipes putredinis
GUT_GENOME155142	MGYG-HGUT-01302	Alistipes putredinis
GUT_GENOME155158	MGYG-HGUT-01302	Alistipes putredinis
GUT_GENOME155213	MGYG-HGUT-01302	Alistipes putredinis
GUT_GENOME155234	MGYG-HGUT-01302	Alistipes putredinis
GUT_GENOME155266	MGYG-HGUT-01302	Alistipes putredinis
GUT_GENOME155303	MGYG-HGUT-01302	Alistipes putredinis
GUT_GENOME155363	MGYG-HGUT-01302	Alistipes putredinis
GUT_GENOME155380	MGYG-HGUT-01302	Alistipes putredinis
GUT_GENOME155411	MGYG-HGUT-01302	Alistipes putredinis
GUT_GENOME155441	MGYG-HGUT-01302	Alistipes putredinis
GUT_GENOME155481	MGYG-HGUT-01302	Alistipes putredinis
GUT_GENOME155614	MGYG-HGUT-01302	Alistipes putredinis
GUT_GENOME155641	MGYG-HGUT-01302	Alistipes putredinis
GUT_GENOME155656	MGYG-HGUT-01302	Alistipes putredinis
GUT_GENOME155696	MGYG-HGUT-01302	Alistipes putredinis
GUT_GENOME155738	MGYG-HGUT-01302	Alistipes putredinis
GUT_GENOME155792	MGYG-HGUT-01302	Alistipes putredinis
GUT_GENOME155799	MGYG-HGUT-01302	Alistipes putredinis
GUT_GENOME155880	MGYG-HGUT-01302	Alistipes putredinis
GUT_GENOME155890	MGYG-HGUT-01302	Alistipes putredinis
GUT_GENOME155909	MGYG-HGUT-01302	Alistipes putredinis
GUT_GENOME155944	MGYG-HGUT-01302	Alistipes putredinis
GUT_GENOME155954	MGYG-HGUT-01302	Alistipes putredinis
GUT_GENOME156095	MGYG-HGUT-01302	Alistipes putredinis
GUT_GENOME156237	MGYG-HGUT-01302	Alistipes putredinis
GUT_GENOME156266	MGYG-HGUT-01302	Alistipes putredinis
GUT_GENOME156611	MGYG-HGUT-01302	Alistipes putredinis
GUT_GENOME156645	MGYG-HGUT-01302	Alistipes putredinis
GUT_GENOME156654	MGYG-HGUT-01302	Alistipes putredinis
GUT_GENOME156806	MGYG-HGUT-01302	Alistipes putredinis
GUT_GENOME156833	MGYG-HGUT-01302	Alistipes putredinis
GUT_GENOME156852	MGYG-HGUT-01302	Alistipes putredinis
GUT_GENOME156930	MGYG-HGUT-01302	Alistipes putredinis
GUT_GENOME156998	MGYG-HGUT-01302	Alistipes putredinis
GUT_GENOME157013	MGYG-HGUT-01302	Alistipes putredinis
GUT_GENOME157028	MGYG-HGUT-01302	Alistipes putredinis
GUT_GENOME157056	MGYG-HGUT-01302	Alistipes putredinis
GUT_GENOME157095	MGYG-HGUT-01302	Alistipes putredinis
GUT_GENOME157545	MGYG-HGUT-01302	Alistipes putredinis
GUT_GENOME157556	MGYG-HGUT-01302	Alistipes putredinis
GUT_GENOME157604	MGYG-HGUT-01302	Alistipes putredinis
GUT_GENOME157626	MGYG-HGUT-01302	Alistipes putredinis
GUT_GENOME157669	MGYG-HGUT-01302	Alistipes putredinis
GUT_GENOME157688	MGYG-HGUT-01302	Alistipes putredinis
GUT_GENOME157715	MGYG-HGUT-01302	Alistipes putredinis
GUT_GENOME157826	MGYG-HGUT-01302	Alistipes putredinis
GUT_GENOME157835	MGYG-HGUT-01302	Alistipes putredinis
GUT_GENOME158006	MGYG-HGUT-01302	Alistipes putredinis
GUT_GENOME158018	MGYG-HGUT-01302	Alistipes putredinis
GUT_GENOME158076	MGYG-HGUT-01302	Alistipes putredinis
GUT_GENOME158118	MGYG-HGUT-01302	Alistipes putredinis
GUT_GENOME158346	MGYG-HGUT-01302	Alistipes putredinis
GUT_GENOME158385	MGYG-HGUT-01302	Alistipes putredinis
GUT_GENOME158423	MGYG-HGUT-01302	Alistipes putredinis
GUT_GENOME158597	MGYG-HGUT-01302	Alistipes putredinis
GUT_GENOME158667	MGYG-HGUT-01302	Alistipes putredinis
GUT_GENOME158691	MGYG-HGUT-01302	Alistipes putredinis
GUT_GENOME158733	MGYG-HGUT-01302	Alistipes putredinis
GUT_GENOME158792	MGYG-HGUT-01302	Alistipes putredinis
GUT_GENOME158840	MGYG-HGUT-01302	Alistipes putredinis
GUT_GENOME158869	MGYG-HGUT-01302	Alistipes putredinis
GUT_GENOME158887	MGYG-HGUT-01302	Alistipes putredinis
GUT_GENOME158967	MGYG-HGUT-01302	Alistipes putredinis
GUT_GENOME159046	MGYG-HGUT-01302	Alistipes putredinis
GUT_GENOME159119	MGYG-HGUT-01302	Alistipes putredinis
GUT_GENOME159175	MGYG-HGUT-01302	Alistipes putredinis
GUT_GENOME159214	MGYG-HGUT-01302	Alistipes putredinis
GUT_GENOME159331	MGYG-HGUT-01302	Alistipes putredinis
GUT_GENOME159399	MGYG-HGUT-01302	Alistipes putredinis
GUT_GENOME159439	MGYG-HGUT-01302	Alistipes putredinis
GUT_GENOME159479	MGYG-HGUT-01302	Alistipes putredinis
GUT_GENOME159530	MGYG-HGUT-01302	Alistipes putredinis
GUT_GENOME159600	MGYG-HGUT-01302	Alistipes putredinis
GUT_GENOME159658	MGYG-HGUT-01302	Alistipes putredinis
GUT_GENOME159676	MGYG-HGUT-01302	Alistipes putredinis
GUT_GENOME159679	MGYG-HGUT-01302	Alistipes putredinis
GUT_GENOME159712	MGYG-HGUT-01302	Alistipes putredinis
GUT_GENOME159726	MGYG-HGUT-01302	Alistipes putredinis
GUT_GENOME159754	MGYG-HGUT-01302	Alistipes putredinis
GUT_GENOME159790	MGYG-HGUT-01302	Alistipes putredinis
GUT_GENOME159964	MGYG-HGUT-01302	Alistipes putredinis
GUT_GENOME160063	MGYG-HGUT-01302	Alistipes putredinis
GUT_GENOME160284	MGYG-HGUT-01302	Alistipes putredinis
GUT_GENOME160357	MGYG-HGUT-01302	Alistipes putredinis
GUT_GENOME160443	MGYG-HGUT-01302	Alistipes putredinis
GUT_GENOME160524	MGYG-HGUT-01302	Alistipes putredinis
GUT_GENOME160557	MGYG-HGUT-01302	Alistipes putredinis
GUT_GENOME160579	MGYG-HGUT-01302	Alistipes putredinis
GUT_GENOME160604	MGYG-HGUT-01302	Alistipes putredinis
GUT_GENOME160745	MGYG-HGUT-01302	Alistipes putredinis
GUT_GENOME160761	MGYG-HGUT-01302	Alistipes putredinis
GUT_GENOME161011	MGYG-HGUT-01302	Alistipes putredinis
GUT_GENOME161080	MGYG-HGUT-01302	Alistipes putredinis
GUT_GENOME161127	MGYG-HGUT-01302	Alistipes putredinis
GUT_GENOME161285	MGYG-HGUT-01302	Alistipes putredinis
GUT_GENOME161454	MGYG-HGUT-01302	Alistipes putredinis
GUT_GENOME161460	MGYG-HGUT-01302	Alistipes putredinis
GUT_GENOME161557	MGYG-HGUT-01302	Alistipes putredinis
GUT_GENOME161742	MGYG-HGUT-01302	Alistipes putredinis
GUT_GENOME161885	MGYG-HGUT-01302	Alistipes putredinis
GUT_GENOME161890	MGYG-HGUT-01302	Alistipes putredinis
GUT_GENOME162033	MGYG-HGUT-01302	Alistipes putredinis
GUT_GENOME162046	MGYG-HGUT-01302	Alistipes putredinis
GUT_GENOME162225	MGYG-HGUT-01302	Alistipes putredinis
GUT_GENOME162345	MGYG-HGUT-01302	Alistipes putredinis
GUT_GENOME162458	MGYG-HGUT-01302	Alistipes putredinis
GUT_GENOME162522	MGYG-HGUT-01302	Alistipes putredinis
GUT_GENOME162604	MGYG-HGUT-01302	Alistipes putredinis
GUT_GENOME162679	MGYG-HGUT-01302	Alistipes putredinis
GUT_GENOME162853	MGYG-HGUT-01302	Alistipes putredinis
GUT_GENOME162875	MGYG-HGUT-01302	Alistipes putredinis
GUT_GENOME162887	MGYG-HGUT-01302	Alistipes putredinis
GUT_GENOME162923	MGYG-HGUT-01302	Alistipes putredinis
GUT_GENOME163000	MGYG-HGUT-01302	Alistipes putredinis
GUT_GENOME163066	MGYG-HGUT-01302	Alistipes putredinis
GUT_GENOME163169	MGYG-HGUT-01302	Alistipes putredinis
GUT_GENOME163184	MGYG-HGUT-01302	Alistipes putredinis
GUT_GENOME163197	MGYG-HGUT-01302	Alistipes putredinis
GUT_GENOME163313	MGYG-HGUT-01302	Alistipes putredinis
GUT_GENOME163609	MGYG-HGUT-01302	Alistipes putredinis
GUT_GENOME163653	MGYG-HGUT-01302	Alistipes putredinis
GUT_GENOME163723	MGYG-HGUT-01302	Alistipes putredinis
GUT_GENOME163746	MGYG-HGUT-01302	Alistipes putredinis
GUT_GENOME163809	MGYG-HGUT-01302	Alistipes putredinis
GUT_GENOME163905	MGYG-HGUT-01302	Alistipes putredinis
GUT_GENOME163962	MGYG-HGUT-01302	Alistipes putredinis
GUT_GENOME164072	MGYG-HGUT-01302	Alistipes putredinis
GUT_GENOME164103	MGYG-HGUT-01302	Alistipes putredinis
GUT_GENOME164138	MGYG-HGUT-01302	Alistipes putredinis
GUT_GENOME164318	MGYG-HGUT-01302	Alistipes putredinis
GUT_GENOME164340	MGYG-HGUT-01302	Alistipes putredinis
GUT_GENOME164393	MGYG-HGUT-01302	Alistipes putredinis
GUT_GENOME164454	MGYG-HGUT-01302	Alistipes putredinis
GUT_GENOME164481	MGYG-HGUT-01302	Alistipes putredinis
GUT_GENOME165592	MGYG-HGUT-01302	Alistipes putredinis
GUT_GENOME165608	MGYG-HGUT-01302	Alistipes putredinis
GUT_GENOME165706	MGYG-HGUT-01302	Alistipes putredinis
GUT_GENOME166686	MGYG-HGUT-01302	Alistipes putredinis
GUT_GENOME166916	MGYG-HGUT-01302	Alistipes putredinis
GUT_GENOME166975	MGYG-HGUT-01302	Alistipes putredinis
GUT_GENOME167032	MGYG-HGUT-01302	Alistipes putredinis
GUT_GENOME167060	MGYG-HGUT-01302	Alistipes putredinis
GUT_GENOME167110	MGYG-HGUT-01302	Alistipes putredinis
GUT_GENOME167197	MGYG-HGUT-01302	Alistipes putredinis
GUT_GENOME167235	MGYG-HGUT-01302	Alistipes putredinis
GUT_GENOME167442	MGYG-HGUT-01302	Alistipes putredinis
GUT_GENOME167475	MGYG-HGUT-01302	Alistipes putredinis
GUT_GENOME167498	MGYG-HGUT-01302	Alistipes putredinis
GUT_GENOME167510	MGYG-HGUT-01302	Alistipes putredinis
GUT_GENOME167543	MGYG-HGUT-01302	Alistipes putredinis
GUT_GENOME167556	MGYG-HGUT-01302	Alistipes putredinis
GUT_GENOME167575	MGYG-HGUT-01302	Alistipes putredinis
GUT_GENOME167607	MGYG-HGUT-01302	Alistipes putredinis
GUT_GENOME167704	MGYG-HGUT-01302	Alistipes putredinis
GUT_GENOME167709	MGYG-HGUT-01302	Alistipes putredinis
GUT_GENOME170231	MGYG-HGUT-01302	Alistipes putredinis
GUT_GENOME170255	MGYG-HGUT-01302	Alistipes putredinis
GUT_GENOME170295	MGYG-HGUT-01302	Alistipes putredinis
GUT_GENOME170418	MGYG-HGUT-01302	Alistipes putredinis
GUT_GENOME170785	MGYG-HGUT-01302	Alistipes putredinis
GUT_GENOME170802	MGYG-HGUT-01302	Alistipes putredinis
GUT_GENOME170824	MGYG-HGUT-01302	Alistipes putredinis
GUT_GENOME170867	MGYG-HGUT-01302	Alistipes putredinis
GUT_GENOME170880	MGYG-HGUT-01302	Alistipes putredinis
GUT_GENOME170954	MGYG-HGUT-01302	Alistipes putredinis
GUT_GENOME171005	MGYG-HGUT-01302	Alistipes putredinis
GUT_GENOME171040	MGYG-HGUT-01302	Alistipes putredinis
GUT_GENOME172085	MGYG-HGUT-01302	Alistipes putredinis
GUT_GENOME172226	MGYG-HGUT-01302	Alistipes putredinis
GUT_GENOME172246	MGYG-HGUT-01302	Alistipes putredinis
GUT_GENOME172516	MGYG-HGUT-01302	Alistipes putredinis
GUT_GENOME172813	MGYG-HGUT-01302	Alistipes putredinis
GUT_GENOME172879	MGYG-HGUT-01302	Alistipes putredinis
GUT_GENOME172941	MGYG-HGUT-01302	Alistipes putredinis
GUT_GENOME172961	MGYG-HGUT-01302	Alistipes putredinis
GUT_GENOME173146	MGYG-HGUT-01302	Alistipes putredinis
GUT_GENOME173184	MGYG-HGUT-01302	Alistipes putredinis
GUT_GENOME173219	MGYG-HGUT-01302	Alistipes putredinis
GUT_GENOME173257	MGYG-HGUT-01302	Alistipes putredinis
GUT_GENOME173268	MGYG-HGUT-01302	Alistipes putredinis
GUT_GENOME173297	MGYG-HGUT-01302	Alistipes putredinis
GUT_GENOME173331	MGYG-HGUT-01302	Alistipes putredinis
GUT_GENOME173372	MGYG-HGUT-01302	Alistipes putredinis
GUT_GENOME173401	MGYG-HGUT-01302	Alistipes putredinis
GUT_GENOME173421	MGYG-HGUT-01302	Alistipes putredinis
GUT_GENOME173445	MGYG-HGUT-01302	Alistipes putredinis
GUT_GENOME173497	MGYG-HGUT-01302	Alistipes putredinis
GUT_GENOME173508	MGYG-HGUT-01302	Alistipes putredinis
[truncated: 10,031 more rows]
