# Supplementary material for: Maast: genotyping thousands of microbial strains efficiently
Source: Genome Biol. 2023 Aug 10;24:186. doi: 10.1186/s13059-023-03030-8 (PMC10416524; doi:10.1186/s13059-023-03030-8)
Supplement: Supplementary file 4 — Additional file 4: Supplementary Tables S3. Detailed computational performance of Maast, Parsnp and kSNP based on running each tool on 500, 1000 and 5000 genomes. [file 13059_2023_3030_MOESM4_ESM.xlsx]

## Sheet: S3 Performance comparison
* Both Parsnp and kSNP3 were terminated manually after running longer than 48 hours. We estimated the speed using 48 hours as elapsed time and projected the peak RAM use in proportion to the number of genomes.
Method (r5.16xlarge)	No of Genomes	No of CPU cores	User Seconds	System Seconds	Elapsed Seconds	Elapsed Time	Max Resident Kbytes (Peak RAM)	Max Resident Megabytes (Peak RAM)
Maast	500	32	5684.54	125.67	293.71	0:04:53.710000	6572980	6418.93
Parsnp	500	32	2047.16	62.96	1848.92	0:30:48.920000	24603276	24026.6
kSNP3	500	32	24865	2303.32	9270	2:34:30	2317872	2263.55
Maast	1000	32	8357.77	237.72	405.66	00:06:45.660000	6894676	6733.08
Parsnp	1000	32	12318.6	110.13	11900	3:18:20	44667748	43620.8
kSNP3	1000	32	70338.7	5411.52	39921	11:05:21	7857636	7673.47
Maast	5000	32	48967.8	912.53	1358.17	0:22:38.170000	7411872	7238.16
Parsnp*	5000	32	NA	NA	>172800	>48h	223338740	218104
kSNP3*	5000	32	NA	NA	>172800	>48h	39288180	38367.4
Maast+NRC	500	32	5026.13	222.3	988.43	0:16:28.430000	9438672	9217.45
Maast+NRC	1000	32	10285.6	813.63	2547.85	0:42:27.850000	18790880	18350.5
Maast+NRC	5000	32	62976.3	23719.7	43599	12:06:39	93604088	91410.2
