# Supplementary material for: Maast: genotyping thousands of microbial strains efficiently
Source: Genome Biol. 2023 Aug 10;24:186. doi: 10.1186/s13059-023-03030-8 (PMC10416524; doi:10.1186/s13059-023-03030-8)
Supplement: Supplementary file 5 — Additional file 5: Supplementary Tables S4. List of accession numbers for the whole genome assemblies and sequencing reads of B. uniformis. [file 13059_2023_3030_MOESM5_ESM.xlsx]

## Sheet: S4 B. uniformis strains
Strain ID	Data Type	Data Type	Accession No
AF04-22	Simulation	Assembly	GCA_003603375.1
AF15-14LB	Simulation	Assembly	GCA_003603275.1
AF19-23	Simulation	Assembly	GCA_003459625.1
AF19-3LB	Simulation	Assembly	GCA_003459585.1
AF20-13LB	Simulation	Assembly	GCA_003603065.1
AF25-17LB	Simulation	Assembly	GCA_003603015.1
AF25-38AC	Simulation	Assembly	GCA_003602995.1
AF25-5LB	Simulation	Assembly	GCA_003602965.1
AF26-10BH	Simulation	Assembly	GCA_003602945.1
AF27-10BH	Simulation	Assembly	GCA_003603055.1
AF28-11	Simulation	Assembly	GCA_003457925.1
AF32-17	Simulation	Assembly	GCA_003475375.1
AF33-23	Simulation	Assembly	GCA_003603995.1
AF34-31BH	Simulation	Assembly	GCA_003602795.1
AF36-11BH	Simulation	Assembly	GCA_003603955.1
AF39-16AC	Simulation	Assembly	GCA_003602735.1
AF42-11	Simulation	Assembly	GCA_003474125.1
AM07-18	Simulation	Assembly	GCA_003602695.1
AM09-11	Simulation	Assembly	GCA_003473285.1
AM21-40	Simulation	Assembly	GCA_003470495.1
AM28-49	Simulation	Assembly	GCA_003469475.1
AM29-1AC	Simulation	Assembly	GCA_003469025.1
AM29-2AC	Simulation	Assembly	GCA_003469435.1
AM29-4LB	Simulation	Assembly	GCA_003469415.1
AM30-16	Simulation	Assembly	GCA_003603545.1
AM30-49	Simulation	Assembly	GCA_003468865.1
AM34-25	Simulation	Assembly	GCA_003468465.1
AM37-7	Simulation	Assembly	GCA_003468325.1
AM41-16	Simulation	Assembly	GCA_003603495.1
AM44-19	Simulation	Assembly	GCA_003603395.1
AM50-4	Simulation	Assembly	GCA_003463925.1
AM51-7	Simulation	Assembly	GCA_003602845.1
OF03-17	Simulation	Assembly	GCA_003463375.1
OF04-14	Simulation	Assembly	GCA_003463315.1
OM03-4	Simulation	Assembly	GCA_003439225.1
OM03-9	Simulation	Assembly	GCA_003439715.1
OM04-14BH	Simulation	Assembly	GCA_003439685.1
OM05-11BH	Simulation	Assembly	GCA_003438985.1
OM05-12BH	Simulation	Assembly	GCA_003438465.1
TF08-13	Simulation	Assembly	GCA_003437005.1
TF09-22	Simulation	Assembly	GCA_003437605.1
TM04-30	Simulation	Assembly	GCA_003436475.1
TM06-34	Simulation	Assembly	GCA_003436345.1
TM09-11	Simulation	Assembly	GCA_003436255.1
TM10-17	Simulation	Assembly	GCA_003466245.1
AF04-22	Download	WGS	QTMU00000000
AF14-14	Download	WGS	QRZP00000000
AF15-14LB	Download	WGS	QTMS00000000
AF16-7	Download	WGS	QTMO00000000
AF17-20	Download	WGS	QRXV00000000
AF18-33	Download	WGS	QTML00000000
AF19-23	Download	WGS	QRWL00000000
AF19-3LB	Download	WGS	QRWJ00000000
AF20-13LB	Download	WGS	QTMH00000000
AF21-53	Download	WGS	QRVP00000000
AF25-17LB	Download	WGS	QTMF00000000
AF25-38AC	Download	WGS	QTMD00000000
AF25-5LB	Download	WGS	QTMC00000000
AF26-10BH	Download	WGS	QTMB00000000
AF27-10BH	Download	WGS	QTMA00000000
AF27-12	Download	WGS	QRTP00000000
AF28-11	Download	WGS	QRTH00000000
AF29-11	Download	WGS	QTLY00000000
AF29-2	Download	WGS	QRST00000000
AF32-17	Download	WGS	QRQG00000000
AF33-23	Download	WGS	QTLW00000000
AF34-31BH	Download	WGS	QTLV00000000
AF35-22	Download	WGS	QTLU00000000
AF36-11BH	Download	WGS	QTLS00000000
AF39-16AC	Download	WGS	QTLN00000000
AM07-18	Download	WGS	QTLM00000000
AM09-11	Download	WGS	QRMO00000000
AM14-1	Download	WGS	QRLB00000000
AM16-3	Download	WGS	QRKG00000000
AM21-40	Download	WGS	QRIQ00000000
AM23-11	Download	WGS	QRHX00000000
AM26-2	Download	WGS	QTNO00000000
AM28-49	Download	WGS	QSKD00000000
AM29-12AC	Download	WGS	QSJZ00000000
AM29-1AC	Download	WGS	QSJY00000000
AM29-2AC	Download	WGS	QSJV00000000
AM29-4LB	Download	WGS	QSJU00000000
AM30-16	Download	WGS	QTNI00000000
AM30-49	Download	WGS	QSJJ00000000
AM31-23	Download	WGS	QSJC00000000
AM32-11AC	Download	WGS	QTNH00000000
AM37-7	Download	WGS	QSHJ00000000
AM39-1	Download	WGS	QSHA00000000
AM41-16	Download	WGS	QTNE00000000
AM43-9	Download	WGS	QSFH00000000
AM44-19	Download	WGS	QTNB00000000
OF04-14	Download	WGS	QSCC00000000
OM02-7LB	Download	WGS	QSVE00000000
OM03-4	Download	WGS	QSVA00000000
OM04-14BH	Download	WGS	QSUW00000000
OM05-11BH	Download	WGS	QSUO00000000
OM05-12BH	Download	WGS	QSUM00000000
OM07-9	Download	WGS	QSTL00000000
OM08-11	Download	WGS	QSTJ00000000
OM08-13	Download	WGS	QSTH00000000
TF07-2	Download	WGS	QSRU00000000
TF08-13	Download	WGS	QSRK00000000
TF09-22	Download	WGS	QSRB00000000
TM04-24	Download	WGS	QSPX00000000
TM04-30	Download	WGS	QSPV00000000
TM07-1	Download	WGS	QSOX00000000
TM09-11	Download	WGS	QSOO00000000
TM10-17	Download	WGS	QSOF00000000
