# Supplementary material for: Maast: genotyping thousands of microbial strains efficiently
Source: Genome Biol. 2023 Aug 10;24:186. doi: 10.1186/s13059-023-03030-8 (PMC10416524; doi:10.1186/s13059-023-03030-8)
Supplement: Supplementary file 6 — Additional file 6: Supplementary Tables S5. Detailed comparison of SNP calling accuracy between Maast, Maast + NRC, kSNP and Parsnp. [file 13059_2023_3030_MOESM6_ESM.xlsx]

## Sheet: S5 SNP Calling Accuracy
Method	Total Truth	True Positive	False Positive
Maast	10000	9999	0
Maast+NRC	10000	10000	0
kSNPs	10000	4927	798
Parsnp	10000	9996	0
