# Supplementary material for: Maast: genotyping thousands of microbial strains efficiently
Source: Genome Biol. 2023 Aug 10;24:186. doi: 10.1186/s13059-023-03030-8 (PMC10416524; doi:10.1186/s13059-023-03030-8)
Supplement: Supplementary file 7 — Additional file 7: Supplementary Tables S6. List of accession numbers for 3,428 whole genome assemblies of H. pylori. [file 13059_2023_3030_MOESM7_ESM.xlsx]

## Sheet: S6 3428 H. pylori SNP call
Genome ID	Accession #	Source	Completeness	Contamination
hpylori_1	GCF_000008525.1_ASM852v1	NCBI	99.36	0
hpylori_10	GCF_000148855.1_ASM14885v1	NCBI	99.42	0
hpylori_100	GCF_000275325.1_ASM27532v1	NCBI	99.36	0
hpylori_1000	GCF_003639865.1_ASM363986v1	NCBI	99.57	0
hpylori_1001	GCF_003639905.1_ASM363990v1	NCBI	98.96	0
hpylori_1002	GCF_003639915.1_ASM363991v1	NCBI	99.36	0
hpylori_1003	GCF_003639935.1_ASM363993v1	NCBI	99.36	0
hpylori_1004	GCF_003639965.1_ASM363996v1	NCBI	99.42	0.08
hpylori_1005	GCF_003639985.1_ASM363998v1	NCBI	98.96	0
hpylori_1006	GCF_003639995.1_ASM363999v1	NCBI	99.36	0
hpylori_1007	GCF_003640025.1_ASM364002v1	NCBI	99.36	0
hpylori_1008	GCF_003640045.1_ASM364004v1	NCBI	99.36	0
hpylori_1009	GCF_003640055.1_ASM364005v1	NCBI	99.42	0
hpylori_101	GCF_000275345.2_ASM27534v2	NCBI	99.3	0
hpylori_1010	GCF_003640085.1_ASM364008v1	NCBI	99.42	0
hpylori_1011	GCF_003640095.1_ASM364009v1	NCBI	99.36	0
hpylori_1012	GCF_003640105.1_ASM364010v1	NCBI	99.42	0.27
hpylori_1013	GCF_003640145.1_ASM364014v1	NCBI	99.36	0
hpylori_1014	GCF_003640155.1_ASM364015v1	NCBI	99.42	0.93
hpylori_1015	GCF_003815475.1_ASM381547v1	NCBI	99.62	0.1
hpylori_1017	GCF_003815515.1_ASM381551v1	NCBI	99.48	0
hpylori_1018	GCF_003815525.1_ASM381552v1	NCBI	99.42	0.58
hpylori_1019	GCF_003815575.1_ASM381557v1	NCBI	99.57	0.14
hpylori_102	GCF_000275365.2_ASM27536v2	NCBI	99.36	0
hpylori_1020	GCF_003815595.1_ASM381559v1	NCBI	99.42	0
hpylori_1021	GCF_003855475.1_ASM385547v1	NCBI	99.42	0
hpylori_1022	GCF_003939085.1_ASM393908v1	NCBI	99.42	0
hpylori_1023	GCF_003957395.1_ASM395739v1	NCBI	99.01	0
hpylori_1024	GCF_004012115.1_ASM401211v1	NCBI	99.42	0
hpylori_1025	GCF_004012125.1_ASM401212v1	NCBI	99.42	0
hpylori_1026	GCF_004012135.1_ASM401213v1	NCBI	99.42	0
hpylori_1027	GCF_004012145.1_ASM401214v1	NCBI	99.42	0
hpylori_1028	GCF_004012155.1_ASM401215v1	NCBI	99.42	0
hpylori_1029	GCF_004012215.1_ASM401221v1	NCBI	99.36	0
hpylori_103	GCF_000275385.1_ASM27538v1	NCBI	99.36	0
hpylori_1030	GCF_004012225.1_ASM401222v1	NCBI	99.36	0
hpylori_1031	GCF_004012245.1_ASM401224v1	NCBI	99.36	0
hpylori_1032	GCF_004012255.1_ASM401225v1	NCBI	99.36	0
hpylori_1033	GCF_004012265.1_ASM401226v1	NCBI	99.42	0
hpylori_1034	GCF_004012315.1_ASM401231v1	NCBI	99.36	0
hpylori_1035	GCF_004012325.1_ASM401232v1	NCBI	99.36	0
hpylori_1036	GCF_004012355.1_ASM401235v1	NCBI	99.36	0
hpylori_1038	GCF_004012375.1_ASM401237v1	NCBI	99.42	0
hpylori_1039	GCF_004012405.1_ASM401240v1	NCBI	99.42	0
hpylori_104	GCF_000275405.2_ASM27540v2	NCBI	99.36	0
hpylori_1040	GCF_004012435.1_ASM401243v1	NCBI	99.36	0
hpylori_1041	GCF_004012445.1_ASM401244v1	NCBI	99.42	0
hpylori_1042	GCF_004012465.1_ASM401246v1	NCBI	99.62	0
hpylori_1043	GCF_004012475.1_ASM401247v1	NCBI	99.42	0.1
hpylori_1044	GCF_004012515.1_ASM401251v1	NCBI	99.42	0
hpylori_1045	GCF_004012535.1_ASM401253v1	NCBI	99.42	0.1
hpylori_1046	GCF_004012555.1_ASM401255v1	NCBI	99.36	0.28
hpylori_1047	GCF_004012565.1_ASM401256v1	NCBI	99.36	0
hpylori_1048	GCF_004012575.1_ASM401257v1	NCBI	97.47	3.92
hpylori_1049	GCF_004012605.1_ASM401260v1	NCBI	99.62	0
hpylori_105	GCF_000275425.2_ASM27542v2	NCBI	99.57	0.14
hpylori_1050	GCF_004012635.1_ASM401263v1	NCBI	99.42	0.2
hpylori_1051	GCF_004012655.1_ASM401265v1	NCBI	99.42	0
hpylori_1052	GCF_004012665.1_ASM401266v1	NCBI	99.62	0
hpylori_1053	GCF_004012695.1_ASM401269v1	NCBI	99.36	0
hpylori_1055	GCF_004012735.1_ASM401273v1	NCBI	99.36	0.1
hpylori_1056	GCF_004012755.1_ASM401275v1	NCBI	99.5	0
hpylori_1057	GCF_004012765.1_ASM401276v1	NCBI	96.52	0
hpylori_1058	GCF_004012775.1_ASM401277v1	NCBI	99.42	0.98
hpylori_1059	GCF_004012785.1_ASM401278v1	NCBI	99.62	0
hpylori_106	GCF_000275445.2_ASM27544v2	NCBI	99.5	0.14
hpylori_1060	GCF_004012835.1_ASM401283v1	NCBI	99.36	0.08
hpylori_1061	GCF_004012855.1_ASM401285v1	NCBI	98.4	2.51
hpylori_1062	GCF_004012865.1_ASM401286v1	NCBI	99.42	0.1
hpylori_1063	GCF_004012895.1_ASM401289v1	NCBI	99.62	0.1
hpylori_1064	GCF_004012905.1_ASM401290v1	NCBI	99.42	0
hpylori_1065	GCF_004012915.1_ASM401291v1	NCBI	99.36	0.14
hpylori_1066	GCF_004012955.1_ASM401295v1	NCBI	99.36	0.1
hpylori_1067	GCF_004012975.1_ASM401297v1	NCBI	96.57	0.75
hpylori_1068	GCF_004012985.1_ASM401298v1	NCBI	99.32	0
hpylori_1069	GCF_004013015.1_ASM401301v1	NCBI	99.42	0.1
hpylori_107	GCF_000275485.2_ASM27548v2	NCBI	99.36	0
hpylori_1070	GCF_004013025.1_ASM401302v1	NCBI	99.42	0
hpylori_1071	GCF_004013055.1_ASM401305v1	NCBI	99.42	0
hpylori_1072	GCF_004013065.1_ASM401306v1	NCBI	99.36	0.04
hpylori_1073	GCF_004013075.1_ASM401307v1	NCBI	99.57	0.1
hpylori_1074	GCF_004013115.1_ASM401311v1	NCBI	99.42	0
hpylori_1075	GCF_004013135.1_ASM401313v1	NCBI	99.36	0
hpylori_1076	GCF_004013155.1_ASM401315v1	NCBI	99.01	0
hpylori_1077	GCF_004013175.1_ASM401317v1	NCBI	99.5	0
hpylori_1079	GCF_004013205.1_ASM401320v1	NCBI	99.36	0
hpylori_108	GCF_000275505.2_ASM27550v2	NCBI	99.62	0
hpylori_1081	GCF_004013225.1_ASM401322v1	NCBI	99.62	0
hpylori_1082	GCF_004013275.1_ASM401327v1	NCBI	99.42	0
hpylori_1083	GCF_004013295.1_ASM401329v1	NCBI	98.81	0
hpylori_1084	GCF_004013305.1_ASM401330v1	NCBI	99.36	0.1
hpylori_1085	GCF_004013315.1_ASM401331v1	NCBI	99.36	0
hpylori_1086	GCF_004013325.1_ASM401332v1	NCBI	99.36	0.1
hpylori_1087	GCF_004013365.1_ASM401336v1	NCBI	99.56	0.06
hpylori_1088	GCF_004013395.1_ASM401339v1	NCBI	99.57	0
hpylori_1089	GCF_004013405.1_ASM401340v1	NCBI	99.36	0.1
hpylori_109	GCF_000275525.2_ASM27552v2	NCBI	99.16	0
hpylori_1090	GCF_004013415.1_ASM401341v1	NCBI	99.62	0
hpylori_1091	GCF_004013435.1_ASM401343v1	NCBI	98.96	1.02
hpylori_1092	GCF_004013465.1_ASM401346v1	NCBI	99.36	0
hpylori_1094	GCF_004013505.1_ASM401350v1	NCBI	99.42	0
hpylori_1095	GCF_004013525.1_ASM401352v1	NCBI	99.42	0.1
hpylori_1096	GCF_004013545.1_ASM401354v1	NCBI	99.36	0
hpylori_1097	GCF_004013555.1_ASM401355v1	NCBI	99.42	0
hpylori_1098	GCF_004013595.1_ASM401359v1	NCBI	99.42	0
hpylori_1099	GCF_004013605.1_ASM401360v1	NCBI	99.36	0
hpylori_11	GCF_000148875.1_ASM14887v1	NCBI	99.36	0
hpylori_110	GCF_000275545.2_ASM27554v2	NCBI	99.36	0
hpylori_1100	GCF_004013625.1_ASM401362v1	NCBI	99.42	0
hpylori_1101	GCF_004013635.1_ASM401363v1	NCBI	99.36	0
hpylori_1102	GCF_004013655.1_ASM401365v1	NCBI	99.42	0
hpylori_1103	GCF_004013665.1_ASM401366v1	NCBI	99.36	0
hpylori_1104	GCF_004013715.1_ASM401371v1	NCBI	99.36	0
hpylori_1105	GCF_004013745.1_ASM401374v1	NCBI	99.42	0
hpylori_1106	GCF_004013755.1_ASM401375v1	NCBI	99.42	0
hpylori_1107	GCF_004013765.1_ASM401376v1	NCBI	98	0.14
hpylori_1108	GCF_004013805.1_ASM401380v1	NCBI	96.52	0
hpylori_1109	GCF_004013825.1_ASM401382v1	NCBI	99.36	0
hpylori_111	GCF_000275565.2_ASM27556v2	NCBI	99.36	0
hpylori_1111	GCF_004013865.1_ASM401386v1	NCBI	99.42	0
hpylori_1112	GCF_004013875.1_ASM401387v1	NCBI	99.42	0
hpylori_1113	GCF_004013905.1_ASM401390v1	NCBI	99.36	0
hpylori_1115	GCF_004013945.1_ASM401394v1	NCBI	99.42	0
hpylori_1116	GCF_004013965.1_ASM401396v1	NCBI	98.96	0
hpylori_1117	GCF_004013975.1_ASM401397v1	NCBI	99.08	0.81
hpylori_1119	GCF_004014025.1_ASM401402v1	NCBI	99.36	0
hpylori_112	GCF_000275585.2_ASM27558v2	NCBI	99.36	0
hpylori_1120	GCF_004014045.1_ASM401404v1	NCBI	99.36	0
hpylori_1121	GCF_004014075.1_ASM401407v1	NCBI	99.42	0
hpylori_1122	GCF_004014095.1_ASM401409v1	NCBI	99.36	0
hpylori_1123	GCF_004014105.1_ASM401410v1	NCBI	99.42	0
hpylori_1124	GCF_004014115.1_ASM401411v1	NCBI	99.36	0.2
hpylori_1125	GCF_004014145.1_ASM401414v1	NCBI	99.01	0.81
hpylori_1126	GCF_004014175.1_ASM401417v1	NCBI	99.36	0.1
hpylori_1127	GCF_004014185.1_ASM401418v1	NCBI	99.36	0
hpylori_1128	GCF_004014195.1_ASM401419v1	NCBI	99.42	0
hpylori_1129	GCF_004014205.1_ASM401420v1	NCBI	99.42	0
hpylori_113	GCF_000277365.1_ASM27736v1	NCBI	99.56	0
hpylori_1130	GCF_004014255.1_ASM401425v1	NCBI	97.93	0
hpylori_1131	GCF_004014275.1_ASM401427v1	NCBI	98.96	3.48
hpylori_1132	GCF_004014285.1_ASM401428v1	NCBI	99.42	0
hpylori_1133	GCF_004014295.1_ASM401429v1	NCBI	99.16	0.41
hpylori_1134	GCF_004014305.1_ASM401430v1	NCBI	99.62	0
hpylori_1135	GCF_004014335.1_ASM401433v1	NCBI	99.57	0.14
hpylori_1136	GCF_004014375.1_ASM401437v1	NCBI	99.36	0
hpylori_1137	GCF_004014385.1_ASM401438v1	NCBI	99.42	0
hpylori_1138	GCF_004014395.1_ASM401439v1	NCBI	99.36	1.08
hpylori_1139	GCF_004014415.1_ASM401441v1	NCBI	99.57	0
hpylori_114	GCF_000277385.1_ASM27738v1	NCBI	99.56	0
hpylori_1140	GCF_004014435.1_ASM401443v1	NCBI	99.36	0.81
hpylori_1141	GCF_004014475.1_ASM401447v1	NCBI	99.57	0
hpylori_1142	GCF_004014495.1_ASM401449v1	NCBI	99.42	0
hpylori_1143	GCF_004014505.1_ASM401450v1	NCBI	99.42	0
hpylori_1144	GCF_004014535.1_ASM401453v1	NCBI	99.57	0
hpylori_1145	GCF_004014545.1_ASM401454v1	NCBI	99.36	0
hpylori_1146	GCF_004014575.1_ASM401457v1	NCBI	98.88	2.1
hpylori_1147	GCF_004014585.1_ASM401458v1	NCBI	99.42	0
hpylori_1148	GCF_004014595.1_ASM401459v1	NCBI	99.36	0
hpylori_1149	GCF_004014605.1_ASM401460v1	NCBI	99.42	0
hpylori_115	GCF_000277405.1_ASM27740v1	NCBI	99.62	0
hpylori_1150	GCF_004014625.1_ASM401462v1	NCBI	99.36	0.2
hpylori_1151	GCF_004014675.1_ASM401467v1	NCBI	99.42	0
hpylori_1152	GCF_004016925.1_ASM401692v1	NCBI	99.42	4.79
hpylori_1153	GCF_004088075.1_ASM408807v1	NCBI	99.62	0
hpylori_1154	GCF_004088155.1_ASM408815v1	NCBI	99.42	0
hpylori_1155	GCF_004295525.1_HPATCC43504_01	NCBI	99.36	0
hpylori_1156	GCF_004295545.1_HP_PMSS1_01	NCBI	99.42	0
hpylori_1157	GCF_004307235.1_ASM430723v1	NCBI	99.48	0
hpylori_1159	GCF_004307295.1_ASM430729v1	NCBI	99.5	0
hpylori_116	GCF_000277425.1_ASM27742v1	NCBI	99.42	0
hpylori_1160	GCF_004323225.1_ASM432322v1	NCBI	99.62	0
hpylori_1161	GCF_004323235.1_ASM432323v1	NCBI	99.5	0.1
hpylori_1162	GCF_004323255.1_ASM432325v1	NCBI	99.62	0.1
hpylori_1163	GCF_004323275.1_ASM432327v1	NCBI	99.36	0
hpylori_1164	GCF_004323305.1_ASM432330v1	NCBI	99.42	0.1
hpylori_1165	GCF_004323315.1_ASM432331v1	NCBI	99.42	0
hpylori_1166	GCF_004323335.1_ASM432333v1	NCBI	99.56	0
hpylori_1167	GCF_004323355.1_ASM432335v1	NCBI	99.62	0
hpylori_1168	GCF_004323375.1_ASM432337v1	NCBI	99.36	0
hpylori_1169	GCF_004323385.1_ASM432338v1	NCBI	99.57	0
hpylori_117	GCF_000281675.2_FD423	NCBI	99.54	0.78
hpylori_1170	GCF_004323415.1_ASM432341v1	NCBI	99.62	0.13
hpylori_1171	GCF_004323445.1_ASM432344v1	NCBI	99.36	0
hpylori_1172	GCF_004323455.1_ASM432345v1	NCBI	99.42	0
hpylori_1173	GCF_004323475.1_ASM432347v1	NCBI	99.42	0
hpylori_1174	GCF_004323515.1_ASM432351v1	NCBI	99.36	0.06
hpylori_1175	GCF_004323525.1_ASM432352v1	NCBI	99.43	0
hpylori_1176	GCF_004323545.1_ASM432354v1	NCBI	99.42	0
hpylori_1177	GCF_005250645.1_ASM525064v1	NCBI	99.42	0.1
hpylori_1178	GCF_005796115.2_ASM579611v2	NCBI	99.01	0
hpylori_1179	GCF_005796125.1_ASM579612v1	NCBI	99.42	0
hpylori_118	GCF_000285075.1_ASM28507v1	NCBI	99.15	0.1
hpylori_1180	GCF_005796135.1_ASM579613v1	NCBI	99.42	0
hpylori_1181	GCF_006337265.1_ASM633726v1	NCBI	99.36	0
hpylori_1182	GCF_006337285.1_ASM633728v1	NCBI	99.36	0.28
hpylori_1183	GCF_006337305.1_ASM633730v1	NCBI	99.36	0.14
hpylori_1184	GCF_006337325.1_ASM633732v1	NCBI	99.36	0.14
hpylori_1185	GCF_006337345.1_ASM633734v1	NCBI	99.36	0
hpylori_1186	GCF_006337365.1_ASM633736v1	NCBI	99.36	0.1
hpylori_1187	GCF_006337385.1_ASM633738v1	NCBI	99.57	0.24
hpylori_1188	GCF_006337405.1_ASM633740v1	NCBI	99.3	0.1
hpylori_1189	GCF_006337425.1_ASM633742v1	NCBI	99.36	0
hpylori_119	GCF_000285095.1_ASM28509v1	NCBI	99.15	0.41
hpylori_1190	GCF_006337445.1_ASM633744v1	NCBI	99.36	0.14
hpylori_1191	GCF_006337465.1_ASM633746v1	NCBI	99.42	0.14
hpylori_1192	GCF_006337485.1_ASM633748v1	NCBI	99.42	0
hpylori_1193	GCF_006337625.1_ASM633762v1	NCBI	99.36	0
hpylori_1194	GCF_006337745.1_ASM633774v1	NCBI	99.36	0
hpylori_1195	GCF_006337875.1_ASM633787v1	NCBI	99.36	0
hpylori_1196	GCF_006338045.1_ASM633804v1	NCBI	99.36	0
hpylori_1197	GCF_006338145.1_ASM633814v1	NCBI	99.57	0.24
hpylori_1198	GCF_006338285.1_ASM633828v1	NCBI	99.42	0
hpylori_1199	GCF_006338415.1_ASM633841v1	NCBI	99.36	0.1
hpylori_12	GCF_000148895.1_ASM14889v1	NCBI	99.42	0
hpylori_120	GCF_000285155.1_ASM28515v1	NCBI	99.42	0.81
hpylori_1200	GCF_006338545.1_ASM633854v1	NCBI	99.57	0
hpylori_1201	GCF_006338685.1_ASM633868v1	NCBI	99.36	0
hpylori_1202	GCF_006338815.1_ASM633881v1	NCBI	99.42	0
hpylori_1203	GCF_006338945.1_ASM633894v1	NCBI	99.36	0
hpylori_1204	GCF_006339065.1_ASM633906v1	NCBI	99.42	0
hpylori_1205	GCF_006339235.1_ASM633923v1	NCBI	99.36	0.1
hpylori_1206	GCF_006339365.1_ASM633936v1	NCBI	99.42	0
hpylori_1207	GCF_006438415.1_ASM643841v1	NCBI	99.36	1.22
hpylori_1208	GCF_006438425.1_ASM643842v1	NCBI	99.36	0
hpylori_1209	GCF_006438455.1_ASM643845v1	NCBI	99.36	0
hpylori_121	GCF_000285175.1_ASM28517v1	NCBI	99.42	0.04
hpylori_1210	GCF_006438465.1_ASM643846v1	NCBI	99.42	0
hpylori_1211	GCF_006438475.1_ASM643847v1	NCBI	99.42	0
hpylori_1212	GCF_006438515.1_ASM643851v1	NCBI	99.57	3.1
hpylori_1213	GCF_006438525.1_ASM643852v1	NCBI	99.57	0
hpylori_1214	GCF_006438535.1_ASM643853v1	NCBI	99.62	0
hpylori_1215	GCF_006438545.1_ASM643854v1	NCBI	99.57	0
hpylori_1216	GCF_006438565.1_ASM643856v1	NCBI	99.62	0
hpylori_1217	GCF_006438625.1_ASM643862v1	NCBI	99.42	0.08
hpylori_1218	GCF_006438645.1_ASM643864v1	NCBI	99.42	0
hpylori_1219	GCF_006439645.1_ASM643964v1	NCBI	99.62	0.08
hpylori_122	GCF_000285235.1_ASM28523v1	NCBI	99.56	0
hpylori_1220	GCF_006439655.1_ASM643965v1	NCBI	99.62	0
hpylori_1221	GCF_006439685.1_ASM643968v1	NCBI	99.36	0
hpylori_1222	GCF_006439715.1_ASM643971v1	NCBI	99.42	0
hpylori_1223	GCF_006439735.1_ASM643973v1	NCBI	99.42	0.14
hpylori_1224	GCF_006439745.1_ASM643974v1	NCBI	99.42	0
hpylori_1225	GCF_006439775.1_ASM643977v1	NCBI	99.42	0
hpylori_1226	GCF_006439785.1_ASM643978v1	NCBI	99.42	4.03
hpylori_1227	GCF_006439795.1_ASM643979v1	NCBI	99.57	0
hpylori_1228	GCF_006439815.1_ASM643981v1	NCBI	99.62	0.81
hpylori_1229	GCF_006439845.1_ASM643984v1	NCBI	99.57	0
hpylori_123	GCF_000285255.1_ASM28525v1	NCBI	99.42	0
hpylori_1230	GCF_006439875.1_ASM643987v1	NCBI	99.57	0
hpylori_1231	GCF_006439895.1_ASM643989v1	NCBI	99.57	0
hpylori_1232	GCF_006439905.1_ASM643990v1	NCBI	99.57	0
hpylori_1233	GCF_006439915.1_ASM643991v1	NCBI	99.36	0.2
hpylori_1234	GCF_006439955.1_ASM643995v1	NCBI	99.62	0
hpylori_1235	GCF_006439965.1_ASM643996v1	NCBI	99.36	0
hpylori_1236	GCF_006439995.1_ASM643999v1	NCBI	99.36	0
hpylori_1237	GCF_006440005.1_ASM644000v1	NCBI	99.42	0
hpylori_1238	GCF_006440025.1_ASM644002v1	NCBI	99.48	0
hpylori_1239	GCF_006440045.1_ASM644004v1	NCBI	99.42	0
hpylori_124	GCF_000287735.1_H_pylori_HLJHP256_v1.0	NCBI	99.42	0
hpylori_1240	GCF_006440055.1_ASM644005v1	NCBI	99.62	0
hpylori_1241	GCF_006440095.1_ASM644009v1	NCBI	99.42	0
hpylori_1242	GCF_006440105.1_ASM644010v1	NCBI	99.42	0
hpylori_1243	GCF_006440125.1_ASM644012v1	NCBI	99.62	0
hpylori_1244	GCF_006440145.1_ASM644014v1	NCBI	99.62	0
hpylori_1245	GCF_006440155.1_ASM644015v1	NCBI	99.42	0
hpylori_1246	GCF_006440195.1_ASM644019v1	NCBI	99.62	0
hpylori_1247	GCF_006440215.1_ASM644021v1	NCBI	99.57	0.41
hpylori_1248	GCF_006440225.1_ASM644022v1	NCBI	99.62	0
hpylori_1249	GCF_006440245.1_ASM644024v1	NCBI	99.62	0
hpylori_125	GCF_000287755.1_H_pylori_HLJHP271_v1.0	NCBI	99.36	0
hpylori_1250	GCF_006440265.1_ASM644026v1	NCBI	99.57	0
hpylori_1251	GCF_006440285.1_ASM644028v1	NCBI	99.36	0
hpylori_1252	GCF_006440315.1_ASM644031v1	NCBI	99.57	0.41
hpylori_1253	GCF_006440325.1_ASM644032v1	NCBI	99.62	0
hpylori_1254	GCF_006440335.1_ASM644033v1	NCBI	99.42	0
hpylori_1255	GCF_006440345.1_ASM644034v1	NCBI	99.36	0.14
hpylori_1256	GCF_006440395.1_ASM644039v1	NCBI	99.57	0
hpylori_1257	GCF_006440415.1_ASM644041v1	NCBI	99.36	0.41
hpylori_1258	GCF_006440425.1_ASM644042v1	NCBI	99.62	0
hpylori_1259	GCF_006440435.1_ASM644043v1	NCBI	99.42	0
hpylori_126	GCF_000287775.1_H_pylori_HLJHP253_v1.0	NCBI	99.42	0.41
hpylori_1260	GCF_006874685.1_ASM687468v1	NCBI	99.62	0
hpylori_1261	GCF_007794935.1_ASM779493v1	NCBI	99.42	0.1
hpylori_1262	GCF_007836735.1_ASM783673v1	NCBI	99.42	0
hpylori_1263	GCF_007836855.1_ASM783685v1	NCBI	99.42	0.1
hpylori_1264	GCF_007843535.1_ASM784353v1	NCBI	99.42	0
hpylori_1265	GCF_007843715.1_ASM784371v1	NCBI	99.62	0
hpylori_1266	GCF_007843915.1_ASM784391v1	NCBI	99.36	0.1
hpylori_1267	GCF_007844035.1_ASM784403v1	NCBI	99.36	0
hpylori_1268	GCF_007844055.1_ASM784405v1	NCBI	99.42	0
hpylori_1269	GCF_007844075.1_ASM784407v1	NCBI	99.42	0.1
hpylori_127	GCF_000287835.1_ASM28783v1	NCBI	99.42	0
hpylori_1270	GCF_008026375.1_ASM802637v1	NCBI	98.96	0.41
hpylori_1271	GCF_008026815.1_ASM802681v1	NCBI	99.7	0.41
hpylori_1272	GCF_008027235.1_ASM802723v1	NCBI	99.57	1.02
hpylori_1273	GCF_008027395.1_ASM802739v1	NCBI	99.36	0.41
hpylori_1274	GCF_008027775.1_ASM802777v1	NCBI	99.36	1.63
hpylori_1275	GCF_008032975.1_ASM803297v1	NCBI	99.3	0.41
hpylori_1276	GCF_008033015.1_ASM803301v1	NCBI	99.36	0.41
hpylori_1277	GCF_008033075.1_ASM803307v1	NCBI	99.42	0.1
hpylori_1278	GCF_008281125.1_ASM828112v1	NCBI	99.36	0.54
hpylori_1279	GCF_008326525.1_ASM832652v1	NCBI	99.42	0
hpylori_128	GCF_000295975.2_FD430	NCBI	99	0.78
hpylori_1280	GCF_008681215.1_ASM868121v1	NCBI	99.36	0
hpylori_1281	GCF_008681225.1_ASM868122v1	NCBI	99.36	0
hpylori_1282	GCF_008681235.1_ASM868123v1	NCBI	99.36	0
hpylori_1283	GCF_008681245.1_ASM868124v1	NCBI	99.57	0
hpylori_1284	GCF_008681285.1_ASM868128v1	NCBI	99.36	0
hpylori_1285	GCF_008681315.1_ASM868131v1	NCBI	99.01	0
hpylori_1286	GCF_008681335.1_ASM868133v1	NCBI	99.42	0
hpylori_1287	GCF_008681355.1_ASM868135v1	NCBI	99.42	0
hpylori_1288	GCF_008681365.1_ASM868136v1	NCBI	99.42	0
hpylori_1289	GCF_008681395.1_ASM868139v1	NCBI	99.57	0
hpylori_129	GCF_000295995.2_FD506	NCBI	99	1.23
hpylori_1290	GCF_008681415.1_ASM868141v1	NCBI	99.42	0
hpylori_1291	GCF_008681425.1_ASM868142v1	NCBI	99.42	0
hpylori_1292	GCF_008681455.1_ASM868145v1	NCBI	99.42	0
hpylori_1293	GCF_008681475.1_ASM868147v1	NCBI	99.62	0
hpylori_1294	GCF_008681485.1_ASM868148v1	NCBI	99.42	0
hpylori_1295	GCF_008681515.1_ASM868151v1	NCBI	99.42	0
hpylori_1296	GCF_008681525.1_ASM868152v1	NCBI	99.36	0
hpylori_1297	GCF_008728675.1_ASM872867v1	NCBI	99.36	0
hpylori_1298	GCF_009689605.1_ASM968960v1	NCBI	99.42	0
hpylori_1299	GCF_009689615.1_ASM968961v1	NCBI	99.42	0
hpylori_13	GCF_000148915.1_ASM14891v1	NCBI	99.42	0
hpylori_130	GCF_000296015.2_FD535	NCBI	99.42	2.19
hpylori_1300	GCF_009689625.1_ASM968962v1	NCBI	99.48	0
hpylori_1301	GCF_009689635.1_ASM968963v1	NCBI	99.62	0
hpylori_1302	GCF_009689685.1_ASM968968v1	NCBI	99.42	0
hpylori_1303	GCF_009689695.1_ASM968969v1	NCBI	99.62	0
hpylori_1304	GCF_009689705.1_ASM968970v1	NCBI	99.62	0
hpylori_1305	GCF_009689745.1_ASM968974v1	NCBI	99.42	0
hpylori_1306	GCF_009689755.1_ASM968975v1	NCBI	99.42	0
hpylori_1307	GCF_009689765.1_ASM968976v1	NCBI	99.76	0
hpylori_1308	GCF_009689805.1_ASM968980v1	NCBI	99.42	0
hpylori_1309	GCF_009689815.1_ASM968981v1	NCBI	99.42	0
hpylori_131	GCF_000296035.2_FD568	NCBI	99.42	1.62
hpylori_1310	GCF_009689835.1_ASM968983v1	NCBI	99.62	0
hpylori_1311	GCF_009689865.1_ASM968986v1	NCBI	99.42	0.41
hpylori_1312	GCF_009689875.1_ASM968987v1	NCBI	99.62	0
hpylori_1313	GCF_009689885.1_ASM968988v1	NCBI	99.42	0
hpylori_1314	GCF_009689925.1_ASM968992v1	NCBI	99.42	0
hpylori_1315	GCF_009689945.1_ASM968994v1	NCBI	99.48	0
hpylori_1316	GCF_009689965.1_ASM968996v1	NCBI	99.42	0
hpylori_1317	GCF_009689985.1_ASM968998v1	NCBI	99.57	0.14
hpylori_1318	GCF_009689995.1_ASM968999v1	NCBI	99.42	0
hpylori_1319	GCF_009690015.1_ASM969001v1	NCBI	99.42	0
hpylori_132	GCF_000296055.2_FD577	NCBI	99.42	0.26
hpylori_1320	GCF_009690045.1_ASM969004v1	NCBI	99.48	0
hpylori_1321	GCF_009690065.1_ASM969006v1	NCBI	99.42	0
hpylori_1322	GCF_009690075.1_ASM969007v1	NCBI	99.36	0
hpylori_1323	GCF_009690105.1_ASM969010v1	NCBI	99.42	0
hpylori_1324	GCF_009690125.1_ASM969012v1	NCBI	99.57	0
hpylori_1325	GCF_009690135.1_ASM969013v1	NCBI	99.42	0
hpylori_1326	GCF_009690145.1_ASM969014v1	NCBI	99.3	0
hpylori_1327	GCF_009690185.1_ASM969018v1	NCBI	99.57	0
hpylori_1328	GCF_009690205.1_ASM969020v1	NCBI	99.62	0
hpylori_1329	GCF_009690225.1_ASM969022v1	NCBI	99.42	0
hpylori_133	GCF_000296075.2_FD703	NCBI	99.42	1.03
hpylori_1330	GCF_009690235.1_ASM969023v1	NCBI	99.56	0
hpylori_1331	GCF_009690255.1_ASM969025v1	NCBI	99.42	0
hpylori_1332	GCF_009690275.1_ASM969027v1	NCBI	99.42	0
hpylori_1333	GCF_009690305.1_ASM969030v1	NCBI	99.36	0
hpylori_1334	GCF_009690315.1_ASM969031v1	NCBI	99.42	0
hpylori_1335	GCF_009690345.1_ASM969034v1	NCBI	99.42	0
hpylori_1336	GCF_009690355.1_ASM969035v1	NCBI	99.68	0.08
hpylori_1337	GCF_009690375.1_ASM969037v1	NCBI	99.42	0
hpylori_1338	GCF_009690405.1_ASM969040v1	NCBI	99.5	0
hpylori_1339	GCF_009690425.1_ASM969042v1	NCBI	99.57	0
hpylori_134	GCF_000296095.2_FD662	NCBI	99.28	0.37
hpylori_1340	GCF_009690965.1_ASM969096v1	NCBI	99.34	0.41
hpylori_1341	GCF_009690985.1_ASM969098v1	NCBI	99.57	0
hpylori_1342	GCF_009691005.1_ASM969100v1	NCBI	99.42	0
hpylori_1343	GCF_009737135.1_ASM973713v1	NCBI	99.42	0
hpylori_1344	GCF_009737165.1_ASM973716v1	NCBI	99.42	0
hpylori_1345	GCF_009737175.1_ASM973717v1	NCBI	99.42	0
hpylori_1346	GCF_009740305.1_ASM974030v1	NCBI	99.57	0
hpylori_1347	GCF_009740315.1_ASM974031v1	NCBI	99.42	0
hpylori_1348	GCF_009740325.1_ASM974032v1	NCBI	99.62	0
hpylori_1349	GCF_009740365.1_ASM974036v1	NCBI	99.62	0
hpylori_135	GCF_000296115.2_FD719	NCBI	99.35	0.18
hpylori_1350	GCF_009740385.1_ASM974038v1	NCBI	99.68	0
hpylori_1351	GCF_009740405.1_ASM974040v1	NCBI	99.36	0.1
hpylori_1352	GCF_009740465.1_ASM974046v1	NCBI	99.68	0
hpylori_1353	GCF_009740485.1_ASM974048v1	NCBI	99.36	0
hpylori_1354	GCF_009740495.1_ASM974049v1	NCBI	99.42	0
hpylori_1355	GCF_009740525.1_ASM974052v1	NCBI	99.36	0
hpylori_1356	GCF_009740535.1_ASM974053v1	NCBI	99.36	0
hpylori_1358	GCF_009740575.1_ASM974057v1	NCBI	99.36	0
hpylori_1359	GCF_009740605.1_ASM974060v1	NCBI	99.36	0
hpylori_136	GCF_000296135.2_GC26	NCBI	99.01	2.7
hpylori_1360	GCF_009740625.1_ASM974062v1	NCBI	99.36	0
hpylori_1361	GCF_009740645.1_ASM974064v1	NCBI	99.36	0
hpylori_1362	GCF_009740655.1_ASM974065v1	NCBI	99.42	0
hpylori_1363	GCF_009740685.1_ASM974068v1	NCBI	99.3	0
hpylori_1364	GCF_009740705.1_ASM974070v1	NCBI	99.36	0.68
hpylori_1365	GCF_009740725.1_ASM974072v1	NCBI	99.36	0.05
hpylori_1366	GCF_009740735.1_ASM974073v1	NCBI	99.36	0
hpylori_1367	GCF_009740755.1_ASM974075v1	NCBI	99.36	0.1
hpylori_1368	GCF_009740785.1_ASM974078v1	NCBI	99.36	0
hpylori_1369	GCF_009740805.1_ASM974080v1	NCBI	99.42	0
hpylori_137	GCF_000299695.1_ASM29969v1	NCBI	99.42	0
hpylori_1370	GCF_009740815.1_ASM974081v1	NCBI	99.42	0.2
hpylori_1371	GCF_009740845.1_ASM974084v1	NCBI	99.57	0
hpylori_1372	GCF_009740855.1_ASM974085v1	NCBI	99.36	0
hpylori_1373	GCF_009740865.1_ASM974086v1	NCBI	99.62	0
hpylori_1374	GCF_009740905.1_ASM974090v1	NCBI	99.42	0.08
hpylori_1375	GCF_009740925.1_ASM974092v1	NCBI	99.42	0
hpylori_1376	GCF_009740965.1_ASM974096v1	NCBI	99.57	0
hpylori_1377	GCF_009740975.1_ASM974097v1	NCBI	99.42	0
hpylori_1378	GCF_009740985.1_ASM974098v1	NCBI	99.42	0
hpylori_1379	GCF_009741025.1_ASM974102v1	NCBI	99.42	0
hpylori_138	GCF_000299715.1_ASM29971v1	NCBI	99.42	0
hpylori_1380	GCF_009741045.1_ASM974104v1	NCBI	99.76	0
hpylori_1381	GCF_009741065.1_ASM974106v1	NCBI	99.36	0
hpylori_1382	GCF_009741085.1_ASM974108v1	NCBI	99.51	0
hpylori_1383	GCF_009741095.1_ASM974109v1	NCBI	99.36	0
hpylori_1384	GCF_009741105.1_ASM974110v1	NCBI	99.42	0
hpylori_1385	GCF_009741145.1_ASM974114v1	NCBI	99.42	0
hpylori_1386	GCF_009741165.1_ASM974116v1	NCBI	99.36	0.06
hpylori_1387	GCF_009741175.1_ASM974117v1	NCBI	99.42	0
hpylori_1388	GCF_009741205.1_ASM974120v1	NCBI	99.36	0
hpylori_1389	GCF_009798325.1_ASM979832v1	NCBI	99.36	4.03
hpylori_139	GCF_000299735.1_ASM29973v1	NCBI	99.36	0
hpylori_1391	GCF_009901885.1_ASM990188v1	NCBI	99.32	0
hpylori_1392	GCF_010917155.1_ASM1091715v1	NCBI	99.57	0
hpylori_1393	GCF_010917555.1_ASM1091755v1	NCBI	99.61	0
hpylori_1394	GCF_010917675.1_ASM1091767v1	NCBI	99.42	0
hpylori_1397	GCF_011105755.1_ASM1110575v1	NCBI	99.42	0
hpylori_1398	GCF_011105765.1_ASM1110576v1	NCBI	99.36	0
hpylori_1399	GCF_011105795.1_ASM1110579v1	NCBI	99.36	0.54
hpylori_14	GCF_000178935.2_ASM17893v2	NCBI	99.48	0
hpylori_140	GCF_000299755.1_ASM29975v1	NCBI	99.42	0
hpylori_1400	GCF_011105805.1_ASM1110580v1	NCBI	99.32	2.85
hpylori_1401	GCF_011140335.1_ASM1114033v1	NCBI	99.42	0
hpylori_1402	GCF_011140365.1_ASM1114036v1	NCBI	99.48	0
hpylori_1403	GCF_011140415.1_ASM1114041v1	NCBI	99.36	0
hpylori_1404	GCF_011140425.1_ASM1114042v1	NCBI	99.36	0
hpylori_1405	GCF_011140435.1_ASM1114043v1	NCBI	99.36	0
hpylori_1406	GCF_011140475.1_ASM1114047v1	NCBI	99.57	0
hpylori_1407	GCF_011140485.1_ASM1114048v1	NCBI	99.57	0
hpylori_1408	GCF_011140515.1_ASM1114051v1	NCBI	99.36	0
hpylori_1409	GCF_011140535.1_ASM1114053v1	NCBI	99.42	0
hpylori_141	GCF_000299775.1_ASM29977v1	NCBI	99.57	0
hpylori_1410	GCF_011140545.1_ASM1114054v1	NCBI	99.57	0
hpylori_1411	GCF_011140555.1_ASM1114055v1	NCBI	99.36	0
hpylori_1412	GCF_011140595.1_ASM1114059v1	NCBI	99.36	0
hpylori_1413	GCF_011140615.1_ASM1114061v1	NCBI	99.57	0
hpylori_1414	GCF_011140625.1_ASM1114062v1	NCBI	99.42	0
hpylori_1415	GCF_011140655.1_ASM1114065v1	NCBI	99.36	0
hpylori_1416	GCF_011140665.1_ASM1114066v1	NCBI	99.77	0
hpylori_1417	GCF_011140675.1_ASM1114067v1	NCBI	99.36	0
hpylori_1418	GCF_011140715.1_ASM1114071v1	NCBI	99.36	0
hpylori_1419	GCF_011140735.1_ASM1114073v1	NCBI	99.42	0
hpylori_142	GCF_000299795.1_ASM29979v1	NCBI	99.42	0
hpylori_1420	GCF_011140745.1_ASM1114074v1	NCBI	99.36	0
hpylori_1421	GCF_011140755.1_ASM1114075v1	NCBI	99.42	0
hpylori_1422	GCF_011140795.1_ASM1114079v1	NCBI	99.42	0
hpylori_1423	GCF_011140805.1_ASM1114080v1	NCBI	99.36	0.61
hpylori_1424	GCF_011140825.1_ASM1114082v1	NCBI	99.36	0.14
hpylori_1425	GCF_011140845.1_ASM1114084v1	NCBI	99.36	0
hpylori_1426	GCF_011140875.1_ASM1114087v1	NCBI	99.36	0
hpylori_1427	GCF_011140895.1_ASM1114089v1	NCBI	99.08	0
hpylori_1428	GCF_011140915.1_ASM1114091v1	NCBI	99.57	0
hpylori_1429	GCF_011140925.1_ASM1114092v1	NCBI	99.57	0
hpylori_143	GCF_000299815.1_ASM29981v1	NCBI	99.42	0
hpylori_1430	GCF_011140935.1_ASM1114093v1	NCBI	99.36	0
hpylori_1431	GCF_011140955.1_ASM1114095v1	NCBI	99.68	0
hpylori_1432	GCF_011140995.1_ASM1114099v1	NCBI	99.42	0
hpylori_1433	GCF_011141015.1_ASM1114101v1	NCBI	99.34	0
hpylori_1434	GCF_011141035.1_ASM1114103v1	NCBI	99.42	0
hpylori_1435	GCF_011141045.1_ASM1114104v1	NCBI	99.36	0
hpylori_1436	GCF_011141055.1_ASM1114105v1	NCBI	99.62	0
hpylori_1437	GCF_011141095.1_ASM1114109v1	NCBI	99.62	0
hpylori_1438	GCF_011141115.1_ASM1114111v1	NCBI	99.61	0
hpylori_1439	GCF_011141135.1_ASM1114113v1	NCBI	99.36	0
hpylori_144	GCF_000299835.1_ASM29983v1	NCBI	99.42	0
hpylori_1440	GCF_011141145.1_ASM1114114v1	NCBI	99.42	0
hpylori_1441	GCF_011174935.1_ASM1117493v1	NCBI	99.48	0.75
hpylori_1442	GCF_011174945.1_ASM1117494v1	NCBI	99.36	0
hpylori_1443	GCF_011174975.1_ASM1117497v1	NCBI	99.62	0.65
hpylori_1444	GCF_011174985.1_ASM1117498v1	NCBI	99.57	0
hpylori_1445	GCF_011175015.1_ASM1117501v1	NCBI	99.42	0
hpylori_1446	GCF_011175035.1_ASM1117503v1	NCBI	99.29	0.41
hpylori_1447	GCF_011175045.1_ASM1117504v1	NCBI	99.42	0.41
hpylori_1448	GCF_011175075.1_ASM1117507v1	NCBI	99.36	0
hpylori_1449	GCF_011175085.1_ASM1117508v1	NCBI	99.42	0
hpylori_145	GCF_000299855.1_ASM29985v1	NCBI	99.42	0
hpylori_1450	GCF_011175115.1_ASM1117511v1	NCBI	99.42	0
hpylori_1451	GCF_011175135.1_ASM1117513v1	NCBI	99.57	0
hpylori_1452	GCF_011175145.1_ASM1117514v1	NCBI	99.57	0
hpylori_1453	GCF_011175175.1_ASM1117517v1	NCBI	99.36	0
hpylori_1454	GCF_011175195.1_ASM1117519v1	NCBI	99.36	0
hpylori_1455	GCF_011175215.1_ASM1117521v1	NCBI	99.36	0
hpylori_1456	GCF_011175225.1_ASM1117522v1	NCBI	99.36	0
hpylori_1457	GCF_011175235.1_ASM1117523v1	NCBI	99.36	0
hpylori_1458	GCF_011175275.1_ASM1117527v1	NCBI	99.42	0
hpylori_1459	GCF_011175295.1_ASM1117529v1	NCBI	99.57	0.62
hpylori_146	GCF_000307795.1_ASM30779v1	NCBI	99.36	0
hpylori_1460	GCF_011175315.1_ASM1117531v1	NCBI	99.42	0
hpylori_1461	GCF_011175325.1_ASM1117532v1	NCBI	99.62	0.12
hpylori_1462	GCF_011175335.1_ASM1117533v1	NCBI	99.42	0
hpylori_1463	GCF_011175375.1_ASM1117537v1	NCBI	99.42	0
hpylori_1464	GCF_011175395.1_ASM1117539v1	NCBI	99.62	0.14
hpylori_1465	GCF_011456275.1_ASM1145627v1	NCBI	99.42	0
hpylori_1466	GCF_011456295.1_ASM1145629v1	NCBI	99.42	0
hpylori_1467	GCF_011456315.1_ASM1145631v1	NCBI	99.42	0
hpylori_1468	GCF_011456475.1_ASM1145647v1	NCBI	99.01	0
hpylori_1469	GCF_011456665.1_ASM1145666v1	NCBI	99.42	0
hpylori_147	GCF_000307815.1_ASM30781v1	NCBI	99.36	0
hpylori_1470	GCF_011456895.1_ASM1145689v1	NCBI	99.42	0.41
hpylori_1471	GCF_011457115.1_ASM1145711v1	NCBI	99.42	0
hpylori_1472	GCF_011457355.1_ASM1145735v1	NCBI	99.42	0
hpylori_1473	GCF_011457615.1_ASM1145761v1	NCBI	99.42	0
hpylori_1474	GCF_011457815.1_ASM1145781v1	NCBI	99.42	0
hpylori_1475	GCF_011458015.1_ASM1145801v1	NCBI	99.42	0
hpylori_1476	GCF_011458095.1_ASM1145809v1	NCBI	99.42	0
hpylori_1477	GCF_011458315.1_ASM1145831v1	NCBI	99.42	0
hpylori_1478	GCF_011462215.1_ASM1146221v1	NCBI	99.42	0
hpylori_1479	GCF_011462375.1_ASM1146237v1	NCBI	99.42	0
hpylori_148	GCF_000307835.1_ASM30783v1	NCBI	99.36	0
hpylori_1480	GCF_011462575.1_ASM1146257v1	NCBI	99.42	0
hpylori_1481	GCF_011462735.1_ASM1146273v1	NCBI	99.42	0
hpylori_1482	GCF_011462915.1_ASM1146291v1	NCBI	99.42	0
hpylori_1483	GCF_011463035.1_ASM1146303v1	NCBI	99.42	0
hpylori_1484	GCF_011463055.1_ASM1146305v1	NCBI	99.42	0
hpylori_1485	GCF_011463175.1_ASM1146317v1	NCBI	99.42	0
hpylori_1486	GCF_013122035.1_ASM1312203v1	NCBI	99.42	0
hpylori_1487	GCF_013122055.1_ASM1312205v1	NCBI	99.42	0
hpylori_1488	GCF_013122115.1_ASM1312211v1	NCBI	99.42	0
hpylori_1489	GCF_013177215.1_ASM1317721v1	NCBI	99.42	0
hpylori_149	GCF_000310005.2_ASM31000v2	NCBI	99.62	0
hpylori_1490	GCF_013177245.1_ASM1317724v1	NCBI	99.36	0
hpylori_1491	GCF_013177275.1_ASM1317727v1	NCBI	99.36	0
hpylori_1492	GCF_013181575.1_ASM1318157v1	NCBI	99.48	0
hpylori_1493	GCF_013181605.1_ASM1318160v1	NCBI	99.42	0.1
hpylori_1494	GCF_013181635.1_ASM1318163v1	NCBI	99.36	0
hpylori_1495	GCF_013183915.1_ASM1318391v1	NCBI	99.42	0
hpylori_1496	GCF_013183945.1_ASM1318394v1	NCBI	99.01	0
hpylori_1497	GCF_013183985.1_ASM1318398v1	NCBI	99.42	0
hpylori_1498	GCF_013623935.1_152B5	NCBI	99.57	0
hpylori_1499	GCF_013623945.1_S108A3	NCBI	99.42	0
hpylori_15	GCF_000185185.1_ASM18518v1	NCBI	99.62	0
hpylori_150	GCF_000315955.1_ASM31595v1	NCBI	99.36	0
hpylori_1500	GCF_013623955.1_S106A3	NCBI	99.42	0
hpylori_1501	GCF_013623975.1_GJ906	NCBI	99.56	0
hpylori_1502	GCF_013624015.1_89B9	NCBI	99.42	0
hpylori_1503	GCF_013624035.1_88A4	NCBI	99.56	0
hpylori_1504	GCF_013624055.1_86A5	NCBI	99.56	0
hpylori_1505	GCF_013624065.1_149A3	NCBI	99.57	0
hpylori_1506	GCF_013624075.1_61A5	NCBI	99.36	0
hpylori_1507	GCF_013624115.1_60A7	NCBI	99.77	0
hpylori_1508	GCF_013624135.1_59a9	NCBI	99.42	0
hpylori_1509	GCF_013624155.1_44A4	NCBI	99.36	0
hpylori_151	GCF_000317875.1_ASM31787v1	NCBI	99.62	0
hpylori_1510	GCF_013624165.1_40A6	NCBI	99.48	0
hpylori_1511	GCF_013624175.1_43a2	NCBI	99.36	0
hpylori_1512	GCF_013624195.1_37A5	NCBI	99.36	0
hpylori_1513	GCF_013624245.1_28B4	NCBI	99.62	0
hpylori_1514	GCF_013624275.1_20A8	NCBI	99.57	0
hpylori_1515	GCF_013624285.1_19B6	NCBI	99.42	0
hpylori_1516	GCF_013624315.1_25b2	NCBI	99.42	0
hpylori_1517	GCF_013624325.1_17A6	NCBI	99.42	0
hpylori_1519	GCF_015904205.1_ASM1590420v1	NCBI	99.56	0
hpylori_152	GCF_000333835.2_ASM33383v2	NCBI	99.42	0
hpylori_1520	GCF_015904225.1_ASM1590422v1	NCBI	99.36	0
hpylori_1521	GCF_015904305.1_ASM1590430v1	NCBI	99.42	0
hpylori_1522	GCF_015904325.1_ASM1590432v1	NCBI	99.57	0.1
hpylori_1523	GCF_015904335.1_ASM1590433v1	NCBI	99.62	0
hpylori_1524	GCF_015904365.1_ASM1590436v1	NCBI	99.57	0.1
hpylori_1525	GCF_015904375.1_ASM1590437v1	NCBI	99.42	0
hpylori_1526	GCF_015904385.1_ASM1590438v1	NCBI	99.42	0
hpylori_1527	GCF_015904425.1_ASM1590442v1	NCBI	99.42	0
hpylori_1528	GCF_015904435.1_ASM1590443v1	NCBI	99.42	0
hpylori_1529	GCF_015904465.1_ASM1590446v1	NCBI	99.36	0
hpylori_153	GCF_000344945.2_ASM34494v2	NCBI	99.42	0
hpylori_1530	GCF_015904475.1_ASM1590447v1	NCBI	98.88	4.47
hpylori_1531	GCF_015904485.1_ASM1590448v1	NCBI	99.42	0
hpylori_1532	GCF_015904525.1_ASM1590452v1	NCBI	99.42	0
hpylori_1533	GCF_015904535.1_ASM1590453v1	NCBI	99.42	0
hpylori_1534	GCF_015904565.1_ASM1590456v1	NCBI	99.62	0
hpylori_1535	GCF_015904575.1_ASM1590457v1	NCBI	99.42	0
hpylori_1536	GCF_015904605.1_ASM1590460v1	NCBI	99.42	0
hpylori_1537	GCF_015904625.1_ASM1590462v1	NCBI	99.57	0
hpylori_1538	GCF_015904645.1_ASM1590464v1	NCBI	99.57	0
hpylori_1539	GCF_015904665.1_ASM1590466v1	NCBI	99.57	0
hpylori_154	GCF_000344965.2_ASM34496v2	NCBI	99.42	0
hpylori_1540	GCF_015904675.1_ASM1590467v1	NCBI	99.57	0
hpylori_1541	GCF_015904725.1_ASM1590472v1	NCBI	99.36	0
hpylori_1542	GCF_015904745.1_ASM1590474v1	NCBI	99.57	0
hpylori_1543	GCF_015904765.1_ASM1590476v1	NCBI	99.36	0
hpylori_1544	GCF_015904775.1_ASM1590477v1	NCBI	99.36	0
hpylori_1545	GCF_015904795.1_ASM1590479v1	NCBI	99.36	0.1
hpylori_1546	GCF_015904815.1_ASM1590481v1	NCBI	99.36	0.08
hpylori_1547	GCF_015904825.1_ASM1590482v1	NCBI	99.42	0
hpylori_1548	GCF_015904865.1_ASM1590486v1	NCBI	99.36	0
hpylori_1549	GCF_015904875.1_ASM1590487v1	NCBI	99.68	0
hpylori_155	GCF_000344985.2_ASM34498v2	NCBI	99.36	0
hpylori_1550	GCF_015904905.1_ASM1590490v1	NCBI	99.36	0
hpylori_1551	GCF_015904915.1_ASM1590491v1	NCBI	99.36	0.08
hpylori_1552	GCF_015904925.1_ASM1590492v1	NCBI	99.36	0
hpylori_1553	GCF_015904965.1_ASM1590496v1	NCBI	99.36	0
hpylori_1554	GCF_015904975.1_ASM1590497v1	NCBI	99.42	0
hpylori_1555	GCF_015905005.1_ASM1590500v1	NCBI	99.68	0
hpylori_1556	GCF_015905015.1_ASM1590501v1	NCBI	99.62	0
hpylori_1557	GCF_015905025.1_ASM1590502v1	NCBI	99.68	0
hpylori_1558	GCF_015905065.1_ASM1590506v1	NCBI	99.36	0.1
hpylori_1559	GCF_015905075.1_ASM1590507v1	NCBI	99.68	0.1
hpylori_156	GCF_000345025.2_ASM34502v2	NCBI	99.36	0
hpylori_1560	GCF_015905105.1_ASM1590510v1	NCBI	99.62	0.1
hpylori_1561	GCF_015905125.1_ASM1590512v1	NCBI	99.36	1.89
hpylori_1562	GCF_015905135.1_ASM1590513v1	NCBI	99.36	0
hpylori_1563	GCF_015905165.1_ASM1590516v1	NCBI	99.34	0
hpylori_1564	GCF_016124125.1_ASM1612412v1	NCBI	99.01	0.08
hpylori_1565	GCF_016464445.1_ASM1646444v1	NCBI	99.35	0.27
hpylori_1566	GCF_016464465.1_ASM1646446v1	NCBI	99.42	0
hpylori_1567	GCF_016464475.1_ASM1646447v1	NCBI	99.45	0.1
hpylori_1568	GCF_016464485.1_ASM1646448v1	NCBI	99.42	0.08
hpylori_1569	GCF_016464525.1_ASM1646452v1	NCBI	99.42	0
hpylori_157	GCF_000345045.2_ASM34504v2	NCBI	99.36	0
hpylori_1570	GCF_016464545.1_ASM1646454v1	NCBI	99.36	0
hpylori_1571	GCF_016464565.1_ASM1646456v1	NCBI	99.42	0
hpylori_1572	GCF_016464575.1_ASM1646457v1	NCBI	99.5	0
hpylori_1574	GCF_016747995.1_ASM1674799v1	NCBI	99.36	0
hpylori_1575	GCF_016748085.1_ASM1674808v1	NCBI	99.42	0.73
hpylori_1576	GCF_016748175.1_ASM1674817v1	NCBI	99.62	0
hpylori_1577	GCF_016748265.1_ASM1674826v1	NCBI	99.22	0.61
hpylori_1578	GCF_016748415.1_ASM1674841v1	NCBI	99.22	0
hpylori_1579	GCF_016748555.1_ASM1674855v1	NCBI	99.62	0
hpylori_158	GCF_000345065.2_ASM34506v2	NCBI	99.36	0
hpylori_1580	GCF_016748675.1_ASM1674867v1	NCBI	99.36	0
hpylori_1581	GCF_016748795.1_ASM1674879v1	NCBI	99.36	0.81
hpylori_1582	GCF_016748925.1_ASM1674892v1	NCBI	99.42	0
hpylori_1583	GCF_016749025.1_ASM1674902v1	NCBI	99.76	0
hpylori_1584	GCF_016749085.1_ASM1674908v1	NCBI	99.36	0
hpylori_1585	GCF_016749215.1_ASM1674921v1	NCBI	99.62	0
hpylori_1586	GCF_016749335.1_ASM1674933v1	NCBI	99.36	0
hpylori_1587	GCF_016749455.1_ASM1674945v1	NCBI	99.57	0
hpylori_1588	GCF_016749575.1_ASM1674957v1	NCBI	99.56	0
hpylori_1589	GCF_016749715.1_ASM1674971v1	NCBI	99.36	0.41
hpylori_159	GCF_000345085.2_ASM34508v2	NCBI	99.36	0
hpylori_1590	GCF_016749815.1_ASM1674981v1	NCBI	99.36	0
hpylori_1591	GCF_016755615.1_ASM1675561v1	NCBI	99.62	0
hpylori_1592	GCF_016755635.1_ASM1675563v1	NCBI	99.53	0
hpylori_1593	GCF_016755655.1_ASM1675565v1	NCBI	99.42	0
hpylori_1594	GCF_016755675.1_ASM1675567v1	NCBI	99.36	0
hpylori_1595	GCF_016755695.1_ASM1675569v1	NCBI	99.42	0
hpylori_1596	GCF_016755715.1_ASM1675571v1	NCBI	99.5	0
hpylori_1597	GCF_016755735.1_ASM1675573v1	NCBI	99.62	0.28
hpylori_1598	GCF_016755755.1_ASM1675575v1	NCBI	99.36	0.2
hpylori_1599	GCF_016755775.1_ASM1675577v1	NCBI	99.56	0
hpylori_16	GCF_000185205.1_ASM18520v1	NCBI	99.5	0
hpylori_160	GCF_000345105.2_ASM34510v2	NCBI	99.36	0
hpylori_1600	GCF_016755795.1_ASM1675579v1	NCBI	99.42	0
hpylori_1601	GCF_016755815.1_ASM1675581v1	NCBI	99.42	0
hpylori_1602	GCF_016757535.1_ASM1675753v1	NCBI	99.36	0.1
hpylori_1603	GCF_016757555.1_ASM1675755v1	NCBI	99.42	1.22
hpylori_1604	GCF_016757575.1_ASM1675757v1	NCBI	99.42	0
hpylori_1605	GCF_016757595.1_ASM1675759v1	NCBI	99.62	0.28
hpylori_1606	GCF_016806165.1_ASM1680616v1	NCBI	99.56	0
hpylori_1607	GCF_016806185.1_ASM1680618v1	NCBI	99.36	4.22
hpylori_1608	GCF_016806195.1_ASM1680619v1	NCBI	99.36	0.1
hpylori_1609	GCF_016806225.1_ASM1680622v1	NCBI	99.36	0
hpylori_161	GCF_000345125.2_ASM34512v2	NCBI	99.57	0
hpylori_1610	GCF_016806245.1_ASM1680624v1	NCBI	99.62	0.12
hpylori_1611	GCF_016806265.1_ASM1680626v1	NCBI	99.62	0.12
hpylori_1612	GCF_016806285.1_ASM1680628v1	NCBI	99.57	0.54
hpylori_1613	GCF_016806295.1_ASM1680629v1	NCBI	99.42	0.08
hpylori_1614	GCF_016806305.1_ASM1680630v1	NCBI	99.42	0
hpylori_1615	GCF_016806345.1_ASM1680634v1	NCBI	99.42	0
hpylori_1616	GCF_016806365.1_ASM1680636v1	NCBI	99.36	0
hpylori_1617	GCF_016806385.1_ASM1680638v1	NCBI	99.42	0
hpylori_1618	GCF_016806405.1_ASM1680640v1	NCBI	99.57	0
hpylori_1619	GCF_016806425.1_ASM1680642v1	NCBI	99.36	0
hpylori_162	GCF_000345145.2_ASM34514v2	NCBI	99.57	0
hpylori_1620	GCF_016806445.1_ASM1680644v1	NCBI	99.36	0.1
hpylori_1621	GCF_016806465.1_ASM1680646v1	NCBI	99.68	0
hpylori_1622	GCF_016806485.1_ASM1680648v1	NCBI	99.42	0
hpylori_1623	GCF_016806505.1_ASM1680650v1	NCBI	99.36	0
hpylori_1624	GCF_016806525.1_ASM1680652v1	NCBI	99.36	0
hpylori_1625	GCF_016806545.1_ASM1680654v1	NCBI	99.36	0.06
hpylori_1626	GCF_016806565.1_ASM1680656v1	NCBI	99.62	0
hpylori_1627	GCF_016806585.1_ASM1680658v1	NCBI	99.36	0
hpylori_1628	GCF_016806605.1_ASM1680660v1	NCBI	99.36	0
hpylori_1629	GCF_016806625.1_ASM1680662v1	NCBI	99.57	0
hpylori_163	GCF_000345165.2_ASM34516v2	NCBI	99.57	0
hpylori_1630	GCF_016807045.1_ASM1680704v1	NCBI	99.42	0.1
hpylori_1631	GCF_016807065.1_ASM1680706v1	NCBI	99.42	0.1
hpylori_1632	GCF_016807085.1_ASM1680708v1	NCBI	99.01	0
hpylori_1633	GCF_016807105.1_ASM1680710v1	NCBI	99.42	0
hpylori_1634	GCF_016807125.1_ASM1680712v1	NCBI	99.42	0
hpylori_1635	GCF_016836785.1_ASM1683678v1	NCBI	99.42	0
hpylori_1636	GCF_016836795.1_ASM1683679v1	NCBI	99.36	0
hpylori_1637	GCF_016836825.1_ASM1683682v1	NCBI	99.36	0
hpylori_1638	GCF_016836845.1_ASM1683684v1	NCBI	99.57	0
hpylori_1639	GCF_900005055.1_SA216A	NCBI	99.36	0
hpylori_164	GCF_000345185.2_ASM34518v2	NCBI	99.68	0
hpylori_1640	GCF_900086665.1_BAC555-2	NCBI	99.36	0.41
hpylori_1641	GCF_900086675.1_BAC555-8	NCBI	99.36	0.17
hpylori_1642	GCF_900087495.1_TC-2_1	NCBI	99.36	0
hpylori_1643	GCF_900087505.1_TC-2_5	NCBI	99.36	0
hpylori_1644	GCF_900087515.1_TC-2_10	NCBI	99.36	0
hpylori_1645	GCF_900087575.1_TC-1-1-2	NCBI	99.36	0
hpylori_1646	GCF_900087585.1_TC-1-2-1	NCBI	99.36	0
hpylori_1647	GCF_900087595.1_TC-1-1-6	NCBI	99.36	0
hpylori_1648	GCF_900087665.1_TC-1-2-3	NCBI	99.36	0
hpylori_1649	GCF_900087695.1_TC-1-1-5	NCBI	99.36	0
hpylori_165	GCF_000345205.2_ASM34520v2	NCBI	99.36	0
hpylori_1650	GCF_900087755.1_TC-1-1-1	NCBI	99.36	0
hpylori_1651	GCF_900087825.1_TC-1-2-6	NCBI	99.36	0
hpylori_1652	GCF_900087835.1_TC-1-2-4	NCBI	99.36	0
hpylori_1653	GCF_900087845.1_TC-1-2-5	NCBI	99.36	0.41
hpylori_1654	GCF_900087885.1_TC-1-1-3	NCBI	99.36	0
hpylori_1655	GCF_900087935.1_TC-3-1	NCBI	99.36	0
hpylori_1656	GCF_900087945.1_TC-3-2	NCBI	99.36	0
hpylori_1657	GCF_900087955.1_TC-3-3	NCBI	99.36	0
hpylori_1658	GCF_900087965.1_TC-3-4	NCBI	98.96	0
hpylori_1659	GCF_900087975.1_TC-3-6	NCBI	99.36	0
hpylori_166	GCF_000345225.2_ASM34522v2	NCBI	99.48	0
hpylori_1660	GCF_900087995.1_TC-3-5	NCBI	99.36	0
hpylori_1661	GCF_900088005.1_TC-2-1-3	NCBI	99.36	0
hpylori_1662	GCF_900088015.1_TC-2-1-1	NCBI	99.36	0
hpylori_1663	GCF_900088025.1_TC-2-1-4	NCBI	99.36	0
hpylori_1664	GCF_900088035.1_TC-2-2-3	NCBI	99.36	0
hpylori_1665	GCF_900088045.1_TC-2-2-6	NCBI	99.36	0.2
hpylori_1666	GCF_900088055.1_TC-2-2-5	NCBI	99.36	0.37
hpylori_1667	GCF_900088065.1_TC-2-1-5	NCBI	99.36	0.41
hpylori_1668	GCF_900088075.1_TC-2-1-6	NCBI	99.36	0
hpylori_1669	GCF_900088085.1_TC-2-1-2	NCBI	99.36	0
hpylori_167	GCF_000345245.2_ASM34524v2	NCBI	99.36	0
hpylori_1670	GCF_900088095.1_TC-2-2-2	NCBI	99.26	0.1
hpylori_1671	GCF_900088115.1_TC-2-2-1	NCBI	99.36	0.06
hpylori_1672	GCF_900088135.1_TC-2-2-4	NCBI	99.36	0
hpylori_1673	GCF_900088165.1_STT-1-1-15-Cm	NCBI	99.26	0
hpylori_1674	GCF_900088195.1_STT-1-1-10-Cm	NCBI	99.36	0.1
hpylori_1675	GCF_900088205.1_STT-1-1-5-Cm	NCBI	99.36	0.23
hpylori_1676	GCF_900088215.1_STT-1-1-11-Cm	NCBI	99.26	0
hpylori_1677	GCF_900088235.1_STT-1-1-13-Cm	NCBI	99.36	0
hpylori_1678	GCF_900088245.1_STT-1-1-14-Cm	NCBI	99.26	0
hpylori_1679	GCF_900088255.1_STT-1-1-12-Cm	NCBI	99.36	0.06
hpylori_168	GCF_000345265.2_ASM34526v2	NCBI	99.57	0
hpylori_1680	GCF_900088265.1_STT-1-2-3-Cm	NCBI	99.36	0
hpylori_1681	GCF_900088285.1_STT-1-2-14-Cm	NCBI	99.26	0
hpylori_1682	GCF_900088295.1_STT-1-2-11-Cm	NCBI	99.36	0.41
hpylori_1683	GCF_900088305.1_STT-1-2-15-Cm	NCBI	99.36	0
hpylori_1684	GCF_900088315.1_STT-1-2-13-Cm	NCBI	99.26	0
hpylori_1685	GCF_900088325.1_STT-1-2-4-Cm	NCBI	99.26	0
hpylori_1686	GCF_900088335.1_STT-1-2-2-Cm	NCBI	99.26	0.93
hpylori_1687	GCF_900088345.1_STT-1-2-12-Cm	NCBI	99.36	0
hpylori_1688	GCF_900088355.1_STT-1-2-10-Cm	NCBI	99.26	0
hpylori_1689	GCF_900119955.1_HE171_09	NCBI	99.57	0
hpylori_169	GCF_000345285.2_ASM34528v2	NCBI	99.36	0
hpylori_1690	GCF_900119995.1_HE143_09	NCBI	99.57	0
hpylori_1691	GCF_900120055.1_HE178_09	NCBI	99.36	0
hpylori_1692	GCF_900120135.1_HE132_09	NCBI	99.57	0
hpylori_1693	GCF_900120185.1_HE134_09	NCBI	99.57	0
hpylori_1694	GCF_900120205.1_HE141_09	NCBI	99.57	0
hpylori_1695	GCF_900120225.1_HE136_09	NCBI	99.57	0
hpylori_1696	GCF_900120255.1_HE101_09	NCBI	99.43	0
hpylori_1697	GCF_900120275.1_HE142_09	NCBI	99.57	0
hpylori_1698	GCF_900120315.1_HE170_09	NCBI	99.57	0
hpylori_1699	GCF_900120335.1_HE147_09	NCBI	99.57	0
hpylori_17	GCF_000185225.1_ASM18522v1	NCBI	99.36	0
hpylori_170	GCF_000345305.2_ASM34530v2	NCBI	99.42	0
hpylori_1700	GCF_900149805.1_BCM-300	NCBI	99.57	0
hpylori_1701	GCF_900176185.1_HE93_10	NCBI	99.57	0
hpylori_1702	GCF_900450825.1_57387_G01	NCBI	99.62	0
hpylori_1703	GCF_900451055.1_57728_C01	NCBI	98.1	0
hpylori_1704	GCF_900451295.1_57752_B01	NCBI	99.62	0
hpylori_1705	GCF_900478295.1_35377_D02	NCBI	99.36	0
hpylori_1706	GCF_900638475.1_57685_G01	NCBI	99.36	0
hpylori_1707	GCF_901687245.1_25455_8_248	NCBI	99.42	0.13
hpylori_1708	GCF_901687255.1_25455_8_249	NCBI	99.36	0.1
hpylori_1709	GCF_902374915.1_MGYG-HGUT-01431	NCBI	99.76	0
hpylori_171	GCF_000345325.2_ASM34532v2	NCBI	99.42	0
hpylori_1710	GCF_902381665.1_UHGG_MGYG-HGUT-01357	NCBI	99.48	0
hpylori_172	GCF_000345345.2_ASM34534v2	NCBI	99.42	0
hpylori_173	GCF_000345365.2_ASM34536v2	NCBI	99.42	0
hpylori_174	GCF_000345385.2_ASM34538v2	NCBI	99.36	0
hpylori_175	GCF_000345405.2_ASM34540v2	NCBI	99.36	0
hpylori_176	GCF_000345425.2_ASM34542v2	NCBI	99.57	0
hpylori_177	GCF_000345445.2_ASM34544v2	NCBI	99.57	0
hpylori_178	GCF_000345465.2_ASM34546v2	NCBI	99.36	0.14
hpylori_179	GCF_000345485.2_ASM34548v2	NCBI	99.76	0
hpylori_18	GCF_000185245.1_ASM18524v1	NCBI	99.94	0
hpylori_180	GCF_000345505.2_ASM34550v2	NCBI	99.42	0
hpylori_181	GCF_000345525.2_ASM34552v2	NCBI	99.08	0
hpylori_182	GCF_000345545.2_ASM34554v2	NCBI	99.36	0
hpylori_183	GCF_000345565.2_ASM34556v2	NCBI	99.36	0
hpylori_184	GCF_000345585.2_ASM34558v2	NCBI	99.42	0
hpylori_185	GCF_000345605.2_ASM34560v2	NCBI	99.36	0
hpylori_186	GCF_000345625.2_ASM34562v2	NCBI	99.42	0.14
hpylori_187	GCF_000345645.2_ASM34564v2	NCBI	99.42	0.14
hpylori_188	GCF_000345685.2_ASM34568v2	NCBI	99.49	0
hpylori_189	GCF_000345705.2_ASM34570v2	NCBI	99.36	0
hpylori_19	GCF_000196755.1_ASM19675v1	NCBI	99.42	0.1
hpylori_190	GCF_000345725.2_ASM34572v2	NCBI	99.5	0
hpylori_191	GCF_000345745.2_ASM34574v2	NCBI	99.42	0
hpylori_192	GCF_000345765.2_ASM34576v2	NCBI	99.42	0
hpylori_193	GCF_000345785.2_ASM34578v2	NCBI	99.42	0
hpylori_194	GCF_000345805.2_ASM34580v2	NCBI	99.42	0
hpylori_195	GCF_000345825.2_ASM34582v2	NCBI	99.42	0
hpylori_196	GCF_000345845.2_ASM34584v2	NCBI	99.42	0
hpylori_197	GCF_000345865.2_ASM34586v2	NCBI	99.42	0
hpylori_198	GCF_000345885.2_ASM34588v2	NCBI	99.42	0
hpylori_199	GCF_000345905.2_ASM34590v2	NCBI	99.28	0
hpylori_2	GCF_000008785.1_ASM878v1	NCBI	99.36	0
hpylori_20	GCF_000224535.1_ASM22453v1	NCBI	99.62	0
hpylori_200	GCF_000345925.2_ASM34592v2	NCBI	99.34	0
hpylori_201	GCF_000345945.2_ASM34594v2	NCBI	99.36	0
hpylori_202	GCF_000345965.2_ASM34596v2	NCBI	99.36	0
hpylori_203	GCF_000345985.2_ASM34598v2	NCBI	99.36	0
hpylori_204	GCF_000346005.2_ASM34600v2	NCBI	99.57	0
hpylori_205	GCF_000346025.2_ASM34602v2	NCBI	99.57	0
hpylori_206	GCF_000346815.2_ASM34681v2	NCBI	99.42	0
hpylori_207	GCF_000346835.2_ASM34683v2	NCBI	99.41	0
hpylori_208	GCF_000346855.2_ASM34685v2	NCBI	99.57	0.27
hpylori_209	GCF_000346875.2_ASM34687v2	NCBI	99.36	0
hpylori_21	GCF_000224555.1_ASM22455v1	NCBI	99.36	0
hpylori_210	GCF_000348865.1_ASM34886v1	NCBI	99.36	0.16
hpylori_211	GCF_000348885.1_ASM34888v1	NCBI	99.42	0
hpylori_212	GCF_000349405.1_ASM34940v1	NCBI	99.36	0
hpylori_213	GCF_000349465.1_ASM34946v1	NCBI	99.62	0
hpylori_214	GCF_000349485.1_ASM34948v1	NCBI	99.5	0
hpylori_215	GCF_000349505.1_ASM34950v1	NCBI	99.42	0
hpylori_216	GCF_000359645.1_ASM35964v1	NCBI	99.62	0
hpylori_217	GCF_000392455.3_ASM39245v3	NCBI	99.42	0
hpylori_218	GCF_000392475.3_ASM39247v3	NCBI	99.42	0
hpylori_219	GCF_000392515.3_ASM39251v3	NCBI	99.42	0.27
hpylori_22	GCF_000224575.1_ASM22457v1	NCBI	99.42	0
hpylori_220	GCF_000392535.3_ASM39253v3	NCBI	99.62	0.41
hpylori_221	GCF_000401295.1_HelPylNAK7_1.0	NCBI	99.42	0
hpylori_222	GCF_000401315.1_HelPylUM018_1.0	NCBI	99.56	0
hpylori_223	GCF_000401335.1_HelPylUM054_1.0	NCBI	99.42	0
hpylori_224	GCF_000401355.1_HelPylUM007_1.0	NCBI	99.42	0.41
hpylori_225	GCF_000401375.1_HelPylUM034_1.0	NCBI	99.48	0
hpylori_226	GCF_000401395.1_HelPylUM045_1.0	NCBI	99.48	0
hpylori_228	GCF_000438495.1_HP63C	NCBI	99.42	0
hpylori_229	GCF_000439295.2_ASM43929v2	NCBI	99.42	0
hpylori_23	GCF_000255955.1_ASM25595v1	NCBI	99.36	0
hpylori_230	GCF_000444175.1_wls-5-3	NCBI	99.42	0.27
hpylori_231	GCF_000444195.2_wls-5-12	NCBI	99.28	0
hpylori_232	GCF_000444305.1_UM111	NCBI	99.42	0.14
hpylori_233	GCF_000444345.1_UM038	NCBI	99.41	1.38
hpylori_234	GCF_000444365.1_UM065	NCBI	99.56	0.41
hpylori_235	GCF_000444385.1_UM084	NCBI	99.57	0.13
hpylori_236	GCF_000444495.1_UM114	NCBI	99.36	0
hpylori_237	GCF_000444725.1_UM077	NCBI	99.36	0.13
hpylori_238	GCF_000444745.1_UM085	NCBI	99.42	0.32
hpylori_239	GCF_000444785.1_UM067	NCBI	99.42	0.46
hpylori_24	GCF_000256035.1_ASM25603v2	NCBI	99.36	0.54
hpylori_240	GCF_000448405.1_HP_PZ5004	NCBI	96.75	2.75
hpylori_242	GCF_000448445.1_HP_PZ5026	NCBI	98.02	1.72
hpylori_243	GCF_000448465.1_HP_PZ5056	NCBI	96.36	3.07
hpylori_244	GCF_000448485.1_HP_PZ5080	NCBI	97.39	2.88
hpylori_245	GCF_000448505.1_HP_PZ5086	NCBI	95.23	1.44
hpylori_246	GCF_000451005.1_UM037_R_	NCBI	99.42	0.06
hpylori_247	GCF_000451025.1_UM066_R_	NCBI	99.62	0.41
hpylori_248	GCF_000455765.1_ASM45576v1	NCBI	99.36	0.2
hpylori_249	GCF_000469985.1_HP87P7tlpD	NCBI	99.42	0
hpylori_25	GCF_000256075.1_ASM25607v2	NCBI	99.42	0.41
hpylori_250	GCF_000470075.1_HP87tlpDRI	NCBI	99.42	0
hpylori_251	GCF_000470135.1_HP87hu	NCBI	99.42	0.41
hpylori_252	GCF_000475435.1_SA170A	NCBI	99.16	0
hpylori_253	GCF_000475455.1_SA45A	NCBI	99.36	0
hpylori_254	GCF_000475475.1_SA233A	NCBI	99.94	0
hpylori_255	GCF_000475495.1_SA35A	NCBI	99.36	0
hpylori_256	GCF_000475515.1_SA302C	NCBI	99.42	0
hpylori_257	GCF_000475535.1_SA220A	NCBI	99.36	0
hpylori_258	GCF_000475575.1_SA161C	NCBI	99.36	0
hpylori_259	GCF_000475595.1_SA162C	NCBI	99.36	0
hpylori_26	GCF_000258825.1_ASM25882v1	NCBI	98.41	2.33
hpylori_260	GCF_000475655.1_SA226A	NCBI	99.36	0.07
hpylori_261	GCF_000475675.1_SA34C	NCBI	99.77	0
hpylori_262	GCF_000475695.1_SA173C	NCBI	99.42	0
hpylori_263	GCF_000475735.1_SA40A	NCBI	99.94	0
hpylori_264	GCF_000475895.1_SA194C	NCBI	99.94	0
hpylori_265	GCF_000475915.1_SA155C	NCBI	99.94	0
hpylori_266	GCF_000475935.1_SA215C	NCBI	99.36	0
hpylori_267	GCF_000475975.1_SA214C	NCBI	99.36	0
hpylori_268	GCF_000476015.1_SA37A	NCBI	99.62	0
hpylori_269	GCF_000476055.1_SA171A	NCBI	99.42	0
hpylori_27	GCF_000258845.1_ASM25884v1	NCBI	99.22	0.95
hpylori_270	GCF_000476115.1_SA162A	NCBI	99.36	0
hpylori_271	GCF_000476135.1_SA163C	NCBI	99.36	0
hpylori_272	GCF_000476155.1_SA37C	NCBI	99.42	0
hpylori_273	GCF_000476175.1_SA302A	NCBI	99.42	0
hpylori_274	GCF_000476195.1_SA214A	NCBI	99.36	0
hpylori_275	GCF_000476215.1_SA175C	NCBI	99.94	0
hpylori_276	GCF_000476275.1_SA213A	NCBI	99.42	0.1
hpylori_277	GCF_000476415.1_SA34A	NCBI	99.94	0
hpylori_278	GCF_000476435.1_SA222C	NCBI	99.36	0.2
hpylori_279	GCF_000476455.1_SA210C	NCBI	99.36	0
hpylori_28	GCF_000259235.1_ASM25923v1	NCBI	99.42	0.14
hpylori_280	GCF_000476475.1_SA253C	NCBI	99.94	0
hpylori_281	GCF_000476515.1_SA31C	NCBI	99.36	0.27
hpylori_282	GCF_000476555.1_SA251C	NCBI	99.94	0
hpylori_283	GCF_000476575.1_SA173A	NCBI	99.42	0
hpylori_284	GCF_000476595.1_SA172A	NCBI	99.42	0
hpylori_285	GCF_000476615.1_SA233C	NCBI	99.94	0
hpylori_286	GCF_000476655.1_SA303C	NCBI	99.94	0
hpylori_287	GCF_000476675.1_SA168A	NCBI	99.36	0
hpylori_288	GCF_000476695.1_SA158C	NCBI	99.36	0
hpylori_289	GCF_000476735.1_SA171C	NCBI	99.42	0
hpylori_29	GCF_000270005.1_ASM27000v1	NCBI	99.42	0
hpylori_290	GCF_000476755.1_SA300C	NCBI	99.36	0
hpylori_291	GCF_000476815.1_SA172C	NCBI	99.94	0
hpylori_292	GCF_000476855.1_SA221C	NCBI	99.36	0
hpylori_293	GCF_000476895.1_SA175A	NCBI	99.94	0
hpylori_294	GCF_000476955.1_SA220C	NCBI	99.36	0
hpylori_295	GCF_000476975.1_SA45C	NCBI	99.36	0
hpylori_296	GCF_000476995.1_SA36C	NCBI	99.94	0
hpylori_297	GCF_000477015.1_SA174A	NCBI	99.94	0.73
hpylori_298	GCF_000477055.1_SA194A	NCBI	99.94	0
hpylori_299	GCF_000477095.1_SA221A	NCBI	99.36	0
hpylori_3	GCF_000011725.1_ASM1172v1	NCBI	99.42	0
hpylori_30	GCF_000270025.1_ASM27002v1	NCBI	99.42	0
hpylori_300	GCF_000477135.1_SA251A	NCBI	99.94	0
hpylori_301	GCF_000477155.1_SA170C	NCBI	99.57	0
hpylori_302	GCF_000477175.1_SA146A	NCBI	99.57	0.14
hpylori_303	GCF_000477215.1_SA164C	NCBI	99.42	0
hpylori_304	GCF_000477235.1_SA160A	NCBI	99.94	0
hpylori_305	GCF_000497465.2_HpX47v1	NCBI	99.42	0
hpylori_306	GCF_000498315.1_ASM49831v1	NCBI	99.57	0.64
hpylori_307	GCF_000498335.1_ASM49833v1	NCBI	99.57	0.64
hpylori_308	GCF_000499325.2_ASM49932v2	NCBI	99.52	0
hpylori_309	GCF_000499345.2_ASM49934v2	NCBI	99.57	0
hpylori_31	GCF_000270045.1_ASM27004v1	NCBI	99.42	0
hpylori_310	GCF_000513515.1_Velvet	NCBI	99.42	0
hpylori_311	GCF_000521245.1_Helicobacter_pylori_HLJ039	NCBI	99.42	0.06
hpylori_312	GCF_000591095.1_wls-5-1	NCBI	99.42	0
hpylori_313	GCF_000591115.1_wls-5-2	NCBI	99.01	0
hpylori_314	GCF_000591135.1_wls-5-7	NCBI	99.34	2.13
hpylori_315	GCF_000591155.1_wls-5-9	NCBI	99.36	0
hpylori_316	GCF_000591175.1_wls-5-10	NCBI	99.32	0
hpylori_317	GCF_000591195.1_wls-5-11	NCBI	99.42	0
hpylori_318	GCF_000591215.1_wls-5-16	NCBI	98.55	0.81
hpylori_319	GCF_000591235.1_wls-5-17	NCBI	99.42	0
hpylori_32	GCF_000270065.1_ASM27006v1	NCBI	99.42	0
hpylori_320	GCF_000591255.1_wls-5-4	NCBI	99.32	0
hpylori_321	GCF_000591275.1_wls-5-5	NCBI	99.36	0.34
hpylori_322	GCF_000591295.1_wls-5-6	NCBI	98.89	1.08
hpylori_323	GCF_000591315.1_wls-5-8	NCBI	98.61	0
hpylori_324	GCF_000591335.1_wls-5-13	NCBI	99.42	0
hpylori_325	GCF_000591355.1_wls-5-14	NCBI	99.42	0
hpylori_326	GCF_000591375.1_wls-5-15	NCBI	98.4	0
hpylori_327	GCF_000591395.1_wls-5-18	NCBI	99.42	0
hpylori_328	GCF_000600045.1_ASM60004v1	NCBI	99.36	0.1
hpylori_329	GCF_000600085.1_ASM60008v1	NCBI	99.36	0.1
hpylori_33	GCF_000273805.1_ASM27380v1	NCBI	99.36	0
hpylori_330	GCF_000600125.1_ASM60012v1	NCBI	99.48	0
hpylori_331	GCF_000600145.1_ASM60014v1	NCBI	99.42	0
hpylori_332	GCF_000600165.1_ASM60016v1	NCBI	99.57	0.1
hpylori_333	GCF_000600185.1_ASM60018v1	NCBI	99.01	0
hpylori_334	GCF_000600205.1_ASM60020v1	NCBI	99.42	0
hpylori_335	GCF_000600225.1_ASM60022v1	NCBI	99.36	0.1
hpylori_336	GCF_000604265.1_SA35C	NCBI	99.36	0
hpylori_337	GCF_000604285.1_SA46A	NCBI	99.42	0
hpylori_338	GCF_000604305.1_SA213C	NCBI	99.42	0.1
hpylori_339	GCF_000604345.1_SA156C	NCBI	99.62	0
hpylori_34	GCF_000273825.1_ASM27382v1	NCBI	99.36	0
hpylori_340	GCF_000604405.1_SA227C	NCBI	99.36	0
hpylori_341	GCF_000685625.1_ASM68562v1	NCBI	99.62	0.1
hpylori_342	GCF_000685665.1_ASM68566v1	NCBI	99.42	0
hpylori_343	GCF_000685705.1_ASM68570v1	NCBI	99.57	0.64
hpylori_344	GCF_000685745.1_ASM68574v1	NCBI	99.42	0
hpylori_345	GCF_000688915.1_J166output_6moB	NCBI	99.62	0.24
hpylori_346	GCF_000688935.1_J166output_2moB	NCBI	99.46	0.91
hpylori_347	GCF_000688955.1_J166output_6moA	NCBI	99.62	0.1
hpylori_348	GCF_000688975.1_J166output_6moC	NCBI	99.62	0.51
hpylori_349	GCF_000688995.1_J166output_1wkC	NCBI	99.62	0.1
hpylori_35	GCF_000273845.1_ASM27384v1	NCBI	99.42	0
hpylori_350	GCF_000689015.1_J166output_1moC	NCBI	99.62	0.1
hpylori_351	GCF_000689035.1_J166output_1moA	NCBI	99.62	0.1
hpylori_352	GCF_000689055.1_J166output_1moB	NCBI	99.62	0.1
hpylori_353	GCF_000689075.1_J166output_2moA	NCBI	99.62	0.1
hpylori_354	GCF_000689095.1_J166output_1wkB	NCBI	99.62	0.1
hpylori_355	GCF_000689115.1_J166output_1wkA	NCBI	99.62	0.1
hpylori_356	GCF_000689135.1_J166output_2moC	NCBI	99.62	0.1
hpylori_357	GCF_000709945.1_D33	NCBI	99.42	0
hpylori_358	GCF_000730525.1_ASM73052v1	NCBI	99.57	0
hpylori_359	GCF_000740095.1_ASM74009v1	NCBI	99.62	0
hpylori_36	GCF_000273865.2_ASM27386v2	NCBI	99.36	0
hpylori_360	GCF_000740115.1_ASM74011v1	NCBI	99.62	0
hpylori_361	GCF_000766025.1_ASM76602v1	NCBI	99.22	0.19
hpylori_362	GCF_000766035.1_ASM76603v1	NCBI	99.62	0
hpylori_363	GCF_000802445.1_ASM80244v1	NCBI	99.16	0.81
hpylori_364	GCF_000802455.1_ASM80245v1	NCBI	99.36	0.06
hpylori_365	GCF_000802465.2_ASM80246v2	NCBI	99.16	0
hpylori_366	GCF_000802505.1_ASM80250v1	NCBI	99.36	0
hpylori_367	GCF_000802525.1_ASM80252v1	NCBI	99.36	0.14
hpylori_368	GCF_000802545.1_ASM80254v1	NCBI	99.36	0
hpylori_369	GCF_000802575.1_ASM80257v1	NCBI	99.57	0
hpylori_37	GCF_000273885.1_ASM27388v1	NCBI	99.36	0
hpylori_370	GCF_000802605.1_ASM80260v1	NCBI	99.42	0.14
hpylori_371	GCF_000802625.1_ASM80262v1	NCBI	99.32	0.06
hpylori_372	GCF_000802645.1_ASM80264v1	NCBI	99.36	0
hpylori_373	GCF_000817025.1_ASM81702v1	NCBI	99.42	0
hpylori_374	GCF_000826985.1_ASM82698v1	NCBI	99.36	0
hpylori_375	GCF_000827025.1_ASM82702v1	NCBI	99.36	0
hpylori_376	GCF_000828955.1_ASM82895v1	NCBI	99.42	0.07
hpylori_377	GCF_000829095.1_ASM82909v1	NCBI	99.36	0
hpylori_378	GCF_000829115.1_ASM82911v1	NCBI	99.36	0
hpylori_379	GCF_000829135.1_ASM82913v1	NCBI	99.36	0
hpylori_38	GCF_000273905.1_ASM27390v1	NCBI	99.36	0
hpylori_380	GCF_000966875.1_ASM96687v1	NCBI	99.42	0.3
hpylori_381	GCF_000982695.1_ASM98269v1	NCBI	99.36	0
hpylori_382	GCF_001051445.1_ASM105144v1	NCBI	99.62	0.61
hpylori_383	GCF_001051485.1_ASM105148v1	NCBI	99.36	0.06
hpylori_384	GCF_001051495.1_ASM105149v1	NCBI	99.48	0
hpylori_385	GCF_001185015.1_ASM118501v1	NCBI	99.62	0
hpylori_386	GCF_001185025.1_ASM118502v1	NCBI	99.36	0.2
hpylori_387	GCF_001185035.1_ASM118503v1	NCBI	99.42	0
hpylori_388	GCF_001185045.1_ASM118504v1	NCBI	99.42	0
hpylori_389	GCF_001185095.1_ASM118509v1	NCBI	99.42	0
hpylori_39	GCF_000273925.1_ASM27392v1	NCBI	99.56	0
hpylori_390	GCF_001189585.1_ASM118958v1	NCBI	99.01	0.96
hpylori_391	GCF_001189655.1_ASM118965v1	NCBI	99.42	0
hpylori_392	GCF_001189675.1_ASM118967v1	NCBI	99.42	0.12
hpylori_393	GCF_001189685.1_ASM118968v1	NCBI	99.42	0
hpylori_394	GCF_001189695.1_ASM118969v1	NCBI	99.36	0
hpylori_395	GCF_001189735.1_ASM118973v1	NCBI	99.5	0.1
hpylori_396	GCF_001189755.1_ASM118975v1	NCBI	99.62	0
hpylori_397	GCF_001189765.1_ASM118976v1	NCBI	99.62	0
hpylori_398	GCF_001189775.1_ASM118977v1	NCBI	99.56	0
hpylori_399	GCF_001189815.1_ASM118981v1	NCBI	99.42	0.41
hpylori_4	GCF_000013245.1_ASM1324v1	NCBI	99.36	0
hpylori_40	GCF_000273945.1_ASM27394v1	NCBI	99.42	0
hpylori_400	GCF_001189835.1_ASM118983v1	NCBI	99.36	2.11
hpylori_401	GCF_001248015.1_ASM124801v1	NCBI	99.36	0.08
hpylori_402	GCF_001248025.1_ASM124802v1	NCBI	99.42	0
hpylori_403	GCF_001248035.1_ASM124803v1	NCBI	99.42	0.2
hpylori_404	GCF_001248105.1_ASM124810v1	NCBI	99.42	0.08
hpylori_405	GCF_001275165.1_ASM127516v1	NCBI	99.42	0.1
hpylori_406	GCF_001278515.1_ASM127851v1	NCBI	99.36	0.51
hpylori_407	GCF_001278525.1_ASM127852v1	NCBI	99.42	0
hpylori_408	GCF_001278545.1_ASM127854v1	NCBI	99.62	0
hpylori_409	GCF_001420425.2_ASM142042v2	NCBI	99.42	0
hpylori_41	GCF_000273965.1_ASM27396v1	NCBI	99.36	0
hpylori_410	GCF_001433515.1_ASM143351v1	NCBI	99.32	0
hpylori_411	GCF_001446295.2_ASM144629v2	NCBI	99.42	0
hpylori_412	GCF_001446305.2_ASM144630v2	NCBI	99.48	0
hpylori_413	GCF_001446315.2_ASM144631v2	NCBI	99.42	0
hpylori_414	GCF_001446325.2_ASM144632v2	NCBI	99.42	0
hpylori_415	GCF_001446375.2_ASM144637v2	NCBI	99.36	0.14
hpylori_416	GCF_001446385.2_ASM144638v2	NCBI	99.42	0
hpylori_417	GCF_001446395.2_ASM144639v2	NCBI	99.42	0
hpylori_418	GCF_001446435.2_ASM144643v2	NCBI	99.42	0
hpylori_419	GCF_001484135.2_ASM148413v2	NCBI	99.42	0
hpylori_42	GCF_000273985.1_ASM27398v1	NCBI	99.56	0
hpylori_420	GCF_001484155.2_ASM148415v2	NCBI	99.42	0
hpylori_421	GCF_001484185.2_ASM148418v2	NCBI	99.42	0
hpylori_422	GCF_001538305.2_ASM153830v2	NCBI	99.42	0.06
hpylori_423	GCF_001542385.2_ASM154238v2	NCBI	99.62	0
hpylori_424	GCF_001542465.2_ASM154246v2	NCBI	99.62	0
hpylori_425	GCF_001542485.2_ASM154248v2	NCBI	99.01	0
hpylori_426	GCF_001542495.2_ASM154249v2	NCBI	99.62	0
hpylori_427	GCF_001542505.2_ASM154250v2	NCBI	99.62	0
hpylori_428	GCF_001653375.1_ASM165337v1	NCBI	99.42	0
hpylori_429	GCF_001653395.1_ASM165339v1	NCBI	99.42	0
hpylori_43	GCF_000274005.2_ASM27400v2	NCBI	99.62	0.1
hpylori_430	GCF_001653415.1_ASM165341v1	NCBI	99.42	0
hpylori_431	GCF_001653435.1_ASM165343v1	NCBI	99.62	0
hpylori_432	GCF_001653455.1_ASM165345v1	NCBI	99.94	0
hpylori_433	GCF_001653475.1_ASM165347v1	NCBI	99.42	0
hpylori_434	GCF_001901635.1_ASM190163v1	NCBI	99.42	0
hpylori_435	GCF_001939315.1_ASM193931v1	NCBI	99.48	0
hpylori_436	GCF_001939585.1_ASM193958v1	NCBI	99.42	0
hpylori_437	GCF_001939635.1_ASM193963v1	NCBI	99.42	0
hpylori_438	GCF_001940015.1_ASM194001v1	NCBI	99.57	0
hpylori_439	GCF_001940025.1_ASM194002v1	NCBI	99.48	0
hpylori_44	GCF_000274025.1_ASM27402v1	NCBI	99.57	0
hpylori_440	GCF_001940035.1_ASM194003v1	NCBI	99.42	0
hpylori_441	GCF_001940085.1_ASM194008v1	NCBI	99.42	0
hpylori_442	GCF_001940095.1_ASM194009v1	NCBI	99.42	0
hpylori_443	GCF_001940115.1_ASM194011v1	NCBI	99.57	0
hpylori_444	GCF_001940145.1_ASM194014v1	NCBI	99.42	0.08
hpylori_445	GCF_001940175.1_ASM194017v1	NCBI	99.34	0
hpylori_446	GCF_001940185.1_ASM194018v1	NCBI	99.42	0
hpylori_447	GCF_001976105.1_ASM197610v1	NCBI	99.42	0
hpylori_448	GCF_001976125.1_ASM197612v1	NCBI	99.42	0.2
hpylori_449	GCF_001991095.1_ASM199109v1	NCBI	99.36	0
hpylori_45	GCF_000274045.2_ASM27404v2	NCBI	99.42	0
hpylori_450	GCF_001997965.1_ASM199796v1	NCBI	99.57	0
hpylori_451	GCF_001997995.1_ASM199799v1	NCBI	99.7	0
hpylori_452	GCF_001998045.1_ASM199804v1	NCBI	99.42	0
hpylori_453	GCF_001998125.1_ASM199812v1	NCBI	99.36	0.2
hpylori_454	GCF_001998165.1_ASM199816v1	NCBI	99.33	1.11
hpylori_455	GCF_001998205.1_ASM199820v1	NCBI	99.36	0.14
hpylori_456	GCF_001998245.1_ASM199824v1	NCBI	99.57	0.2
hpylori_457	GCF_001998285.1_ASM199828v1	NCBI	99.62	0
hpylori_458	GCF_001998295.1_ASM199829v1	NCBI	99.42	0
hpylori_459	GCF_001998385.1_ASM199838v1	NCBI	99.36	0.06
hpylori_46	GCF_000274065.1_ASM27406v1	NCBI	99.42	0
hpylori_460	GCF_001998405.1_ASM199840v1	NCBI	99.56	0
hpylori_461	GCF_001999845.1_ASM199984v1	NCBI	99.48	0
hpylori_462	GCF_001999865.1_ASM199986v1	NCBI	99.28	0
hpylori_463	GCF_002005525.1_ASM200552v1	NCBI	99.42	0
hpylori_464	GCF_002012395.1_ASM201239v1	NCBI	99.42	0.54
hpylori_465	GCF_002012405.1_ASM201240v1	NCBI	99.46	0.34
hpylori_466	GCF_002012415.1_ASM201241v1	NCBI	99.62	0.2
hpylori_468	GCF_002012475.1_ASM201247v1	NCBI	99.62	0.75
hpylori_469	GCF_002012485.1_ASM201248v1	NCBI	99.36	0.08
hpylori_47	GCF_000274085.2_ASM27408v2	NCBI	99.36	0
hpylori_471	GCF_002012505.1_ASM201250v1	NCBI	99.4	0.81
hpylori_472	GCF_002012555.1_ASM201255v1	NCBI	99.23	3.08
hpylori_473	GCF_002012565.1_ASM201256v1	NCBI	99.32	0.2
hpylori_474	GCF_002012575.1_ASM201257v1	NCBI	99.42	0
hpylori_475	GCF_002012615.1_ASM201261v1	NCBI	98.96	1.13
hpylori_476	GCF_002012635.1_ASM201263v1	NCBI	99.62	0.47
hpylori_477	GCF_002012645.1_ASM201264v1	NCBI	99.42	2.63
hpylori_479	GCF_002012685.1_ASM201268v1	NCBI	99.42	2.85
hpylori_48	GCF_000274125.1_ASM27412v1	NCBI	99.36	0
hpylori_480	GCF_002012715.1_ASM201271v1	NCBI	99.38	0
hpylori_481	GCF_002012725.1_ASM201272v1	NCBI	99.57	0.18
hpylori_482	GCF_002012745.1_ASM201274v1	NCBI	99.36	0.73
hpylori_484	GCF_002012795.1_ASM201279v1	NCBI	99.66	0
hpylori_486	GCF_002012815.1_ASM201281v1	NCBI	99.57	3.39
hpylori_487	GCF_002012855.1_ASM201285v1	NCBI	99.42	0
hpylori_489	GCF_002012885.1_ASM201288v1	NCBI	99.76	2.03
hpylori_49	GCF_000274145.1_ASM27414v1	NCBI	99.36	0
hpylori_490	GCF_002012915.1_ASM201291v1	NCBI	99.62	0.41
hpylori_491	GCF_002012935.1_ASM201293v1	NCBI	99.36	2.71
hpylori_492	GCF_002012945.1_ASM201294v1	NCBI	99.57	0.07
hpylori_493	GCF_002012955.1_ASM201295v1	NCBI	99.36	0
hpylori_494	GCF_002012965.1_ASM201296v1	NCBI	99.42	0
hpylori_495	GCF_002013015.1_ASM201301v1	NCBI	99.16	0
hpylori_496	GCF_002013035.1_ASM201303v1	NCBI	99.42	0
hpylori_497	GCF_002013045.1_ASM201304v1	NCBI	99.09	0.91
hpylori_498	GCF_002013055.1_ASM201305v1	NCBI	99.57	0
hpylori_499	GCF_002013065.1_ASM201306v1	NCBI	99.42	0.14
hpylori_5	GCF_000020245.1_ASM2024v1	NCBI	99.56	0
hpylori_50	GCF_000274165.1_ASM27416v1	NCBI	99.42	0
hpylori_500	GCF_002013115.1_ASM201311v1	NCBI	99.36	2.4
hpylori_502	GCF_002013145.1_ASM201314v1	NCBI	99.57	0.12
hpylori_503	GCF_002013175.1_ASM201317v1	NCBI	99.62	0.14
hpylori_504	GCF_002013185.1_ASM201318v1	NCBI	98.91	4.63
hpylori_505	GCF_002013205.1_ASM201320v1	NCBI	99.42	0
hpylori_506	GCF_002026445.1_MM2003-103_v1.0	NCBI	99.57	0
hpylori_507	GCF_002026455.1_MCms931_v1.0	NCBI	99.36	0.19
hpylori_508	GCF_002026485.1_MG2005-100_v1.0	NCBI	99.36	0
hpylori_509	GCF_002026505.1_MCms1054_v1.0	NCBI	99.42	3.12
hpylori_51	GCF_000274185.2_ASM27418v2	NCBI	99.36	0
hpylori_510	GCF_002026515.1_MC2011-145_v1.0	NCBI	99.7	0
hpylori_511	GCF_002026545.1_MG2003-98_v1.0	NCBI	99.62	0
hpylori_513	GCF_002026585.1_MC2011-41_v1.0	NCBI	99.42	1.14
hpylori_514	GCF_002026595.1_MG2005-98_v1.0	NCBI	99.36	0.14
hpylori_516	GCF_002026645.1_MG2006-479_v1.0	NCBI	99.42	2.17
hpylori_517	GCF_002026665.1_MGms13_v1.0	NCBI	99.36	0.14
hpylori_518	GCF_002026675.1_MGms15_v1.0	NCBI	99.36	0
hpylori_519	GCF_002026705.1_MGms167_v1.0	NCBI	99.48	0
hpylori_52	GCF_000274205.2_ASM27420v2	NCBI	99.09	0
hpylori_520	GCF_002026725.1_MGms176_v1.0	NCBI	99.46	0.61
hpylori_521	GCF_002026745.1_MGms2_v1.0	NCBI	99.57	0
hpylori_522	GCF_002026755.1_MGms23_v1.0	NCBI	99.57	0.81
hpylori_523	GCF_002026785.1_MM2004-20_v1.0	NCBI	99.57	0
hpylori_524	GCF_002026805.1_MM2006-103_v1.0	NCBI	99.36	0
hpylori_525	GCF_002026825.1_MU2004-2_v1.0	NCBI	99.36	0
hpylori_526	GCF_002026835.1_MC2006-52_v1.0	NCBI	99.48	0.54
hpylori_527	GCF_002026865.1_MM2012-26_v1.0	NCBI	99.36	0
hpylori_528	GCF_002026885.1_MCms1055_v1.0	NCBI	99.36	0
hpylori_529	GCF_002026895.1_MCms1063_v1.0	NCBI	99.57	0
hpylori_53	GCF_000274245.1_ASM27424v1	NCBI	99.36	0
hpylori_530	GCF_002026925.1_MCms1080_v1.0	NCBI	99.57	0.14
hpylori_531	GCF_002026935.1_MG2003-107_v1.0	NCBI	99.57	0.73
hpylori_532	GCF_002026955.1_MGms203_v1.0	NCBI	99.36	0.81
hpylori_533	GCF_002026985.1_MGms44_v1.0	NCBI	99.57	0
hpylori_534	GCF_002027005.1_MM2005-126_v1.0	NCBI	99.36	0
hpylori_535	GCF_002027025.1_MCms1078_v1.0	NCBI	99.36	0
hpylori_536	GCF_002027045.1_MU2003-84_v1.0	NCBI	99.36	0
hpylori_537	GCF_002027065.1_MM2005-72_v1.0	NCBI	99.36	0
hpylori_538	GCF_002027085.1_MM2006-480_v1.0	NCBI	99.62	0.81
hpylori_539	GCF_002027125.1_MM2006-56_v1.0	NCBI	99.42	2.57
hpylori_54	GCF_000274265.1_ASM27426v1	NCBI	99.36	0
hpylori_540	GCF_002081955.1_ASM208195v1	NCBI	99.36	3.05
hpylori_541	GCF_002092915.1_ASM209291v1	NCBI	99.36	0.07
hpylori_542	GCF_002093735.1_ASM209373v1	NCBI	99.36	0.07
hpylori_543	GCF_002148385.1_ASM214838v1	NCBI	99.36	0.06
hpylori_544	GCF_002154535.1_ASM215453v1	NCBI	99.36	1.92
hpylori_545	GCF_002191215.1_ASM219121v1	NCBI	99.42	0
hpylori_546	GCF_002203985.1_HpC664v1.0	NCBI	99.76	1.9
hpylori_547	GCF_002204015.1_HpC333v1.0	NCBI	98.2	0
hpylori_548	GCF_002209285.1_ASM220928v1	NCBI	99.36	0
hpylori_549	GCF_002222575.1_ASM222257v1	NCBI	99.36	0.95
hpylori_55	GCF_000274285.1_ASM27428v1	NCBI	99.5	0
hpylori_550	GCF_002357315.1_ASM235731v1	NCBI	99.42	0
hpylori_551	GCF_002357355.1_ASM235735v1	NCBI	99.62	0
hpylori_552	GCF_002357375.1_ASM235737v1	NCBI	99.42	0
hpylori_553	GCF_002357395.1_ASM235739v1	NCBI	99.62	0
hpylori_554	GCF_002357435.1_ASM235743v1	NCBI	99.42	0
hpylori_555	GCF_002357455.1_ASM235745v1	NCBI	99.42	0
hpylori_556	GCF_002357495.1_ASM235749v1	NCBI	99.42	0
hpylori_557	GCF_002357515.1_ASM235751v1	NCBI	99.42	0
hpylori_558	GCF_002357535.1_ASM235753v1	NCBI	99.42	0
hpylori_559	GCF_002357555.1_ASM235755v1	NCBI	99.48	0
hpylori_56	GCF_000274305.1_ASM27430v1	NCBI	99.07	0.1
hpylori_560	GCF_002357595.1_ASM235759v1	NCBI	99.48	0
hpylori_561	GCF_002357615.1_ASM235761v1	NCBI	99.62	0
hpylori_562	GCF_002357655.1_ASM235765v1	NCBI	98.93	0
hpylori_563	GCF_002357675.1_ASM235767v1	NCBI	99.42	4.07
hpylori_564	GCF_002357695.1_ASM235769v1	NCBI	99.42	0
hpylori_565	GCF_002357715.1_ASM235771v1	NCBI	99.48	0
hpylori_566	GCF_002357735.1_ASM235773v1	NCBI	99.36	0
hpylori_567	GCF_002357775.1_ASM235777v1	NCBI	99.42	0
hpylori_568	GCF_002357795.1_ASM235779v1	NCBI	99.42	0
hpylori_569	GCF_002357815.1_ASM235781v1	NCBI	99.42	0
hpylori_57	GCF_000274325.1_ASM27432v1	NCBI	99.36	0.14
hpylori_570	GCF_002357835.1_ASM235783v1	NCBI	99.42	0
hpylori_571	GCF_002357855.1_ASM235785v1	NCBI	99.36	0
hpylori_572	GCF_002532595.1_ASM253259v1	NCBI	99.36	0.41
hpylori_573	GCF_002532605.1_ASM253260v1	NCBI	99.62	0
hpylori_574	GCF_002532615.1_ASM253261v1	NCBI	99.36	0.1
hpylori_575	GCF_002532625.1_ASM253262v1	NCBI	99.36	0.27
hpylori_576	GCF_002532675.1_ASM253267v1	NCBI	99.62	0
hpylori_577	GCF_002532685.1_ASM253268v1	NCBI	99.36	0.2
hpylori_578	GCF_002532715.1_ASM253271v1	NCBI	99.42	0
hpylori_579	GCF_002532725.1_ASM253272v1	NCBI	99.42	0
hpylori_58	GCF_000274345.1_ASM27434v1	NCBI	99.5	0.14
hpylori_580	GCF_002532735.1_ASM253273v1	NCBI	99.36	0.07
hpylori_581	GCF_002532745.1_ASM253274v1	NCBI	99.42	0
hpylori_582	GCF_002532795.1_ASM253279v1	NCBI	99.42	0
hpylori_583	GCF_002532805.1_ASM253280v1	NCBI	99.62	0.05
hpylori_584	GCF_002532815.1_ASM253281v1	NCBI	98.67	0.22
hpylori_585	GCF_002532895.1_ASM253289v1	NCBI	99.62	0
hpylori_586	GCF_002532905.1_ASM253290v1	NCBI	99.36	0
hpylori_587	GCF_002532915.1_ASM253291v1	NCBI	99.36	0
hpylori_588	GCF_002532925.1_ASM253292v1	NCBI	99.62	0
hpylori_589	GCF_002532975.1_ASM253297v1	NCBI	99.36	0
hpylori_59	GCF_000274365.1_ASM27436v1	NCBI	99.36	0
hpylori_590	GCF_002532985.1_ASM253298v1	NCBI	99.62	0
hpylori_591	GCF_002532995.1_ASM253299v1	NCBI	99.36	0.1
hpylori_592	GCF_002533025.1_ASM253302v1	NCBI	99.42	0
hpylori_593	GCF_002533055.1_ASM253305v1	NCBI	99.36	0
hpylori_594	GCF_002533065.1_ASM253306v1	NCBI	99.42	0.1
hpylori_595	GCF_002533095.1_ASM253309v1	NCBI	99.57	0
hpylori_596	GCF_002533105.1_ASM253310v1	NCBI	99.57	0
hpylori_597	GCF_002533135.1_ASM253313v1	NCBI	99.42	0.08
hpylori_598	GCF_002533145.1_ASM253314v1	NCBI	99.42	0.34
hpylori_599	GCF_002533175.1_ASM253317v1	NCBI	99.62	0
hpylori_6	GCF_000021165.1_ASM2116v1	NCBI	99.42	0
hpylori_60	GCF_000274385.2_ASM27438v2	NCBI	99.29	0
hpylori_600	GCF_002533195.1_ASM253319v1	NCBI	99.36	0
hpylori_602	GCF_002533225.1_ASM253322v1	NCBI	99.3	0.41
hpylori_603	GCF_002533235.1_ASM253323v1	NCBI	99.42	0
hpylori_604	GCF_002533275.1_ASM253327v1	NCBI	99.57	4.88
hpylori_605	GCF_002533285.1_ASM253328v1	NCBI	99.42	0.2
hpylori_606	GCF_002533295.1_ASM253329v1	NCBI	99.62	0
hpylori_607	GCF_002533335.1_ASM253333v1	NCBI	99.36	0
hpylori_608	GCF_002533355.1_ASM253335v1	NCBI	99.42	0
hpylori_609	GCF_002533365.1_ASM253336v1	NCBI	99.7	0
hpylori_61	GCF_000274405.1_ASM27440v1	NCBI	99.36	0
hpylori_610	GCF_002533375.1_ASM253337v1	NCBI	99.42	0.81
hpylori_612	GCF_002533425.1_ASM253342v1	NCBI	99.62	0
hpylori_613	GCF_002533455.1_ASM253345v1	NCBI	99.76	0
hpylori_614	GCF_002533465.1_ASM253346v1	NCBI	99.57	0.86
hpylori_615	GCF_002533495.1_ASM253349v1	NCBI	99.42	0
hpylori_616	GCF_002533515.1_ASM253351v1	NCBI	99.42	0.34
hpylori_617	GCF_002533525.1_ASM253352v1	NCBI	99.57	0.06
hpylori_619	GCF_002533575.1_ASM253357v1	NCBI	98.96	1.82
hpylori_62	GCF_000274425.2_ASM27442v2	NCBI	99.5	0
hpylori_620	GCF_002533595.1_ASM253359v1	NCBI	99.57	0
hpylori_624	GCF_002533675.1_ASM253367v1	NCBI	99.42	2.38
hpylori_625	GCF_002533685.1_ASM253368v1	NCBI	99.48	0
hpylori_626	GCF_002533695.1_ASM253369v1	NCBI	99.62	2.3
hpylori_628	GCF_002533755.1_ASM253375v1	NCBI	99.48	0
hpylori_629	GCF_002533765.1_ASM253376v1	NCBI	99.57	0
hpylori_63	GCF_000274445.2_ASM27444v2	NCBI	99.42	0
hpylori_630	GCF_002533775.1_ASM253377v1	NCBI	99.62	0
hpylori_631	GCF_002533815.1_ASM253381v1	NCBI	99.42	0
hpylori_632	GCF_002533825.1_ASM253382v1	NCBI	99.57	0
hpylori_633	GCF_002533845.1_ASM253384v1	NCBI	99.57	1.5
hpylori_634	GCF_002533855.1_ASM253385v1	NCBI	99.42	0
hpylori_635	GCF_002533895.1_ASM253389v1	NCBI	99.36	0
hpylori_636	GCF_002533905.1_ASM253390v1	NCBI	99.62	0.78
hpylori_637	GCF_002533915.1_ASM253391v1	NCBI	99.42	0
hpylori_638	GCF_002533925.1_ASM253392v1	NCBI	99.36	0
hpylori_639	GCF_002533975.1_ASM253397v1	NCBI	99.36	0.12
hpylori_64	GCF_000274465.1_ASM27446v1	NCBI	99.57	0
hpylori_640	GCF_002533985.1_ASM253398v1	NCBI	99.36	0
hpylori_641	GCF_002533995.1_ASM253399v1	NCBI	99.36	0.2
hpylori_642	GCF_002534005.1_ASM253400v1	NCBI	99.42	0.37
hpylori_643	GCF_002534055.1_ASM253405v1	NCBI	99.57	0
hpylori_644	GCF_002534065.1_ASM253406v1	NCBI	99.42	0
hpylori_645	GCF_002534095.1_ASM253409v1	NCBI	99.62	0
hpylori_646	GCF_002534105.1_ASM253410v1	NCBI	99.48	0
hpylori_647	GCF_002534135.1_ASM253413v1	NCBI	99.42	0
hpylori_648	GCF_002534145.1_ASM253414v1	NCBI	99.62	0.61
hpylori_649	GCF_002534175.1_ASM253417v1	NCBI	99.42	0.1
hpylori_65	GCF_000274485.2_ASM27448v2	NCBI	99.36	0
hpylori_650	GCF_002534185.1_ASM253418v1	NCBI	99.42	0
hpylori_651	GCF_002534215.1_ASM253421v1	NCBI	99.5	0.12
hpylori_652	GCF_002534225.1_ASM253422v1	NCBI	99.57	0
hpylori_653	GCF_002534235.1_ASM253423v1	NCBI	99.57	0
hpylori_654	GCF_002534245.1_ASM253424v1	NCBI	99.62	0.76
hpylori_655	GCF_002534295.1_ASM253429v1	NCBI	99.36	0
hpylori_656	GCF_002534305.1_ASM253430v1	NCBI	99.16	2.22
hpylori_658	GCF_002534325.1_ASM253432v1	NCBI	99.42	2.08
hpylori_659	GCF_002534375.1_ASM253437v1	NCBI	99.36	1.44
hpylori_660	GCF_002534385.1_ASM253438v1	NCBI	99.42	0
hpylori_661	GCF_002534395.1_ASM253439v1	NCBI	99.36	0
hpylori_662	GCF_002534435.1_ASM253443v1	NCBI	99.57	0
hpylori_663	GCF_002534445.1_ASM253444v1	NCBI	99.36	0
hpylori_664	GCF_002534455.1_ASM253445v1	NCBI	99.62	0
hpylori_665	GCF_002534495.1_ASM253449v1	NCBI	99.62	0
hpylori_666	GCF_002534515.1_ASM253451v1	NCBI	99.42	0.41
hpylori_667	GCF_002534535.1_ASM253453v1	NCBI	99.42	3.35
hpylori_668	GCF_002534545.1_ASM253454v1	NCBI	99.57	0
hpylori_669	GCF_002534555.1_ASM253455v1	NCBI	99.42	0.56
hpylori_67	GCF_000274525.2_ASM27452v2	NCBI	99.42	0
hpylori_670	GCF_002534585.1_ASM253458v1	NCBI	99.36	0.81
hpylori_671	GCF_002534615.1_ASM253461v1	NCBI	99.36	0
hpylori_672	GCF_002831835.1_ASM283183v1	NCBI	99.62	0
hpylori_673	GCF_002831845.1_ASM283184v1	NCBI	99.36	0
hpylori_674	GCF_002831855.1_ASM283185v1	NCBI	99.42	0
hpylori_675	GCF_002831875.1_ASM283187v1	NCBI	99.42	0
hpylori_676	GCF_002831915.1_ASM283191v1	NCBI	99.56	0
hpylori_677	GCF_002831925.1_ASM283192v1	NCBI	99.57	0
hpylori_678	GCF_002831955.1_ASM283195v1	NCBI	99.57	0
hpylori_679	GCF_002831975.1_ASM283197v1	NCBI	99.48	0
hpylori_68	GCF_000274545.2_ASM27454v2	NCBI	99.42	0
hpylori_680	GCF_002831985.1_ASM283198v1	NCBI	99.48	0
hpylori_681	GCF_002831995.1_ASM283199v1	NCBI	99.68	0
hpylori_682	GCF_002832025.1_ASM283202v1	NCBI	99.42	0
hpylori_683	GCF_002832045.1_ASM283204v1	NCBI	99.36	0
hpylori_684	GCF_002832055.1_ASM283205v1	NCBI	99.36	0
hpylori_685	GCF_002832075.1_ASM283207v1	NCBI	99.42	0
hpylori_686	GCF_002832115.1_ASM283211v1	NCBI	99.42	0
hpylori_687	GCF_002832135.1_ASM283213v1	NCBI	99.36	0.1
hpylori_688	GCF_002832145.1_ASM283214v1	NCBI	99.48	0.81
hpylori_689	GCF_002832155.1_ASM283215v1	NCBI	99.42	0.3
hpylori_69	GCF_000274565.1_ASM27456v1	NCBI	99.57	0
hpylori_690	GCF_002832175.1_ASM283217v1	NCBI	99.36	0
hpylori_691	GCF_002832195.1_ASM283219v1	NCBI	99.42	0
hpylori_692	GCF_002832215.1_ASM283221v1	NCBI	99.42	0
hpylori_693	GCF_002832255.1_ASM283225v1	NCBI	99.57	0
hpylori_694	GCF_002832275.1_ASM283227v1	NCBI	99.5	0
hpylori_695	GCF_002832285.1_ASM283228v1	NCBI	99.42	0.06
hpylori_696	GCF_002832295.1_ASM283229v1	NCBI	99.36	0
hpylori_697	GCF_002832325.1_ASM283232v1	NCBI	99.36	0.12
hpylori_698	GCF_002832345.1_ASM283234v1	NCBI	99.42	0
hpylori_699	GCF_002832355.1_ASM283235v1	NCBI	99.62	0.41
hpylori_7	GCF_000023805.1_ASM2380v1	NCBI	99.42	0
hpylori_70	GCF_000274585.1_ASM27458v1	NCBI	99.16	0
hpylori_700	GCF_002832395.1_ASM283239v1	NCBI	99.62	0
hpylori_701	GCF_002832405.1_ASM283240v1	NCBI	99.42	0
hpylori_702	GCF_002832415.1_ASM283241v1	NCBI	99.42	0.08
hpylori_703	GCF_002832435.1_ASM283243v1	NCBI	99.42	0
hpylori_704	GCF_002832475.1_ASM283247v1	NCBI	99.42	0.2
hpylori_705	GCF_002832485.1_ASM283248v1	NCBI	99.36	0
hpylori_706	GCF_002832505.1_ASM283250v1	NCBI	99.26	0.1
hpylori_707	GCF_002832525.1_ASM283252v1	NCBI	99.42	0.1
hpylori_708	GCF_002832545.1_ASM283254v1	NCBI	99.36	0
hpylori_709	GCF_002832575.1_ASM283257v1	NCBI	99.42	0.27
hpylori_71	GCF_000274605.1_ASM27460v1	NCBI	99.48	0
hpylori_710	GCF_002832595.1_ASM283259v1	NCBI	99.57	0
hpylori_711	GCF_002832605.1_ASM283260v1	NCBI	99.36	0.1
hpylori_712	GCF_002832615.1_ASM283261v1	NCBI	99.36	0
hpylori_713	GCF_002832645.1_ASM283264v1	NCBI	99.42	0
hpylori_714	GCF_002900175.1_ASM290017v1	NCBI	99.36	0.27
hpylori_715	GCF_002900195.1_ASM290019v1	NCBI	99.35	0.2
hpylori_716	GCF_002906495.1_ASM290649v1	NCBI	99.3	0
hpylori_717	GCF_002906535.1_ASM290653v1	NCBI	99.36	0
hpylori_718	GCF_002906555.1_ASM290655v1	NCBI	99.36	0
hpylori_719	GCF_002951975.1_ASM295197v1	NCBI	99.42	0.1
hpylori_72	GCF_000274625.1_ASM27462v1	NCBI	99.57	0
hpylori_720	GCF_002952175.1_ASM295217v1	NCBI	99.42	0.1
hpylori_721	GCF_002952195.1_ASM295219v1	NCBI	99.42	0.1
hpylori_722	GCF_002952275.1_ASM295227v1	NCBI	99.42	0.1
hpylori_723	GCF_002952395.1_ASM295239v1	NCBI	99.42	0.1
hpylori_724	GCF_002952415.1_ASM295241v1	NCBI	99.42	0.1
hpylori_725	GCF_002952435.1_ASM295243v1	NCBI	99.42	0.1
hpylori_726	GCF_002952455.1_ASM295245v1	NCBI	99.42	0.1
hpylori_727	GCF_002952475.1_ASM295247v1	NCBI	99.42	0.1
hpylori_728	GCF_002952495.1_ASM295249v1	NCBI	99.42	0.1
hpylori_729	GCF_002952515.1_ASM295251v1	NCBI	99.42	0.1
hpylori_73	GCF_000274645.2_ASM27464v2	NCBI	99.57	0
hpylori_730	GCF_002952535.1_ASM295253v1	NCBI	99.42	0.1
hpylori_731	GCF_002952555.1_ASM295255v1	NCBI	99.42	0.1
hpylori_732	GCF_002952575.1_ASM295257v1	NCBI	99.42	0.1
hpylori_733	GCF_002952595.1_ASM295259v1	NCBI	99.42	0.1
hpylori_734	GCF_002952615.1_ASM295261v1	NCBI	99.42	0.1
hpylori_735	GCF_002952635.1_ASM295263v1	NCBI	99.42	0.1
hpylori_736	GCF_002952655.1_ASM295265v1	NCBI	99.42	0.1
hpylori_737	GCF_002952675.1_ASM295267v1	NCBI	99.42	0.1
hpylori_738	GCF_002953555.1_ASM295355v1	NCBI	99.36	0
hpylori_739	GCF_002983705.1_ASM298370v1	NCBI	99.36	0
hpylori_74	GCF_000274665.1_ASM27466v1	NCBI	99.56	0
hpylori_740	GCF_003050665.1_ASM305066v1	NCBI	99.36	0
hpylori_741	GCF_003058585.1_ASM305858v1	NCBI	99.36	0.03
hpylori_742	GCF_003058595.1_ASM305859v1	NCBI	99.42	0
hpylori_743	GCF_003058625.1_ASM305862v1	NCBI	99.42	0.34
hpylori_744	GCF_003058635.1_ASM305863v1	NCBI	99.42	0.2
hpylori_745	GCF_003058655.1_ASM305865v1	NCBI	99.51	0
hpylori_746	GCF_003058685.1_ASM305868v1	NCBI	99.57	0
hpylori_747	GCF_003058705.1_ASM305870v1	NCBI	99.62	2.14
hpylori_748	GCF_003058715.1_ASM305871v1	NCBI	99.57	0.37
hpylori_749	GCF_003058745.1_ASM305874v1	NCBI	99.42	0.07
hpylori_75	GCF_000274745.1_ASM27474v1	NCBI	99.3	0
hpylori_750	GCF_003058755.1_ASM305875v1	NCBI	99.57	0.06
hpylori_751	GCF_003058785.1_ASM305878v1	NCBI	99.36	0.07
hpylori_752	GCF_003058805.1_ASM305880v1	NCBI	99.42	0.81
hpylori_753	GCF_003058825.1_ASM305882v1	NCBI	99.62	0.1
hpylori_754	GCF_003058845.1_ASM305884v1	NCBI	99.42	0
hpylori_755	GCF_003058865.1_ASM305886v1	NCBI	99.62	0.06
hpylori_756	GCF_003058885.1_ASM305888v1	NCBI	99.48	3.3
hpylori_757	GCF_003058905.1_ASM305890v1	NCBI	99.36	0
hpylori_758	GCF_003058925.1_ASM305892v1	NCBI	99.01	0
hpylori_759	GCF_003058945.1_ASM305894v1	NCBI	99.42	0
hpylori_76	GCF_000274765.2_ASM27476v2	NCBI	99.36	0
hpylori_760	GCF_003058965.1_ASM305896v1	NCBI	99.36	2.74
hpylori_761	GCF_003058985.1_ASM305898v1	NCBI	99.62	0.44
hpylori_762	GCF_003058995.1_ASM305899v1	NCBI	99.36	0
hpylori_763	GCF_003059025.1_ASM305902v1	NCBI	99.42	0.44
hpylori_764	GCF_003059045.1_ASM305904v1	NCBI	99.36	0.41
hpylori_765	GCF_003059065.1_ASM305906v1	NCBI	99.62	0.1
hpylori_766	GCF_003059085.1_ASM305908v1	NCBI	98.14	1.6
hpylori_767	GCF_003059105.1_ASM305910v1	NCBI	99.42	1.08
hpylori_768	GCF_003059125.1_ASM305912v1	NCBI	99.42	0.41
hpylori_769	GCF_003059145.1_ASM305914v1	NCBI	99.42	0.14
hpylori_77	GCF_000274785.1_ASM27478v1	NCBI	99.42	0
hpylori_770	GCF_003059165.1_ASM305916v1	NCBI	99.36	0.07
hpylori_772	GCF_003059195.1_ASM305919v1	NCBI	99.36	0.14
hpylori_773	GCF_003059225.1_ASM305922v1	NCBI	99.57	0.51
hpylori_774	GCF_003059245.1_ASM305924v1	NCBI	99.62	0
hpylori_775	GCF_003059265.1_ASM305926v1	NCBI	99.42	0
hpylori_776	GCF_003059285.1_ASM305928v1	NCBI	99.36	0
hpylori_777	GCF_003059305.1_ASM305930v1	NCBI	99.36	0
hpylori_778	GCF_003059325.1_ASM305932v1	NCBI	99.42	0
hpylori_779	GCF_003059335.1_ASM305933v1	NCBI	99.42	0
hpylori_78	GCF_000274805.1_ASM27480v1	NCBI	99.62	0
hpylori_780	GCF_003059365.1_ASM305936v1	NCBI	99.36	0
hpylori_781	GCF_003059385.1_ASM305938v1	NCBI	99.2	0
hpylori_782	GCF_003059405.1_ASM305940v1	NCBI	98.91	0.61
hpylori_783	GCF_003059425.1_ASM305942v1	NCBI	99.62	0
hpylori_784	GCF_003059445.1_ASM305944v1	NCBI	99.42	0
hpylori_785	GCF_003059455.1_ASM305945v1	NCBI	99.42	0
hpylori_786	GCF_003059485.1_ASM305948v1	NCBI	98.59	0.5
hpylori_787	GCF_003059505.1_ASM305950v1	NCBI	99.57	0
hpylori_788	GCF_003059525.1_ASM305952v1	NCBI	99.42	0.2
hpylori_789	GCF_003059535.1_ASM305953v1	NCBI	99.42	0.14
hpylori_79	GCF_000274825.2_ASM27482v2	NCBI	99.36	0
hpylori_790	GCF_003059545.1_ASM305954v1	NCBI	99.42	0
hpylori_791	GCF_003059565.1_ASM305956v1	NCBI	99.62	0
hpylori_792	GCF_003059605.1_ASM305960v1	NCBI	97.26	1.43
hpylori_793	GCF_003059615.1_ASM305961v1	NCBI	99.62	4.97
hpylori_794	GCF_003059715.1_ASM305971v1	NCBI	98.96	0.41
hpylori_795	GCF_003059845.1_ASM305984v1	NCBI	99.36	0
hpylori_796	GCF_003059865.1_ASM305986v1	NCBI	99.51	1.79
hpylori_797	GCF_003059905.1_ASM305990v1	NCBI	99.26	0.4
hpylori_798	GCF_003059925.1_ASM305992v1	NCBI	99.36	0.28
hpylori_799	GCF_003059965.1_ASM305996v1	NCBI	99.42	0
hpylori_8	GCF_000091345.1_ASM9134v1	NCBI	99.57	0
hpylori_80	GCF_000274845.2_ASM27484v2	NCBI	99.36	0
hpylori_800	GCF_003059985.1_ASM305998v1	NCBI	99.36	0.14
hpylori_801	GCF_003060025.1_ASM306002v1	NCBI	99.42	0.14
hpylori_802	GCF_003060035.1_ASM306003v1	NCBI	99.42	0
hpylori_803	GCF_003060065.1_ASM306006v1	NCBI	99.36	0
hpylori_804	GCF_003060085.1_ASM306008v1	NCBI	98.15	0.71
hpylori_805	GCF_003060165.1_ASM306016v1	NCBI	97.71	0.47
hpylori_806	GCF_003070765.1_ASM307076v1	NCBI	99.42	0.08
hpylori_807	GCF_003382505.1_ASM338250v1	NCBI	99.36	0
hpylori_808	GCF_003382515.1_ASM338251v1	NCBI	99.42	0
hpylori_809	GCF_003382545.1_ASM338254v1	NCBI	99.36	0
hpylori_81	GCF_000274885.2_ASM27488v2	NCBI	99.36	0
hpylori_810	GCF_003635545.1_ASM363554v1	NCBI	99.36	0
hpylori_811	GCF_003635555.1_ASM363555v1	NCBI	99.57	0
hpylori_812	GCF_003635585.1_ASM363558v1	NCBI	99.42	0.1
hpylori_813	GCF_003635595.1_ASM363559v1	NCBI	99.57	0.41
hpylori_814	GCF_003635615.1_ASM363561v1	NCBI	99.42	0
hpylori_815	GCF_003635645.1_ASM363564v1	NCBI	99.36	0
hpylori_816	GCF_003635655.1_ASM363565v1	NCBI	99.42	0.1
hpylori_817	GCF_003635665.1_ASM363566v1	NCBI	99.36	0
hpylori_818	GCF_003635705.1_ASM363570v1	NCBI	99.36	0
hpylori_819	GCF_003635715.1_ASM363571v1	NCBI	99.36	0
hpylori_82	GCF_000274905.1_ASM27490v1	NCBI	99.42	0
hpylori_820	GCF_003635735.1_ASM363573v1	NCBI	99.42	0
hpylori_821	GCF_003635765.1_ASM363576v1	NCBI	99.36	0
hpylori_822	GCF_003635785.1_ASM363578v1	NCBI	99.36	0
hpylori_823	GCF_003635795.1_ASM363579v1	NCBI	99.62	0.1
hpylori_824	GCF_003635825.1_ASM363582v1	NCBI	99.42	0
hpylori_825	GCF_003635845.1_ASM363584v1	NCBI	99.62	0
hpylori_826	GCF_003635855.1_ASM363585v1	NCBI	99.42	0.3
hpylori_827	GCF_003635885.1_ASM363588v1	NCBI	99.32	0.06
hpylori_828	GCF_003635905.1_ASM363590v1	NCBI	99.36	0
hpylori_829	GCF_003635915.1_ASM363591v1	NCBI	99.62	0
hpylori_83	GCF_000274925.1_ASM27492v1	NCBI	99.68	0
hpylori_830	GCF_003635945.1_ASM363594v1	NCBI	99.35	0.07
hpylori_831	GCF_003635965.1_ASM363596v1	NCBI	99.42	0
hpylori_832	GCF_003635975.1_ASM363597v1	NCBI	99.68	0
hpylori_833	GCF_003636005.1_ASM363600v1	NCBI	99.36	0
hpylori_834	GCF_003636025.1_ASM363602v1	NCBI	99.36	0
hpylori_835	GCF_003636035.1_ASM363603v1	NCBI	99.62	0
hpylori_836	GCF_003636065.1_ASM363606v1	NCBI	99.42	0
hpylori_837	GCF_003636085.1_ASM363608v1	NCBI	99.48	0
hpylori_838	GCF_003636095.1_ASM363609v1	NCBI	99.57	0.1
hpylori_839	GCF_003636105.1_ASM363610v1	NCBI	99.36	0
hpylori_84	GCF_000274945.2_ASM27494v2	NCBI	99.42	0.2
hpylori_840	GCF_003636145.1_ASM363614v1	NCBI	99.36	0
hpylori_841	GCF_003636155.1_ASM363615v1	NCBI	99.36	0
hpylori_842	GCF_003636165.1_ASM363616v1	NCBI	99.57	0
hpylori_843	GCF_003636205.1_ASM363620v1	NCBI	99.42	0
hpylori_844	GCF_003636215.1_ASM363621v1	NCBI	99.57	0
hpylori_845	GCF_003636225.1_ASM363622v1	NCBI	99.42	0
hpylori_846	GCF_003636265.1_ASM363626v1	NCBI	99.42	0
hpylori_847	GCF_003636275.1_ASM363627v1	NCBI	99.42	0.1
hpylori_848	GCF_003636285.1_ASM363628v1	NCBI	99.42	0
hpylori_849	GCF_003636325.1_ASM363632v1	NCBI	99.42	0
hpylori_85	GCF_000274965.2_ASM27496v2	NCBI	99.36	0
hpylori_850	GCF_003636335.1_ASM363633v1	NCBI	99.62	0.14
hpylori_851	GCF_003636355.1_ASM363635v1	NCBI	99.42	0
hpylori_852	GCF_003636385.1_ASM363638v1	NCBI	99.42	0
hpylori_853	GCF_003636395.1_ASM363639v1	NCBI	99.36	0
hpylori_854	GCF_003636415.1_ASM363641v1	NCBI	99.48	0
hpylori_855	GCF_003636445.1_ASM363644v1	NCBI	99.57	0
hpylori_856	GCF_003636455.1_ASM363645v1	NCBI	99.42	0
hpylori_857	GCF_003636485.1_ASM363648v1	NCBI	99.42	0.14
hpylori_858	GCF_003636505.1_ASM363650v1	NCBI	99.36	0
hpylori_859	GCF_003636525.1_ASM363652v1	NCBI	99.42	0
hpylori_86	GCF_000274985.2_ASM27498v2	NCBI	99.36	0
hpylori_860	GCF_003636545.1_ASM363654v1	NCBI	99.42	0
hpylori_861	GCF_003636555.1_ASM363655v1	NCBI	99.42	0
hpylori_862	GCF_003636585.1_ASM363658v1	NCBI	99.57	0.1
hpylori_863	GCF_003636605.1_ASM363660v1	NCBI	99.36	0
hpylori_864	GCF_003636615.1_ASM363661v1	NCBI	99.36	0
hpylori_865	GCF_003636645.1_ASM363664v1	NCBI	99.68	0
hpylori_866	GCF_003636665.1_ASM363666v1	NCBI	99.62	0
hpylori_867	GCF_003636675.1_ASM363667v1	NCBI	99.56	0
hpylori_868	GCF_003636705.1_ASM363670v1	NCBI	99.36	0
hpylori_869	GCF_003636725.1_ASM363672v1	NCBI	99.62	0.1
hpylori_87	GCF_000275005.2_ASM27500v2	NCBI	99.36	0
hpylori_870	GCF_003636745.1_ASM363674v1	NCBI	99.42	0
hpylori_871	GCF_003636765.1_ASM363676v1	NCBI	99.42	0
hpylori_872	GCF_003636785.1_ASM363678v1	NCBI	99.42	0
hpylori_873	GCF_003636805.1_ASM363680v1	NCBI	99.42	0
hpylori_874	GCF_003636825.1_ASM363682v1	NCBI	99.42	0
hpylori_875	GCF_003636845.1_ASM363684v1	NCBI	99.62	0
hpylori_876	GCF_003636855.2_ASM363685v2	NCBI	99.36	0
hpylori_877	GCF_003636885.1_ASM363688v1	NCBI	99.57	0.1
hpylori_878	GCF_003636905.1_ASM363690v1	NCBI	99.42	0
hpylori_879	GCF_003636925.1_ASM363692v1	NCBI	99.42	0
hpylori_88	GCF_000275025.2_ASM27502v2	NCBI	99.36	0
hpylori_880	GCF_003636935.1_ASM363693v1	NCBI	99.94	0
hpylori_881	GCF_003636965.1_ASM363696v1	NCBI	99.77	0
hpylori_882	GCF_003636985.1_ASM363698v1	NCBI	99.57	0
hpylori_883	GCF_003636995.1_ASM363699v1	NCBI	99.42	0.1
hpylori_884	GCF_003637025.1_ASM363702v1	NCBI	99.62	0
hpylori_885	GCF_003637045.1_ASM363704v1	NCBI	99.57	0.18
hpylori_886	GCF_003637055.1_ASM363705v1	NCBI	99.42	0.1
hpylori_887	GCF_003637065.1_ASM363706v1	NCBI	99.42	0
hpylori_888	GCF_003637105.1_ASM363710v1	NCBI	99.36	0
hpylori_889	GCF_003637115.1_ASM363711v1	NCBI	99.62	0.41
hpylori_89	GCF_000275045.1_ASM27504v1	NCBI	99.36	0
hpylori_890	GCF_003637135.1_ASM363713v1	NCBI	99.57	0
hpylori_891	GCF_003637165.1_ASM363716v1	NCBI	99.62	0
hpylori_892	GCF_003637175.1_ASM363717v1	NCBI	99.57	0
hpylori_893	GCF_003637205.1_ASM363720v1	NCBI	99.42	0
hpylori_894	GCF_003637225.1_ASM363722v1	NCBI	99.57	0
hpylori_895	GCF_003637235.1_ASM363723v1	NCBI	99.36	0
hpylori_896	GCF_003637265.1_ASM363726v1	NCBI	99.57	0
hpylori_897	GCF_003637285.1_ASM363728v1	NCBI	99.57	0.2
hpylori_898	GCF_003637295.1_ASM363729v1	NCBI	99.36	0
hpylori_899	GCF_003637305.1_ASM363730v1	NCBI	99.57	0
hpylori_9	GCF_000093185.1_ASM9318v1	NCBI	99.35	0
hpylori_90	GCF_000275065.2_ASM27506v2	NCBI	99.42	0
hpylori_900	GCF_003637345.1_ASM363734v1	NCBI	99.56	0
hpylori_901	GCF_003637365.1_ASM363736v1	NCBI	99.62	0
hpylori_902	GCF_003637375.1_ASM363737v1	NCBI	99.62	0.41
hpylori_903	GCF_003637405.1_ASM363740v1	NCBI	99.36	0
hpylori_904	GCF_003637415.1_ASM363741v1	NCBI	99.42	0
hpylori_905	GCF_003637435.1_ASM363743v1	NCBI	99.62	0
hpylori_906	GCF_003637465.1_ASM363746v1	NCBI	99.36	0
hpylori_907	GCF_003637485.1_ASM363748v1	NCBI	99.94	0
hpylori_908	GCF_003637505.1_ASM363750v1	NCBI	99.42	0
hpylori_909	GCF_003637515.1_ASM363751v1	NCBI	99.42	0
hpylori_91	GCF_000275085.1_ASM27508v1	NCBI	99.36	0
hpylori_910	GCF_003637545.1_ASM363754v1	NCBI	99.42	0
hpylori_911	GCF_003637565.1_ASM363756v1	NCBI	99.57	0
hpylori_912	GCF_003637575.1_ASM363757v1	NCBI	99.62	0
hpylori_913	GCF_003637605.1_ASM363760v1	NCBI	99.36	0
hpylori_914	GCF_003637625.1_ASM363762v1	NCBI	99.94	0
hpylori_915	GCF_003637635.1_ASM363763v1	NCBI	99.42	0
hpylori_916	GCF_003637665.1_ASM363766v1	NCBI	99.42	0
hpylori_917	GCF_003637685.1_ASM363768v1	NCBI	99.68	0.14
hpylori_918	GCF_003637695.1_ASM363769v1	NCBI	99.42	0
hpylori_919	GCF_003637715.1_ASM363771v1	NCBI	99.36	0
hpylori_92	GCF_000275105.1_ASM27510v1	NCBI	99.42	0.14
hpylori_920	GCF_003637745.1_ASM363774v1	NCBI	99.62	0.14
hpylori_921	GCF_003637755.1_ASM363775v1	NCBI	99.36	0
hpylori_922	GCF_003637775.1_ASM363777v1	NCBI	99.42	0
hpylori_923	GCF_003637805.1_ASM363780v1	NCBI	99.62	0
hpylori_924	GCF_003637825.1_ASM363782v1	NCBI	99.36	0
hpylori_925	GCF_003637835.1_ASM363783v1	NCBI	99.36	0
hpylori_926	GCF_003637865.1_ASM363786v1	NCBI	99.36	0
hpylori_927	GCF_003637875.1_ASM363787v1	NCBI	99.42	0
hpylori_928	GCF_003637885.1_ASM363788v1	NCBI	99.57	0
hpylori_929	GCF_003637925.1_ASM363792v1	NCBI	99.36	0
hpylori_93	GCF_000275125.1_ASM27512v1	NCBI	99.57	0.2
hpylori_930	GCF_003637935.1_ASM363793v1	NCBI	99.42	0
hpylori_931	GCF_003637965.1_ASM363796v1	NCBI	99.57	0.1
hpylori_932	GCF_003637985.1_ASM363798v1	NCBI	99.42	0
hpylori_933	GCF_003637995.1_ASM363799v1	NCBI	99.36	0
hpylori_934	GCF_003638025.1_ASM363802v1	NCBI	99.62	0
hpylori_935	GCF_003638045.1_ASM363804v1	NCBI	99.36	0
hpylori_936	GCF_003638055.1_ASM363805v1	NCBI	99.36	0.3
hpylori_937	GCF_003638085.1_ASM363808v1	NCBI	99.48	0
hpylori_938	GCF_003638105.1_ASM363810v1	NCBI	99.36	0
hpylori_939	GCF_003638115.1_ASM363811v1	NCBI	99.42	0
hpylori_94	GCF_000275145.2_ASM27514v2	NCBI	99.57	0
hpylori_940	GCF_003638135.1_ASM363813v1	NCBI	99.57	0
hpylori_941	GCF_003638165.1_ASM363816v1	NCBI	99.36	0
hpylori_942	GCF_003638175.1_ASM363817v1	NCBI	99.36	0
hpylori_943	GCF_003638195.1_ASM363819v1	NCBI	99.36	0
hpylori_944	GCF_003638225.1_ASM363822v1	NCBI	99.36	0
hpylori_945	GCF_003638235.1_ASM363823v1	NCBI	99.36	0
hpylori_946	GCF_003638245.1_ASM363824v1	NCBI	99.57	0
hpylori_947	GCF_003638285.1_ASM363828v1	NCBI	99.42	0
hpylori_948	GCF_003638295.1_ASM363829v1	NCBI	99.36	0
hpylori_949	GCF_003638305.1_ASM363830v1	NCBI	99.36	0
hpylori_95	GCF_000275165.1_ASM27516v1	NCBI	99.36	0
hpylori_950	GCF_003638345.1_ASM363834v1	NCBI	99.62	0
hpylori_951	GCF_003638355.1_ASM363835v1	NCBI	99.62	0
hpylori_952	GCF_003638375.1_ASM363837v1	NCBI	99.42	0
hpylori_953	GCF_003638405.1_ASM363840v1	NCBI	99.57	0
hpylori_954	GCF_003638415.1_ASM363841v1	NCBI	99.62	0
hpylori_955	GCF_003638425.1_ASM363842v1	NCBI	99.42	0
hpylori_956	GCF_003638465.1_ASM363846v1	NCBI	99.48	0
hpylori_957	GCF_003638475.1_ASM363847v1	NCBI	99.36	0
hpylori_958	GCF_003638485.1_ASM363848v1	NCBI	99.57	0
hpylori_959	GCF_003638525.1_ASM363852v1	NCBI	99.42	0
hpylori_96	GCF_000275245.2_ASM27524v2	NCBI	99.56	0
hpylori_960	GCF_003638535.1_ASM363853v1	NCBI	99.36	0
hpylori_961	GCF_003638565.1_ASM363856v1	NCBI	99.62	0
hpylori_962	GCF_003638585.1_ASM363858v1	NCBI	99.62	0
hpylori_963	GCF_003638595.1_ASM363859v1	NCBI	99.57	0
hpylori_964	GCF_003638625.1_ASM363862v1	NCBI	99.62	0
hpylori_966	GCF_003639195.1_ASM363919v1	NCBI	99.57	0
hpylori_967	GCF_003639215.1_ASM363921v1	NCBI	99.62	0
hpylori_968	GCF_003639245.1_ASM363924v1	NCBI	99.57	0.1
hpylori_969	GCF_003639265.1_ASM363926v1	NCBI	99.57	0.1
hpylori_97	GCF_000275265.2_ASM27526v2	NCBI	99.42	0
hpylori_970	GCF_003639285.1_ASM363928v1	NCBI	99.16	0
hpylori_971	GCF_003639305.1_ASM363930v1	NCBI	99.62	0.14
hpylori_972	GCF_003639325.1_ASM363932v1	NCBI	99.51	0
hpylori_973	GCF_003639335.1_ASM363933v1	NCBI	99.42	0.1
hpylori_974	GCF_003639365.1_ASM363936v1	NCBI	99.42	0
hpylori_975	GCF_003639385.1_ASM363938v1	NCBI	99.3	0
hpylori_976	GCF_003639405.1_ASM363940v1	NCBI	99.36	0
hpylori_977	GCF_003639425.1_ASM363942v1	NCBI	99.36	0
hpylori_978	GCF_003639445.1_ASM363944v1	NCBI	99.62	0
hpylori_979	GCF_003639455.1_ASM363945v1	NCBI	99.57	0.1
hpylori_98	GCF_000275285.1_ASM27528v1	NCBI	99.36	0
hpylori_980	GCF_003639485.1_ASM363948v1	NCBI	99.42	0
hpylori_981	GCF_003639495.1_ASM363949v1	NCBI	98.96	0.34
hpylori_982	GCF_003639525.1_ASM363952v1	NCBI	99.42	0
hpylori_983	GCF_003639545.1_ASM363954v1	NCBI	99.36	0.34
hpylori_984	GCF_003639565.1_ASM363956v1	NCBI	99.62	0.14
hpylori_985	GCF_003639575.1_ASM363957v1	NCBI	99.42	0.14
hpylori_986	GCF_003639605.1_ASM363960v1	NCBI	99.42	0
hpylori_987	GCF_003639615.1_ASM363961v1	NCBI	99.62	0
hpylori_988	GCF_003639635.1_ASM363963v1	NCBI	99.34	0.14
hpylori_989	GCF_003639665.1_ASM363966v1	NCBI	99.36	0
hpylori_99	GCF_000275305.2_ASM27530v2	NCBI	99.42	0
hpylori_990	GCF_003639675.1_ASM363967v1	NCBI	99.42	0
hpylori_991	GCF_003639685.1_ASM363968v1	NCBI	99.42	0.41
hpylori_992	GCF_003639725.1_ASM363972v1	NCBI	99.42	0
hpylori_993	GCF_003639735.1_ASM363973v1	NCBI	99.42	0
hpylori_994	GCF_003639745.1_ASM363974v1	NCBI	99.36	0
hpylori_995	GCF_003639785.1_ASM363978v1	NCBI	99.36	0
hpylori_996	GCF_003639795.1_ASM363979v1	NCBI	99.42	0.1
hpylori_997	GCF_003639805.1_ASM363980v1	NCBI	99.42	0
hpylori_998	GCF_003639845.1_ASM363984v1	NCBI	99.42	0
hpylori_999	GCF_003639855.1_ASM363985v1	NCBI	99.36	0
hpylori_1713	102608	patric	99.42	0
hpylori_1714	102611	patric	99.62	0.1
hpylori_1715	102616	patric	98.61	0.14
hpylori_1716	102617	patric	99.42	0
hpylori_1717	102617	patric	99.36	0.06
hpylori_1718	102617	patric	99.01	0
hpylori_1719	102618	patric	99.22	0.95
hpylori_1720	102619	patric	99.36	0
hpylori_1721	1.02881e+06	patric	97.05	0
hpylori_1722	1.03154e+06	patric	99.32	0
hpylori_1736	1.05553e+06	patric	99.36	0
hpylori_1737	1.05553e+06	patric	99.62	0
hpylori_1738	1.05553e+06	patric	99.36	0
hpylori_1739	1.05553e+06	patric	99.42	0
hpylori_1740	1.05553e+06	patric	99.36	0
hpylori_1741	1.05553e+06	patric	99.62	0
hpylori_1742	1.11167e+06	patric	98.41	2.33
hpylori_1743	1.12712e+06	patric	99.36	0
hpylori_1744	1.14511e+06	patric	99.42	0
hpylori_1745	1.14511e+06	patric	99.42	0
hpylori_1746	1.14511e+06	patric	99.42	0
hpylori_1747	1.14511e+06	patric	99.42	0
hpylori_1748	1.14511e+06	patric	99.36	0
hpylori_1749	1.14512e+06	patric	99.42	0
hpylori_1750	1.14512e+06	patric	99.57	0
hpylori_1751	1.14512e+06	patric	99.42	0
hpylori_1752	1.14512e+06	patric	99.42	0
hpylori_1753	1.15691e+06	patric	97.06	4.13
hpylori_1755	1.15902e+06	patric	99.62	0
hpylori_1756	1.15902e+06	patric	99.42	0
hpylori_1757	1.15902e+06	patric	99.42	0
hpylori_1758	1.15902e+06	patric	99.36	0
hpylori_1759	1.15902e+06	patric	99.36	0.95
hpylori_1760	1.15902e+06	patric	99.36	0
hpylori_1761	1.15903e+06	patric	99.36	0
hpylori_1762	1.15903e+06	patric	99.36	0.2
hpylori_1763	1.15903e+06	patric	99.36	0.06
hpylori_1764	1.15903e+06	patric	99.36	0
hpylori_1765	1.15903e+06	patric	99.57	0
hpylori_1766	1.15903e+06	patric	99.57	0
hpylori_1767	1.15903e+06	patric	99.36	0
hpylori_1768	1.15903e+06	patric	99.57	0
hpylori_1769	1.15903e+06	patric	99.68	0
hpylori_1770	1.15903e+06	patric	99.36	0
hpylori_1771	1.15904e+06	patric	99.48	0
hpylori_1772	1.15904e+06	patric	99.36	0
hpylori_1773	1.15904e+06	patric	99.57	0.54
hpylori_1774	1.15904e+06	patric	99.36	0
hpylori_1775	1.15904e+06	patric	99.42	0
hpylori_1776	1.15904e+06	patric	99.42	0
hpylori_1777	1.15904e+06	patric	99.42	0
hpylori_1778	1.15904e+06	patric	99.42	0
hpylori_1779	1.15904e+06	patric	99.36	0
hpylori_1780	1.15904e+06	patric	99.36	0
hpylori_1781	1.15905e+06	patric	99.57	0
hpylori_1782	1.15905e+06	patric	99.57	0
hpylori_1783	1.15905e+06	patric	99.36	0.14
hpylori_1784	1.15905e+06	patric	99.76	0
hpylori_1785	1.15905e+06	patric	99.42	0
hpylori_1786	1.15905e+06	patric	99.28	0
hpylori_1787	1.15905e+06	patric	99.36	0
hpylori_1788	1.15905e+06	patric	99.36	0
hpylori_1789	1.15905e+06	patric	99.42	0
hpylori_1790	1.15905e+06	patric	99.36	0
hpylori_1791	1.15906e+06	patric	99.42	0.14
hpylori_1792	1.15906e+06	patric	99.42	0.14
hpylori_1793	1.15906e+06	patric	99.57	0
hpylori_1794	1.15906e+06	patric	99.49	0
hpylori_1795	1.15906e+06	patric	99.36	0
hpylori_1796	1.15906e+06	patric	99.42	0
hpylori_1797	1.15906e+06	patric	99.41	0
hpylori_1798	1.15906e+06	patric	99.57	0.27
hpylori_1799	1.15906e+06	patric	99.36	0
hpylori_1800	1.15907e+06	patric	99.5	0
hpylori_1801	1.15907e+06	patric	99.42	0
hpylori_1802	1.15907e+06	patric	99.42	0
hpylori_1803	1.15907e+06	patric	99.42	0
hpylori_1804	1.15907e+06	patric	99.42	0
hpylori_1805	1.15907e+06	patric	99.42	0
hpylori_1806	1.15907e+06	patric	99.42	0.49
hpylori_1807	1.15907e+06	patric	99.42	0
hpylori_1808	1.15907e+06	patric	99.42	0
hpylori_1809	1.15907e+06	patric	99.42	0
hpylori_1810	1.15908e+06	patric	99.42	0
hpylori_1811	1.15908e+06	patric	99.36	0
hpylori_1812	1.15908e+06	patric	99.36	0
hpylori_1813	1.15908e+06	patric	99.36	0
hpylori_1814	1.15908e+06	patric	99.57	0
hpylori_1815	1.15908e+06	patric	99.57	0
hpylori_1816	1.16374e+06	patric	99.56	0
hpylori_1817	1.16374e+06	patric	99.62	0
hpylori_1818	1.16374e+06	patric	99.56	0
hpylori_1819	1.16374e+06	patric	99.42	0
hpylori_1820	1.16374e+06	patric	99.42	0.14
hpylori_1822	1.19128e+06	patric	99.54	0.8
hpylori_1823	1.19128e+06	patric	99	0.78
hpylori_1824	1.19128e+06	patric	99	1.23
hpylori_1825	1.19128e+06	patric	99.42	1.62
hpylori_1826	1.19128e+06	patric	99.42	0.26
hpylori_1827	1.19128e+06	patric	99.28	0.37
hpylori_1828	1.19129e+06	patric	99.42	1.03
hpylori_1829	1.19129e+06	patric	99.35	0.18
hpylori_1830	1.19129e+06	patric	99.01	2.7
hpylori_1831	1.19146e+06	patric	99.42	2.19
hpylori_1832	1.20032e+06	patric	99.62	0
hpylori_1833	1.20033e+06	patric	99.5	0
hpylori_1834	1.21346e+06	patric	99.42	0.25
hpylori_1835	1.21422e+06	patric	99.36	0
hpylori_1836	1.21422e+06	patric	99.36	0
hpylori_1837	1.21422e+06	patric	99.42	0.51
hpylori_1838	1.222e+06	patric	99.42	0
hpylori_1839	1.22518e+06	patric	99.76	1.9
hpylori_1840	1.22548e+06	patric	98.2	0
hpylori_1841	1.23172e+06	patric	99.42	0
hpylori_1842	1.23437e+06	patric	99.36	0
hpylori_1843	1.2346e+06	patric	99.36	0
hpylori_1845	1.24873e+06	patric	99.36	0.16
hpylori_1846	1.24873e+06	patric	99.42	0
hpylori_1847	1.24961e+06	patric	99.42	0
hpylori_1848	1.28288e+06	patric	99.42	0
hpylori_1849	1.28706e+06	patric	99.56	0
hpylori_1850	1.28706e+06	patric	99.42	0
hpylori_1851	1.28706e+06	patric	99.42	0.41
hpylori_1852	1.28706e+06	patric	99.48	0
hpylori_1853	1.28707e+06	patric	99.48	0
hpylori_1854	1.29204e+06	patric	98.81	0
hpylori_1855	1.30016e+06	patric	96.64	0.27
hpylori_1856	1.31157e+06	patric	98.81	0.27
hpylori_1857	1.32194e+06	patric	99.22	0.45
hpylori_1858	1.32194e+06	patric	99.42	0.41
hpylori_1859	1.32194e+06	patric	99.42	0.06
hpylori_1860	1.32194e+06	patric	99.42	0.41
hpylori_1861	1.32194e+06	patric	99.62	0.41
hpylori_1862	1.32194e+06	patric	99.42	0.68
hpylori_1864	1.33739e+06	patric	96.75	2.75
hpylori_1866	1.33739e+06	patric	98.02	1.72
hpylori_1867	1.33739e+06	patric	96.36	3.07
hpylori_1868	1.33739e+06	patric	97.39	2.88
hpylori_1869	1.3374e+06	patric	95.23	1.44
hpylori_1870	1.33853e+06	patric	99.42	0
hpylori_1871	1.3455e+06	patric	98.53	0
hpylori_1872	1.34551e+06	patric	97.91	0.07
hpylori_1873	1.34551e+06	patric	99.36	0
hpylori_1874	1.34551e+06	patric	99.36	0
hpylori_1875	1.34551e+06	patric	99.36	0
hpylori_1876	1.34551e+06	patric	99.36	0
hpylori_1877	1.34551e+06	patric	99.36	0
hpylori_1878	1.34551e+06	patric	99.36	0.2
hpylori_1879	1.34551e+06	patric	98.58	0
hpylori_1880	1.34551e+06	patric	99.36	0.27
hpylori_1881	1.34551e+06	patric	99.94	0
hpylori_1882	1.34552e+06	patric	99.77	0
hpylori_1883	1.34552e+06	patric	99.36	0
hpylori_1884	1.34552e+06	patric	99.36	0
hpylori_1885	1.34552e+06	patric	98.7	0
hpylori_1886	1.34552e+06	patric	99.36	0.07
hpylori_1887	1.34552e+06	patric	98.93	0.81
hpylori_1888	1.34552e+06	patric	99.36	0
hpylori_1889	1.34552e+06	patric	99.94	0
hpylori_1890	1.34552e+06	patric	99.94	0
hpylori_1891	1.34552e+06	patric	99.62	0
hpylori_1892	1.34553e+06	patric	99.42	0
hpylori_1893	1.34553e+06	patric	99.94	0
hpylori_1894	1.34553e+06	patric	98.88	0
hpylori_1895	1.34553e+06	patric	99.94	0
hpylori_1896	1.34553e+06	patric	99.94	0
hpylori_1897	1.34553e+06	patric	99.94	0
hpylori_1898	1.34553e+06	patric	99.06	0.1
hpylori_1899	1.34553e+06	patric	99.26	0
hpylori_1900	1.34553e+06	patric	99.36	0
hpylori_1901	1.34553e+06	patric	99.36	0
hpylori_1902	1.34554e+06	patric	99.42	0
hpylori_1903	1.34554e+06	patric	98.74	0
hpylori_1904	1.34554e+06	patric	99.59	0
hpylori_1905	1.34554e+06	patric	99.24	0
hpylori_1906	1.34554e+06	patric	99.94	0
hpylori_1907	1.34554e+06	patric	98.65	0
hpylori_1908	1.34554e+06	patric	99.36	0
hpylori_1909	1.34554e+06	patric	99.36	0
hpylori_1910	1.34554e+06	patric	99.3	0
hpylori_1911	1.34554e+06	patric	99.94	0
hpylori_1912	1.34555e+06	patric	99.77	0
hpylori_1913	1.34555e+06	patric	99.57	0.14
hpylori_1914	1.34555e+06	patric	99.51	0
hpylori_1915	1.34555e+06	patric	99.36	0
hpylori_1916	1.34555e+06	patric	99.42	0
hpylori_1917	1.34555e+06	patric	99.42	0
hpylori_1918	1.34555e+06	patric	99.94	0
hpylori_1919	1.34555e+06	patric	99.82	0
hpylori_1920	1.34555e+06	patric	99.94	0
hpylori_1921	1.34555e+06	patric	99.62	0
hpylori_1922	1.34556e+06	patric	99.62	0
hpylori_1923	1.34556e+06	patric	99.36	0.54
hpylori_1924	1.34556e+06	patric	97.64	0.14
hpylori_1925	1.34556e+06	patric	98.96	0
hpylori_1926	1.34556e+06	patric	99.36	0
hpylori_1927	1.34556e+06	patric	99.94	0
hpylori_1928	1.34556e+06	patric	99.94	0
hpylori_1929	1.34556e+06	patric	99.26	0
hpylori_1930	1.34556e+06	patric	99.36	0
hpylori_1931	1.34556e+06	patric	99.36	0
hpylori_1932	1.34557e+06	patric	99.36	0
hpylori_1933	1.34557e+06	patric	97.74	0.2
hpylori_1934	1.34557e+06	patric	99.36	0
hpylori_1935	1.34557e+06	patric	99.01	0
hpylori_1936	1.34557e+06	patric	99.42	0
hpylori_1937	1.34557e+06	patric	99.42	0
hpylori_1938	1.34557e+06	patric	99.35	1.96
hpylori_1939	1.34557e+06	patric	99.52	0
hpylori_1940	1.34557e+06	patric	99.36	0
hpylori_1941	1.34557e+06	patric	99.26	0
hpylori_1942	1.34558e+06	patric	99.47	0
hpylori_1943	1.34558e+06	patric	99.41	0
hpylori_1944	1.34558e+06	patric	99.16	0
hpylori_1945	1.34558e+06	patric	99.57	0
hpylori_1946	1.34558e+06	patric	99.42	0
hpylori_1947	1.34558e+06	patric	99.42	0
hpylori_1948	1.34558e+06	patric	99.42	0
hpylori_1949	1.34558e+06	patric	99.94	0
hpylori_1950	1.34558e+06	patric	99.42	0
hpylori_1951	1.34558e+06	patric	99.42	0
hpylori_1952	1.34559e+06	patric	99.94	0.73
hpylori_1953	1.34559e+06	patric	99.94	0
hpylori_1954	1.34559e+06	patric	99.94	0
hpylori_1955	1.34559e+06	patric	99.94	0
hpylori_1956	1.34559e+06	patric	99.94	0
hpylori_1957	1.34559e+06	patric	97.74	0
hpylori_1958	1.34559e+06	patric	99.36	0
hpylori_1959	1.34559e+06	patric	99.42	0.1
hpylori_1960	1.34559e+06	patric	99.42	0.1
hpylori_1961	1.34559e+06	patric	99.36	0
hpylori_1962	1.3456e+06	patric	99.36	0
hpylori_1963	1.3456e+06	patric	99.36	0
hpylori_1964	1.3456e+06	patric	99.36	0
hpylori_1965	1.3456e+06	patric	99.36	0
hpylori_1966	1.3456e+06	patric	99.36	0
hpylori_1967	1.3456e+06	patric	99.36	0
hpylori_1968	1.35046e+06	patric	99.42	0.27
hpylori_1976	1.35234e+06	patric	99.41	1.38
hpylori_1977	1.35234e+06	patric	99.42	0.32
hpylori_1978	1.35235e+06	patric	99.42	0.14
hpylori_1979	1.35235e+06	patric	99.36	0.13
hpylori_1980	1.35236e+06	patric	99.94	0
hpylori_1981	1.35236e+06	patric	97.69	0
hpylori_1982	1.35472e+06	patric	99.42	0.41
hpylori_1983	1.35472e+06	patric	99.01	0
hpylori_1984	1.35472e+06	patric	99.42	0
hpylori_1985	1.35472e+06	patric	99.42	0
hpylori_1986	1.35502e+06	patric	99.28	0
hpylori_1987	1.35553e+06	patric	99.56	0.41
hpylori_1988	1.35553e+06	patric	99.42	0.46
hpylori_1989	1.35553e+06	patric	99.57	0.13
hpylori_1990	1.35553e+06	patric	99.36	0
hpylori_1991	1.36564e+06	patric	99.42	0.14
hpylori_1993	1.38292e+06	patric	99.36	0.1
hpylori_1994	1.38292e+06	patric	99.36	0.1
hpylori_1995	1.38292e+06	patric	99.48	0
hpylori_1996	1.38292e+06	patric	99.42	0
hpylori_1997	1.38292e+06	patric	99.57	0.1
hpylori_1998	1.38293e+06	patric	99.01	0
hpylori_1999	1.38293e+06	patric	99.42	0
hpylori_2000	1.38293e+06	patric	99.36	0.1
hpylori_2004	1.38608e+06	patric	99.42	0
hpylori_2005	1.39173e+06	patric	99.36	0
hpylori_2006	1.39173e+06	patric	99.36	0
hpylori_2007	1.39173e+06	patric	99.36	0
hpylori_2008	1.39173e+06	patric	99.36	0
hpylori_2009	1.40082e+06	patric	98.02	0.54
hpylori_2010	1.40082e+06	patric	96.72	0.88
hpylori_2011	1.40746e+06	patric	99.57	0.64
hpylori_2012	1.40746e+06	patric	99.57	0.64
hpylori_2013	1.42684e+06	patric	99.42	0.07
hpylori_2014	1.43145e+06	patric	99.36	0
hpylori_2015	1.43145e+06	patric	99.36	0
hpylori_2016	1.43145e+06	patric	99.42	0.13
hpylori_2017	1.43145e+06	patric	99.36	0.1
hpylori_2018	1.43145e+06	patric	99.35	0.2
hpylori_2019	1.43145e+06	patric	99.36	0.27
hpylori_2020	1.4426e+06	patric	99.42	0.06
hpylori_2021	1.45127e+06	patric	99.01	0
hpylori_2022	1.45127e+06	patric	99.42	0
hpylori_2023	1.46042e+06	patric	99.36	0.34
hpylori_2024	1.46043e+06	patric	99.36	0
hpylori_2025	1.46043e+06	patric	99.32	0
hpylori_2026	1.46043e+06	patric	99.42	0
hpylori_2027	1.46043e+06	patric	99.42	0
hpylori_2028	1.46043e+06	patric	97.74	0
hpylori_2029	1.46043e+06	patric	98.4	0
hpylori_2030	1.46043e+06	patric	98.55	0.81
hpylori_2031	1.46043e+06	patric	99.42	0
hpylori_2032	1.46044e+06	patric	99.42	0
hpylori_2033	1.46044e+06	patric	99.32	0
hpylori_2034	1.46044e+06	patric	98.89	1.08
hpylori_2035	1.46044e+06	patric	99.34	2.13
hpylori_2036	1.46044e+06	patric	98.61	0
hpylori_2044	210.134	patric	98.72	0.87
hpylori_2045	210.134	patric	99.36	0
hpylori_2046	210.134	patric	97.8	0.41
hpylori_2047	210.134	patric	99.36	0.14
hpylori_2048	210.134	patric	99.22	0.19
hpylori_2049	210.134	patric	99.62	0
hpylori_2050	210.134	patric	99.36	0.06
hpylori_2051	210.135	patric	99.16	0.81
hpylori_2052	210.135	patric	99.57	0
hpylori_2053	210.135	patric	99.16	0
hpylori_2054	210.135	patric	99.36	0
hpylori_2055	210.135	patric	99.36	0.14
hpylori_2056	210.138	patric	99.42	0
hpylori_2057	210.138	patric	99.36	0
hpylori_2058	210.192	patric	99.42	0
hpylori_2059	210.192	patric	99.57	0.64
hpylori_2060	210.192	patric	99.42	0
hpylori_2061	210.192	patric	99.46	0.91
hpylori_2062	210.192	patric	99.62	0.24
hpylori_2063	210.192	patric	99.62	0.1
hpylori_2064	210.192	patric	99.62	0.1
hpylori_2065	210.192	patric	99.62	0.51
hpylori_2066	210.192	patric	99.62	0.1
hpylori_2067	210.192	patric	99.62	0.1
hpylori_2068	210.193	patric	99.62	0.1
hpylori_2069	210.193	patric	99.62	0.1
hpylori_2070	210.193	patric	99.62	0.1
hpylori_2071	210.193	patric	99.62	0.1
hpylori_2072	210.193	patric	99.62	0.1
hpylori_2073	210.193	patric	99.57	0
hpylori_2074	210.193	patric	99.62	0
hpylori_2075	210.193	patric	99.62	0
[truncated: 1,429 more rows]
