# Supplementary material for: Maast: genotyping thousands of microbial strains efficiently
Source: Genome Biol. 2023 Aug 10;24:186. doi: 10.1186/s13059-023-03030-8 (PMC10416524; doi:10.1186/s13059-023-03030-8)
Supplement: Supplementary file 8 — Additional file 8: Supplementary Tables S7. Accession numbers and metadata of 3,178 H. pylori strains. [file 13059_2023_3030_MOESM8_ESM.xlsx]

## Sheet: S7 3178 H. pylori phylo struct
Genome ID	Organism	BioProject Accession	BioSample Accession	Sequencing Centers	Collection Date	Geographic Location	Isolation Country	Continent	Isolation Source	Isolation Source Code	Host Name	Host Alt Name	Host Gender	Host Age	Host Health	Disease State	Inflammation	Ulcer	Cancer State	Source
SRR401880	Helicobacter pylori Hp A-8	PRJNA64133	SAMN00778858																	SRA
SRR401980	Helicobacter pylori Hp M1	PRJNA64261	SAMN00778908																	SRA
SRR401982	Helicobacter pylori Hp P-28b	PRJNA64255	SAMN00778909																	SRA
SRR401941	Helicobacter pylori Hp P-8	PRJNA64181	SAMN00778889																	SRA
SRR401903	Helicobacter pylori Hp P-2b	PRJNA64225	SAMN00778870																	SRA
SRR401943	Helicobacter pylori Hp P-26	PRJNA64197	SAMN00778890																	SRA
SRR401994	Helicobacter pylori Hp H-28	PRJNA64109	SAMN00778915																	SRA
SRR401925	Helicobacter pylori Hp H-42	PRJNA64121	SAMN00778881																	SRA
SRR401901	Helicobacter pylori Hp A-5	PRJNA64093	SAMN00778869																	SRA
SRR401967	Helicobacter pylori Hp H-4	PRJNA64147	SAMN00778902																	SRA
SRR401999	Helicobacter pylori Hp M3	PRJNA64265	SAMN00778918																	SRA
SRR401917	Helicobacter pylori Hp P-1b	PRJNA64223	SAMN00778877																	SRA
SRR401881	Helicobacter pylori Hp H-10	PRJNA64153	SAMN00778859																	SRA
DRR207964	Helicobacter pylori	PRJDB9272	SAMD00204466		2019	missing	missing													SRA
DRR023002	Helicobacter pylori	PRJDB3134	SAMD00019957		NA	NA	NA													SRA
DRR023003	Helicobacter pylori	PRJDB3134	SAMD00019958		NA	NA	NA													SRA
DRR023006	Helicobacter pylori	PRJDB3134	SAMD00019961		NA	NA	NA													SRA
SRR5957663	Helicobacter pylori	PRJNA374603	SAMN07540346	Mun Fai Loke	2015	Malaysia: Kuala Lumpur	Malaysia	AS	Gastric biopsy	Stomach	Homo sapiens	Human			Not applicable	Unknown				SRA
SRR5957657	Helicobacter pylori	PRJNA374603	SAMN07540344	Mun Fai Loke	2015	Malaysia: Kuala Lumpur	Malaysia	AS	Gastric biopsy	Stomach	Homo sapiens	Human			Not applicable	Unknown				SRA
SRR572218	Helicobacter pylori CPY1662	PRJNA64057	SAMN01178408																	SRA
SRR5957659	Helicobacter pylori	PRJNA374603	SAMN07540328	Barry J. Marshall	2014	Australia: Perth	Australia	OC	Gastric biopsy	Stomach	Homo sapiens	Human			Not applicable	Unknown				SRA
SRR5957648	Helicobacter pylori	PRJNA374603	SAMN07540342	Mun Fai Loke	2015	Malaysia: Kuala Lumpur	Malaysia	AS	Gastric biopsy	Stomach	Homo sapiens	Human			Not applicable	Unknown				SRA
SRR5957655	Helicobacter pylori	PRJNA374603	SAMN07540341	Mun Fai Loke	2015	Malaysia: Kuala Lumpur	Malaysia	AS	Gastric biopsy	Stomach	Homo sapiens	Human			Not applicable	Unknown				SRA
SRR5957660	Helicobacter pylori	PRJNA374603	SAMN07540343	Mun Fai Loke	2015	Malaysia: Kuala Lumpur	Malaysia	AS	Gastric biopsy	Stomach	Homo sapiens	Human			Not applicable	Unknown				SRA
SRR5957662	Helicobacter pylori	PRJNA374603	SAMN07540335	Barry J. Marshall	2016	Australia: Perth	Australia	OC	Gastric biopsy	Stomach	Homo sapiens	Human			Not applicable	Unknown				SRA
SRR5957654	Helicobacter pylori	PRJNA374603	SAMN07540331	Barry J. Marshall	2016	Australia: Perth	Australia	OC	Gastric biopsy	Stomach	Homo sapiens	Human			Not applicable	Unknown				SRA
SRR5957652	Helicobacter pylori	PRJNA374603	SAMN07540334	Barry J. Marshall	2016	Australia: Perth	Australia	OC	Gastric biopsy	Stomach	Homo sapiens	Human			Not applicable	Unknown				SRA
SRR5957650	Helicobacter pylori	PRJNA374603	SAMN07540329	Barry J. Marshall	2014	Australia: Perth	Australia	OC	Gastric biopsy	Stomach	Homo sapiens	Human			Not applicable	Unknown				SRA
SRR5957649	Helicobacter pylori	PRJNA374603	SAMN07540333	Barry J. Marshall	2016	Australia: Perth	Australia	OC	Gastric biopsy	Stomach	Homo sapiens	Human			Not applicable	Unknown				SRA
SRR5957653	Helicobacter pylori	PRJNA374603	SAMN07540336	Barry J. Marshall	2016	Australia: Perth	Australia	OC	Gastric biopsy	Stomach	Homo sapiens	Human			Not applicable	Unknown				SRA
SRR5957656	Helicobacter pylori	PRJNA374603	SAMN07540330	Barry J. Marshall	2015	Australia: Perth	Australia	OC	Gastric biopsy	Stomach	Homo sapiens	Human			Not applicable	Unknown				SRA
SRR5957661	Helicobacter pylori	PRJNA374603	SAMN07540348	Mun Fai Loke	2015	Malaysia: Kuala Lumpur	Malaysia	AS	Gastric biopsy	Stomach	Homo sapiens	Human			Not applicable	Unknown				SRA
SRR5957651	Helicobacter pylori	PRJNA374603	SAMN07540332	Barry J. Marshall	2016	Australia: Perth	Australia	OC	Gastric biopsy	Stomach	Homo sapiens	Human			Not applicable	Unknown				SRA
SRR5957658	Helicobacter pylori	PRJNA374603	SAMN07540345	Mun Fai Loke	2015	Malaysia: Kuala Lumpur	Malaysia	AS	Gastric biopsy	Stomach	Homo sapiens	Human			Not applicable	Unknown				SRA
SRR6951116	Helicobacter pylori	PRJNA445941	SAMN08866520		2017	China: Chengdu	China	AS			Homo sapiens	Human								SRA
SRR6951142	Helicobacter pylori	PRJNA445941	SAMN08866533		2017	China: Chengdu	China	AS			Homo sapiens	Human								SRA
SRR6951112	Helicobacter pylori	PRJNA445941	SAMN08866528		2017	China: Chengdu	China	AS			Homo sapiens	Human								SRA
SRR6951140	Helicobacter pylori	PRJNA445941	SAMN08866514		2017	China: Chengdu	China	AS			Homo sapiens	Human								SRA
SRR6951144	Helicobacter pylori	PRJNA445941	SAMN08866525		2017	China: Chengdu	China	AS			Homo sapiens	Human								SRA
SRR6951114	Helicobacter pylori	PRJNA445941	SAMN08866526		2017	China: Chengdu	China	AS			Homo sapiens	Human								SRA
SRR6951113	Helicobacter pylori	PRJNA445941	SAMN08866529		2017	China: Chengdu	China	AS			Homo sapiens	Human								SRA
SRR6951115	Helicobacter pylori	PRJNA445941	SAMN08866527		2017	China: Chengdu	China	AS			Homo sapiens	Human								SRA
SRR6951117	Helicobacter pylori	PRJNA445941	SAMN08866531		2017	China: Chengdu	China	AS			Homo sapiens	Human								SRA
SRR6951118	Helicobacter pylori	PRJNA445941	SAMN08866521		2017	China: Chengdu	China	AS			Homo sapiens	Human								SRA
SRR6951130	Helicobacter pylori	PRJNA445941	SAMN08866499		2017	China: Chengdu	China	AS			Homo sapiens	Human								SRA
SRR6951131	Helicobacter pylori	PRJNA445941	SAMN08866519		2017	China: Chengdu	China	AS			Homo sapiens	Human								SRA
SRR6951136	Helicobacter pylori	PRJNA445941	SAMN08866510		2017	China: Chengdu	China	AS			Homo sapiens	Human								SRA
SRR6951137	Helicobacter pylori	PRJNA445941	SAMN08866517		2017	China: Chengdu	China	AS			Homo sapiens	Human								SRA
SRR6951139	Helicobacter pylori	PRJNA445941	SAMN08866515		2017	China: Chengdu	China	AS			Homo sapiens	Human								SRA
SRR6951138	Helicobacter pylori	PRJNA445941	SAMN08866516		2017	China: Chengdu	China	AS			Homo sapiens	Human								SRA
SRR6951111	Helicobacter pylori	PRJNA445941	SAMN08866509		2017	China: Chengdu	China	AS			Homo sapiens	Human								SRA
SRR6951132	Helicobacter pylori	PRJNA445941	SAMN08866518		2017	China: Chengdu	China	AS			Homo sapiens	Human								SRA
SRR6951133	Helicobacter pylori	PRJNA445941	SAMN08866513		2017	China: Chengdu	China	AS			Homo sapiens	Human								SRA
SRR6951134	Helicobacter pylori	PRJNA445941	SAMN08866512		2017	China: Chengdu	China	AS			Homo sapiens	Human								SRA
SRR6951135	Helicobacter pylori	PRJNA445941	SAMN08866511		2017	China: Chengdu	China	AS			Homo sapiens	Human								SRA
SRR6951110	Helicobacter pylori	PRJNA445941	SAMN08866508		2017	China: Chengdu	China	AS			Homo sapiens	Human								SRA
SRR6951119	Helicobacter pylori	PRJNA445941	SAMN08866522		2017	China: Chengdu	China	AS			Homo sapiens	Human								SRA
SRR6951109	Helicobacter pylori	PRJNA445941	SAMN08866505		2017	China: Chengdu	China	AS			Homo sapiens	Human								SRA
SRR6951106	Helicobacter pylori	PRJNA445941	SAMN08866506		2017	China: Chengdu	China	AS			Homo sapiens	Human								SRA
SRR6951105	Helicobacter pylori	PRJNA445941	SAMN08866501		2017	China: Chengdu	China	AS			Homo sapiens	Human								SRA
SRR6951107	Helicobacter pylori	PRJNA445941	SAMN08866507		2017	China: Chengdu	China	AS			Homo sapiens	Human								SRA
SRR6951102	Helicobacter pylori	PRJNA445941	SAMN08866502		2017	China: Chengdu	China	AS			Homo sapiens	Human								SRA
SRR6951108	Helicobacter pylori	PRJNA445941	SAMN08866504		2017	China: Chengdu	China	AS			Homo sapiens	Human								SRA
SRR6906466	Helicobacter pylori	PRJNA445654	SAMN08795452	National Institute of Health, Portugal	1999	Portugal	Portugal	EU	gastric biopsy	Stomach	Homo sapiens	Human			Non-ulcer dyspesia	Diseased				SRA
SRR6951104	Helicobacter pylori	PRJNA445941	SAMN08866500		2017	China: Chengdu	China	AS			Homo sapiens	Human								SRA
SRR6951103	Helicobacter pylori	PRJNA445941	SAMN08866503		2017	China: Chengdu	China	AS			Homo sapiens	Human								SRA
SRR6951125	Helicobacter pylori	PRJNA445941	SAMN08866496		2017	China: Chengdu	China	AS			Homo sapiens	Human								SRA
SRR6951129	Helicobacter pylori	PRJNA445941	SAMN08866498		2017	China: Chengdu	China	AS			Homo sapiens	Human								SRA
SRR6951128	Helicobacter pylori	PRJNA445941	SAMN08866495		2017	China: Chengdu	China	AS			Homo sapiens	Human								SRA
SRR6951124	Helicobacter pylori	PRJNA445941	SAMN08866491		2017	China: Chengdu	China	AS			Homo sapiens	Human								SRA
SRR6951127	Helicobacter pylori	PRJNA445941	SAMN08866494		2017	China: Chengdu	China	AS			Homo sapiens	Human								SRA
SRR6951121	Helicobacter pylori	PRJNA445941	SAMN08866492		2017	China: Chengdu	China	AS			Homo sapiens	Human								SRA
SRR6951126	Helicobacter pylori	PRJNA445941	SAMN08866497		2017	China: Chengdu	China	AS			Homo sapiens	Human								SRA
SRR6951120	Helicobacter pylori	PRJNA445941	SAMN08866523		2017	China: Chengdu	China	AS			Homo sapiens	Human								SRA
SRR6951122	Helicobacter pylori	PRJNA445941	SAMN08866493		2017	China: Chengdu	China	AS			Homo sapiens	Human								SRA
SRR6951123	Helicobacter pylori	PRJNA445941	SAMN08866490		2017	China: Chengdu	China	AS			Homo sapiens	Human								SRA
SRR6951141	Helicobacter pylori	PRJNA445941	SAMN08866530		2017	China: Chengdu	China	AS			Homo sapiens	Human								SRA
SRR6951143	Helicobacter pylori	PRJNA445941	SAMN08866532		2017	China: Chengdu	China	AS			Homo sapiens	Human								SRA
SRR499900	Helicobacter pylori R018c	PRJNA83647	SAMN00997705																	SRA
SRR499902	Helicobacter pylori R030b	PRJNA83649	SAMN00997706																	SRA
SRR11474130	Helicobacter pylori	PRJNA622860	SAMN14531028	Richard Peek Jr	1994	USA: Tennessee	USA	NA	antral biopsy	Antrum	Homo sapiens	Human	male	48	Duodenal ulcer, gastritis	Diseased	Gastritis	Duodenal ulcer		SRA
SRR499904	Helicobacter pylori R036d	PRJNA83653	SAMN00997707																	SRA
SRR11886357	Helicobacter pylori	PRJNA362473	SAMN13427747		2014-03-04	Morocco	Morocco	AF	stomach	Stomach	Homo sapiens	Human			Gastritis	Diseased	Gastritis			SRA
SRR499907	Helicobacter pylori R037c	PRJNA83655	SAMN00997708																	SRA
SRR499908	Helicobacter pylori R038b	PRJNA83657	SAMN00997709																	SRA
SRR499911	Helicobacter pylori R046Wa	PRJNA83659	SAMN00997710																	SRA
SRR499914	Helicobacter pylori R055a	PRJNA83661	SAMN00997711																	SRA
SRR499916	Helicobacter pylori R056a	PRJNA83663	SAMN00997712																	SRA
SRR402006	Helicobacter pylori Hp M6	PRJNA64271	SAMN00778921																	SRA
SRR13089485	Helicobacter pylori	PRJNA678459	SAMN16801844	Lanzhou University Second Hospital	2019-05	China:GanSU,Wuwei, Loess Plateau	China	AS	Atrophic gastritis	Antrum	Homo sapiens	Human			Atrophic gastritis	Diseased	Gastritis			SRA
SRR13089484	Helicobacter pylori	PRJNA678459	SAMN16801845	Lanzhou University Second Hospital	2019-05	China:GanSU,Juquan, Loess Plateau	China	AS	Atrophic gastritis	Antrum	Homo sapiens	Human			Atrophic gastritis	Diseased	Gastritis			SRA
SRR13089482	Helicobacter pylori	PRJNA678459	SAMN16801847	Lanzhou University Second Hospital	2019-05	China:GanSU,Juquan, Loess Plateau	China	AS	Atrophic gastritis	Antrum	Homo sapiens	Human			Atrophic gastritis	Diseased	Gastritis			SRA
SRR13089481	Helicobacter pylori	PRJNA678459	SAMN16801848	Lanzhou University Second Hospital	2019-05	China:GanSU,Wuwei, Loess Plateau	China	AS	Gastric cancer	Unknown	Homo sapiens	Human			Gastric cancer	Diseased			Cancer	SRA
SRR13089483	Helicobacter pylori	PRJNA678459	SAMN16801846	Lanzhou University Second Hospital	2019-05	China:GanSU,Juquan, Loess Plateau	China	AS	Atrophic gastritis	Antrum	Homo sapiens	Human			Atrophic gastritis	Diseased	Gastritis			SRA
SRR13089480	Helicobacter pylori	PRJNA678459	SAMN16801849	Lanzhou University Second Hospital	2019-05	China:GanSU,Wuwei, Loess Plateau	China	AS	Gastric cancer	Unknown	Homo sapiens	Human			Gastric cancer	Diseased			Cancer	SRA
SRR13089479	Helicobacter pylori	PRJNA678459	SAMN16801850	Lanzhou University Second Hospital	2019-05	China:GanSU,Wuwei, Loess Plateau	China	AS	Gastric cancer	Unknown	Homo sapiens	Human			Gastric cancer	Diseased			Cancer	SRA
SRR13089478	Helicobacter pylori	PRJNA678459	SAMN16801851	Lanzhou University Second Hospital	2019-05	China:GanSU,Wuwei, Loess Plateau	China	AS	Gastric cancer	Unknown	Homo sapiens	Human			Gastric cancer	Diseased			Cancer	SRA
SRR13089477	Helicobacter pylori	PRJNA678459	SAMN16801852	Lanzhou University Second Hospital	2019-05	China:GanSU,Jinchan, Loess Plateau	China	AS	Atrophic gastritis	Antrum	Homo sapiens	Human			Atrophic gastritis	Diseased	Gastritis			SRA
SRR12763169	Helicobacter pylori	PRJNA666798	SAMN16327849		2017-08-30	Australia: Victoria	Australia	OC	Control-experimental_pop-1_W2	Unknown	Homo sapiens	Human								SRA
SRR13796422	Helicobacter pylori	PRJNA656306	SAMN15869407	Alba Trespalacios	2009-12-01	Colombia:Bogota	Colombia	SA	Biopsy	Stomach	Homo sapiens	Human			Gastric diseases	Diseased				SRA
SRR13796415	Helicobacter pylori	PRJNA656306	SAMN17730154	Alba Alicia Trespalacios	2009-12-01	Colombia: Bogota	Colombia	SA	Biopsy	Stomach	Homo sapiens	Human			Gastric diseases	Diseased				SRA
SRR13796416	Helicobacter pylori	PRJNA656306	SAMN17730153	Alba Alicia Trespalacios	2009-12-01	Colombia: Bogota	Colombia	SA	Biopsy	Stomach	Homo sapiens	Human			Gastric diseases	Diseased				SRA
SRR13796412	Helicobacter pylori	PRJNA656306	SAMN15869408	Alba Trespalacios	2009-12-01	Colombia:Bogota	Colombia	SA	Biopsy	Stomach	Homo sapiens	Human			Gastric diseases	Diseased				SRA
SRR13796424	Helicobacter pylori	PRJNA656306	SAMN17730146	Alba Alicia Trespalacios	2009-12-01	Colombia: Bogota	Colombia	SA	Biopsy	Stomach	Homo sapiens	Human			Gastric diseases	Diseased				SRA
SRR13796425	Helicobacter pylori	PRJNA656306	SAMN17730145	Alba Alicia Trespalacios	2009-12-01	Colombia: Bogota	Colombia	SA	Biopsy	Stomach	Homo sapiens	Human			Gastric diseases	Diseased				SRA
SRR13796406	Helicobacter pylori	PRJNA656306	SAMN17730137	Alba Alicia Trespalacios	2009-12-01	Colombia: Bogota	Colombia	SA	Biopsy	Stomach	Homo sapiens	Human			Gastric diseases	Diseased				SRA
SRR13796423	Helicobacter pylori	PRJNA656306	SAMN17730147	Alba Alicia Trespalacios	2009-12-01	Colombia: Bogota	Colombia	SA	Biopsy	Stomach	Homo sapiens	Human			Gastric diseases	Diseased				SRA
SRR13796427	Helicobacter pylori	PRJNA656306	SAMN17730143	Alba Alicia Trespalacios	2009-12-01	Colombia: Bogota	Colombia	SA	Biopsy	Stomach	Homo sapiens	Human			Gastric diseases	Diseased				SRA
SRR13796429	Helicobacter pylori	PRJNA656306	SAMN17730141	Alba Alicia Trespalacios	2009-12-01	Colombia: Bogota	Colombia	SA	Biopsy	Stomach	Homo sapiens	Human			Gastric diseases	Diseased				SRA
SRR13796428	Helicobacter pylori	PRJNA656306	SAMN17730142	Alba Alicia Trespalacios	2009-12-01	Colombia: Bogota	Colombia	SA	Biopsy	Stomach	Homo sapiens	Human			Gastric diseases	Diseased				SRA
SRR13796420	Helicobacter pylori	PRJNA656306	SAMN17730149	Alba Alicia Trespalacios	2009-12-01	Colombia: Bogota	Colombia	SA	Biopsy	Stomach	Homo sapiens	Human			Gastric diseases	Diseased				SRA
SRR13343601	Helicobacter pylori	PRJNA689250	SAMN17204307		2016-12	Egypt: Ismailia	Egypt	AF			Homo sapiens	Human								SRA
SRR13796419	Helicobacter pylori	PRJNA656306	SAMN17730150	Alba Alicia Trespalacios	2009-12-01	Colombia: Bogota	Colombia	SA	Biopsy	Stomach	Homo sapiens	Human			Gastric diseases	Diseased				SRA
SRR13796417	Helicobacter pylori	PRJNA656306	SAMN17730152	Alba Alicia Trespalacios	2009-12-01	Colombia: Bogota	Colombia	SA	Biopsy	Stomach	Homo sapiens	Human			Gastric diseases	Diseased				SRA
SRR13796418	Helicobacter pylori	PRJNA656306	SAMN17730151	Alba Alicia Trespalacios	2009-12-01	Colombia: Bogota	Colombia	SA	Biopsy	Stomach	Homo sapiens	Human			Gastric diseases	Diseased				SRA
SRR13796414	Helicobacter pylori	PRJNA656306	SAMN17730155	Alba Alicia Trespalacios	2009-12-01	Colombia: Bogota	Colombia	SA	Biopsy	Stomach	Homo sapiens	Human			Gastric diseases	Diseased				SRA
SRR13796431	Helicobacter pylori	PRJNA656306	SAMN17730139	Alba Alicia Trespalacios	2009-12-01	Colombia: Bogota	Colombia	SA	Biopsy	Stomach	Homo sapiens	Human			Gastric diseases	Diseased				SRA
SRR13796426	Helicobacter pylori	PRJNA656306	SAMN17730144	Alba Alicia Trespalacios	2009-12-01	Colombia: Bogota	Colombia	SA	Biopsy	Stomach	Homo sapiens	Human			Gastric diseases	Diseased				SRA
SRR13796413	Helicobacter pylori	PRJNA656306	SAMN17730156	Alba Alicia Trespalacios	2009-12-01	Colombia: Bogota	Colombia	SA	Biopsy	Stomach	Homo sapiens	Human			Gastric diseases	Diseased				SRA
SRR13796430	Helicobacter pylori	PRJNA656306	SAMN17730140	Alba Alicia Trespalacios	2009-12-01	Colombia: Bogota	Colombia	SA	Biopsy	Stomach	Homo sapiens	Human			Gastric diseases	Diseased				SRA
SRR13796409	Helicobacter pylori	PRJNA656306	SAMN17730134	Alba Alicia Trespalacios	2009-12-01	Colombia: Bogota	Colombia	SA	Biopsy	Stomach	Homo sapiens	Human			Gastric diseases	Diseased				SRA
SRR13796408	Helicobacter pylori	PRJNA656306	SAMN17730135	Alba Alicia Trespalacios	2009-12-01	Colombia: Bogota	Colombia	SA	Biopsy	Stomach	Homo sapiens	Human			Gastric diseases	Diseased				SRA
SRR13796407	Helicobacter pylori	PRJNA656306	SAMN17730136	Alba Alicia Trespalacios	2009-12-01	Colombia: Bogota	Colombia	SA	Biopsy	Stomach	Homo sapiens	Human			Gastric diseases	Diseased				SRA
SRR13796411	Helicobacter pylori	PRJNA656306	SAMN15869409	Alba Trespalacios	2009-12-01	Colombia:Bogota	Colombia	SA	Biopsy	Stomach	Homo sapiens	Human			Gastric diseases	Diseased				SRA
SRR13796433	Helicobacter pylori	PRJNA656306	SAMN15869406	Alba Trespalacios	2009-12-01	Colombia:Bogota	Colombia	SA	Biopsy	Stomach	Homo sapiens	Human			Gastric diseases	Diseased				SRA
SRR13796432	Helicobacter pylori	PRJNA656306	SAMN17730138	Alba Alicia Trespalacios	2009-12-01	Colombia: Bogota	Colombia	SA	Biopsy	Stomach	Homo sapiens	Human			Gastric diseases	Diseased				SRA
SRR13796421	Helicobacter pylori	PRJNA656306	SAMN17730148	Alba Alicia Trespalacios	2009-12-01	Colombia: Bogota	Colombia	SA	Biopsy	Stomach	Homo sapiens	Human			Gastric diseases	Diseased				SRA
SRR13796410	Helicobacter pylori	PRJNA656306	SAMN17730133	Alba Alicia Trespalacios	2009-12-01	Colombia: Bogota	Colombia	SA	Biopsy	Stomach	Homo sapiens	Human			Gastric diseases	Diseased				SRA
ERR1094819	Helicobacter pylori	PRJEB11511	SAMEA3635151																	SRA
ERR3225419	Helicobacter pylori PMSS1	PRJEB23817	SAMEA104484363		1997				Original PMSS1 isolate from gastric biopsy; Hp GFP strain derived in Amieva Lab	Unknown										SRA
SRR572213	Helicobacter pylori UMB_G1	PRJNA168619	SAMN01178405																	SRA
SRR572210	Helicobacter pylori CCHI 33	PRJNA168620	SAMN01178404																	SRA
SRR5454002	Helicobacter pylori	PRJNA231221	SAMN06173312	ATCC &lt; KA Eaton &lt; AD Pearson	1987	USA:VA	USA	NA	stomach from patient in United Kingdom	Stomach	Homo sapiens	Human	female	Unknown	Gastritis	Diseased	Gastritis			SRA
SRR572217	Helicobacter pylori CPY6291	PRJNA64069	SAMN01178407																	SRA
SRR401177	Helicobacter pylori Hp P-4	PRJNA64177	SAMN00778285																	SRA
SRR401975	Helicobacter pylori Hp H-34	PRJNA64165	SAMN00778906																	SRA
SRR401877	Helicobacter pylori Hp A-17	PRJNA64099	SAMN00778857																	SRA
SRR401996	Helicobacter pylori Hp P-62	PRJNA64205	SAMN00778916																	SRA
SRR401936	Helicobacter pylori Hp P-25c	PRJNA64249	SAMN00778886																	SRA
SRR2627022	Helicobacter pylori	PRJNA298345	SAMN04158526	missing	missing	Portugal: Lisbon	Portugal	EU	missing	Unknown	Homo sapiens	Human	male	20	missing	Unknown				SRA
SRR3199687	Helicobacter pylori	PRJNA265862	SAMN03153600	NIH, Portugal	missing	missing	missing		missing	Unknown	Homo sapiens	Human			Helicobacter pylori peptic ulcer disease	Diseased		Gastric ulcer		SRA
SRR3199666	Helicobacter pylori	PRJNA265112	SAMN03145647	NIH, Portugal	missing	Portugal: Lisbon	Portugal	EU	missing	Unknown	Homo sapiens	Human			Helicobacter pylori peptic ulcer disease	Diseased		Gastric ulcer		SRA
SRR3199634	Helicobacter pylori	PRJNA265846	SAMN03153510	NIH, Portugal	missing	missing	missing		missing	Unknown	Homo sapiens	Human			Helicobacter pylori peptic ulcer disease	Diseased		Gastric ulcer		SRA
SRR3199667	Helicobacter pylori	PRJNA265160	SAMN03145759	NIH, Portugal	missing	missing	missing		missing	Unknown	Homo sapiens	Human			Helicobacter pylori peptic ulcer disease	Diseased		Gastric ulcer		SRA
SRR3199683	Helicobacter pylori	PRJNA265858	SAMN03153534	NIH, Portugal	missing	missing	missing		missing	Unknown	Homo sapiens	Human			Helicobacter pylori peptic ulcer disease	Diseased		Gastric ulcer		SRA
SRR401958	Helicobacter pylori Hp P-25d	PRJNA64251	SAMN00778897																	SRA
SRR3199684	Helicobacter pylori	PRJNA265189	SAMN03151520	NIH, Portugal	missing	missing	missing		missing	Unknown	Homo sapiens	Human			Helicobacter pylori peptic ulcer disease	Diseased		Gastric ulcer		SRA
SRR3199665	Helicobacter pylori	PRJNA265824	SAMN03153403	NIH, Portugal	missing	missing	missing		missing	Unknown	Homo sapiens	Human			Helicobacter pylori peptic ulcer disease	Diseased		Gastric ulcer		SRA
SRR3199511	Helicobacter pylori	PRJNA265819	SAMN03153300	NIH, Portugal	missing	missing	missing		missing	Unknown	Homo sapiens	Human			Helicobacter pylori peptic ulcer disease	Diseased		Gastric ulcer		SRA
SRR401924	Helicobacter pylori Hp P-3	PRJNA64175	SAMN00778880																	SRA
SRR1544680	Helicobacter pylori	PRJNA242766	SAMN02709548	Paszat, Graham and Lundin	2010-07-17	Nicaragua: Managua	Nicaragua	NA	The antrum of a 24 year old woman with antrum gastritis	Antrum	Homo sapiens	Human								SRA
SRR1981186	Helicobacter pylori J99	PRJNA281410	SAMN03487572		1905-06-19	USA: Nashville, TN	USA	NA	American patient with a duodenal ulcer	Unknown	Homo sapiens	Human								SRA
SRR1981233	Helicobacter pylori J99	PRJNA281410	SAMN03487572		1997	USA: Nashville, TN	USA	NA	American patient with a duodenal ulcer	Unknown	Homo sapiens	Human								SRA
SRR1981234	Helicobacter pylori J99	PRJNA281410	SAMN03487572		1997	USA: Nashville, TN	USA	NA	American patient with a duodenal ulcer	Unknown	Homo sapiens	Human								SRA
SRR1981235	Helicobacter pylori J99	PRJNA281410	SAMN03487572		1997	USA: Nashville, TN	USA	NA	American patient with a duodenal ulcer	Unknown	Homo sapiens	Human								SRA
SRR1981236	Helicobacter pylori J99	PRJNA281410	SAMN03487572		1997	USA: Nashville, TN	USA	NA	American patient with a duodenal ulcer	Unknown	Homo sapiens	Human								SRA
SRR401905	Helicobacter pylori Hp P-30	PRJNA64201	SAMN00778871																	SRA
SRR401969	Helicobacter pylori Hp P-3b	PRJNA64227	SAMN00778903																	SRA
SRR401948	Helicobacter pylori Hp P-4d	PRJNA64233	SAMN00778892																	SRA
SRR401887	Helicobacter pylori Hp A-20	PRJNA64101	SAMN00778862																	SRA
SRR401874	Helicobacter pylori Hp H-21	PRJNA64161	SAMN00778855																	SRA
SRR401894	Helicobacter pylori Hp H-23	PRJNA64163	SAMN00778865																	SRA
SRR401895	Helicobacter pylori Hp A-26	PRJNA64139	SAMN00778866																	SRA
SRR5264725	Helicobacter pylori	PRJNA374603	SAMN06329445	Barry Marshall	2000	Australia: Perth	Australia	OC			Homo sapiens	Human								SRA
SRR5298520	Helicobacter pylori	PRJNA360417	SAMN06246757	Universidad del Valle	2006-03	Colombia:Tumaco	Colombia	SA	gastric biopsy	Stomach	Homo sapiens	Human	male	53	Non-atrophic gastritis	Diseased	Gastritis			SRA
SRR5298522	Helicobacter pylori	PRJNA360417	SAMN06246878	Universidad del Valle	2006-03	Colombia:Tumaco	Colombia	SA	gastric antrum biopsy	Antrum	Homo sapiens	Human	male	40	multifocal atrophic gastritis	Diseased	Gastritis			SRA
SRR5298525	Helicobacter pylori	PRJNA360417	SAMN06250692	Universidad del Valle	2009-04	Colombia:Tuquerres	Colombia	SA	gastric antrum biopsy	Antrum	Homo sapiens	Human	male	54	Dysplasia	Diseased			Pre-cancer	SRA
SRR5298527	Helicobacter pylori	PRJNA360417	SAMN06250976	Universidad del Valle	2009-04	Colombia:Tuquerres	Colombia	SA	gastric antrum biopsy	Antrum	Homo sapiens	Human	male	45	Intestinal metaplasia	Diseased				SRA
SRR5298528	Helicobacter pylori	PRJNA360417	SAMN06251087	Universidad del Valle	2009-04	Colombia:Tuquerres	Colombia	SA	gastric antrum biopsy	Antrum	Homo sapiens	Human	male	55	Intestinal metaplasia	Diseased				SRA
SRR5298529	Helicobacter pylori	PRJNA360417	SAMN06251160	Universidad del Valle	2009-05	Colombia:Tuquerres	Colombia	SA	gastric antrum biopsy	Antrum	Homo sapiens	Human	male	45	Non-atrophic gastritis	Diseased	Gastritis			SRA
SRR5298530	Helicobacter pylori	PRJNA360417	SAMN06251163	Universidad del Valle	2009-05	Colombia:Tuquerres	Colombia	SA	gastric antrum biopsy	Antrum	Homo sapiens	Human	male	42	Intestinal metaplasia	Diseased				SRA
SRR5298531	Helicobacter pylori	PRJNA360417	SAMN06251192	Universidad del Valle	2009-04	Colombia:Tuquerres	Colombia	SA	gastric antrum biopsy	Antrum	Homo sapiens	Human	male	43	Intestinal metaplasia	Diseased				SRA
SRR5298523	Helicobacter pylori	PRJNA360417	SAMN06246899	Universidad del Valle	2006-03	Colombia:Tumaco	Colombia	SA	gastric antrum biopsy	Antrum	Homo sapiens	Human	male	47	Intestinal metaplasia	Diseased				SRA
SRR401984	Helicobacter pylori Hp P-4c	PRJNA64231	SAMN00778910																	SRA
SRR5298526	Helicobacter pylori	PRJNA360417	SAMN06250733	Universidad del Valle	2009-04	Colombia:Tuquerres	Colombia	SA	gastric antrum biopsy	Antrum	Homo sapiens	Human	male	45	Non-atrophic gastritis	Diseased	Gastritis			SRA
SRR5298524	Helicobacter pylori	PRJNA360417	SAMN06250661	Universidad del Valle	2006-03	Colombia:Tumaco	Colombia	SA	gastric antrum biopsy	Antrum	Homo sapiens	Human	male	57	Intestinal metaplasia	Diseased				SRA
SRR5298521	Helicobacter pylori	PRJNA360417	SAMN06246771	Universidad del Valle	2006-03	Colombia:Tumaco	Colombia	SA	gastric biopsy	Stomach	Homo sapiens	Human	male	45	Non-atrophic gastritis	Diseased	Gastritis			SRA
SRR401985	Helicobacter pylori Hp H-3	PRJNA64145	SAMN00778911																	SRA
SRR401870	Helicobacter pylori Hp H-18	PRJNA64157	SAMN00778853																	SRA
SRR401965	Helicobacter pylori Hp P-2	PRJNA64173	SAMN00778901																	SRA
SRR401891	Helicobacter pylori Hp A-9	PRJNA64095	SAMN00778864																	SRA
SRR401871	Helicobacter pylori Hp H-19	PRJNA64159	SAMN00778854																	SRA
SRR401928	Helicobacter pylori Hp M9	PRJNA64277	SAMN00778882																	SRA
SRR401940	Helicobacter pylori Hp P-74	PRJNA64209	SAMN00778888																	SRA
SRR401973	Helicobacter pylori Hp H-24	PRJNA64105	SAMN00778905																	SRA
SRR8369176	Helicobacter pylori	PRJNA362473	SAMN06276721		2011-06-12	Morocco: Rabat	Morocco	AF			Homo sapiens	Human								SRA
SRR8369177	Helicobacter pylori	PRJNA362473	SAMN06240245		2012-04-12	Morocco: Sidi kacem	Morocco	AF			Homo sapiens	Human								SRA
SRR8369178	Helicobacter pylori	PRJNA362473	SAMN06459527		2014-09-14	Morocco:Rabat	Morocco	AF			Homo sapiens	Human								SRA
SRR8278185	Helicobacter pylori	PRJNA485550	SAMN09809602	Department of Genetics, University of Science, HCM-VNU	1905-07-09	Viet Nam: Ho Chi Minh City	Viet Nam	AS	Gastric antrum	Antrum	Homo sapiens	Human			Gastric ulcer	Diseased		Gastric ulcer		SRA
SRR5251691	Helicobacter pylori	PRJNA374470	SAMN06323840		2012-01	Australia: Perth	Australia	OC			Mus musculus	Mouse								SRA
SRR401912	Helicobacter pylori Hp P-15b	PRJNA64243	SAMN00778874																	SRA
DRR048337	Helicobacter pylori	PRJDB4296	SAMD00042487		2013-06	Japan:Fukui	Japan	AS			Homo sapiens	Human								SRA
DRR048365	Helicobacter pylori	PRJDB4296	SAMD00042487		2013-06	Japan:Fukui	Japan	AS			Homo sapiens	Human								SRA
DRR048322	Helicobacter pylori	PRJDB4296	SAMD00042472		2013-06	Japan:Fukui	Japan	AS			Homo sapiens	Human								SRA
DRR048350	Helicobacter pylori	PRJDB4296	SAMD00042472		2013-06	Japan:Fukui	Japan	AS			Homo sapiens	Human								SRA
DRR048325	Helicobacter pylori	PRJDB4296	SAMD00042475		2013-06	Japan:Fukui	Japan	AS			Homo sapiens	Human								SRA
DRR048353	Helicobacter pylori	PRJDB4296	SAMD00042475		2013-06	Japan:Fukui	Japan	AS			Homo sapiens	Human								SRA
DRR048323	Helicobacter pylori	PRJDB4296	SAMD00042473		2013-06	Japan:Fukui	Japan	AS			Homo sapiens	Human								SRA
DRR048351	Helicobacter pylori	PRJDB4296	SAMD00042473		2013-06	Japan:Fukui	Japan	AS			Homo sapiens	Human								SRA
DRR048339	Helicobacter pylori	PRJDB4296	SAMD00042489		2013-06	Japan:Fukui	Japan	AS			Homo sapiens	Human								SRA
DRR028932	Helicobacter pylori	PRJDB3403	SAMD00041249		2005-04	Viet Nam:Ho Chi Minh	Viet Nam	AS			Homo sapiens	Human								SRA
DRR048312	Helicobacter pylori	PRJDB4296	SAMD00042462		2013-06	Japan:Fukui	Japan	AS			Homo sapiens	Human								SRA
DRR048340	Helicobacter pylori	PRJDB4296	SAMD00042462		2013-06	Japan:Fukui	Japan	AS			Homo sapiens	Human								SRA
DRR048315	Helicobacter pylori	PRJDB4296	SAMD00042465		2013-06	Japan:Fukui	Japan	AS			Homo sapiens	Human								SRA
DRR048343	Helicobacter pylori	PRJDB4296	SAMD00042465		2013-06	Japan:Fukui	Japan	AS			Homo sapiens	Human								SRA
DRR048314	Helicobacter pylori	PRJDB4296	SAMD00042464		2013-06	Japan:Fukui	Japan	AS			Homo sapiens	Human								SRA
DRR048342	Helicobacter pylori	PRJDB4296	SAMD00042464		2013-06	Japan:Fukui	Japan	AS			Homo sapiens	Human								SRA
DRR048317	Helicobacter pylori	PRJDB4296	SAMD00042467		2013-06	Japan:Fukui	Japan	AS			Homo sapiens	Human								SRA
DRR048345	Helicobacter pylori	PRJDB4296	SAMD00042467		2013-06	Japan:Fukui	Japan	AS			Homo sapiens	Human								SRA
DRR048318	Helicobacter pylori	PRJDB4296	SAMD00042468		2013-06	Japan:Fukui	Japan	AS			Homo sapiens	Human								SRA
DRR048346	Helicobacter pylori	PRJDB4296	SAMD00042468		2013-06	Japan:Fukui	Japan	AS			Homo sapiens	Human								SRA
SRR401913	Helicobacter pylori Hp P-15	PRJNA64187	SAMN00778875																	SRA
DRR048319	Helicobacter pylori	PRJDB4296	SAMD00042469		2013-06	Japan:Fukui	Japan	AS			Homo sapiens	Human								SRA
DRR048347	Helicobacter pylori	PRJDB4296	SAMD00042469		2013-06	Japan:Fukui	Japan	AS			Homo sapiens	Human								SRA
DRR048320	Helicobacter pylori	PRJDB4296	SAMD00042470		2013-06	Japan:Fukui	Japan	AS			Homo sapiens	Human								SRA
DRR048348	Helicobacter pylori	PRJDB4296	SAMD00042470		2013-06	Japan:Fukui	Japan	AS			Homo sapiens	Human								SRA
DRR048326	Helicobacter pylori	PRJDB4296	SAMD00042476		2013-06	Japan:Fukui	Japan	AS			Homo sapiens	Human								SRA
DRR048354	Helicobacter pylori	PRJDB4296	SAMD00042476		2013-06	Japan:Fukui	Japan	AS			Homo sapiens	Human								SRA
DRR048327	Helicobacter pylori	PRJDB4296	SAMD00042477		2013-06	Japan:Fukui	Japan	AS			Homo sapiens	Human								SRA
DRR048355	Helicobacter pylori	PRJDB4296	SAMD00042477		2013-06	Japan:Fukui	Japan	AS			Homo sapiens	Human								SRA
DRR048328	Helicobacter pylori	PRJDB4296	SAMD00042478		2013-06	Japan:Fukui	Japan	AS			Homo sapiens	Human								SRA
DRR048356	Helicobacter pylori	PRJDB4296	SAMD00042478		2013-06	Japan:Fukui	Japan	AS			Homo sapiens	Human								SRA
DRR048329	Helicobacter pylori	PRJDB4296	SAMD00042479		2013-06	Japan:Fukui	Japan	AS			Homo sapiens	Human								SRA
DRR048357	Helicobacter pylori	PRJDB4296	SAMD00042479		2013-06	Japan:Fukui	Japan	AS			Homo sapiens	Human								SRA
DRR048331	Helicobacter pylori	PRJDB4296	SAMD00042481		2013-06	Japan:Fukui	Japan	AS			Homo sapiens	Human								SRA
DRR048359	Helicobacter pylori	PRJDB4296	SAMD00042481		2013-06	Japan:Fukui	Japan	AS			Homo sapiens	Human								SRA
DRR048333	Helicobacter pylori	PRJDB4296	SAMD00042483		2013-06	Japan:Fukui	Japan	AS			Homo sapiens	Human								SRA
DRR048361	Helicobacter pylori	PRJDB4296	SAMD00042483		2013-06	Japan:Fukui	Japan	AS			Homo sapiens	Human								SRA
DRR048334	Helicobacter pylori	PRJDB4296	SAMD00042484		2013-06	Japan:Fukui	Japan	AS			Homo sapiens	Human								SRA
DRR048362	Helicobacter pylori	PRJDB4296	SAMD00042484		2013-06	Japan:Fukui	Japan	AS			Homo sapiens	Human								SRA
DRR048335	Helicobacter pylori	PRJDB4296	SAMD00042485		2013-06	Japan:Fukui	Japan	AS			Homo sapiens	Human								SRA
DRR048363	Helicobacter pylori	PRJDB4296	SAMD00042485		2013-06	Japan:Fukui	Japan	AS			Homo sapiens	Human								SRA
SRR401953	Helicobacter pylori Hp P-11b	PRJNA64239	SAMN00778895																	SRA
DRR048336	Helicobacter pylori	PRJDB4296	SAMD00042486		2013-06	Japan:Fukui	Japan	AS			Homo sapiens	Human								SRA
DRR048364	Helicobacter pylori	PRJDB4296	SAMD00042486		2013-06	Japan:Fukui	Japan	AS			Homo sapiens	Human								SRA
DRR048338	Helicobacter pylori	PRJDB4296	SAMD00042488		2013-06	Japan:Fukui	Japan	AS			Homo sapiens	Human								SRA
DRR048366	Helicobacter pylori	PRJDB4296	SAMD00042488		2013-06	Japan:Fukui	Japan	AS			Homo sapiens	Human								SRA
SRR401938	Helicobacter pylori Hp H-30	PRJNA64113	SAMN00778887																	SRA
SRR401908	Helicobacter pylori Hp H-44	PRJNA64125	SAMN00778872																	SRA
SRR401951	Helicobacter pylori Hp H-6	PRJNA64149	SAMN00778894																	SRA
SRR401962	Helicobacter pylori Hp P-8b	PRJNA64237	SAMN00778899																	SRA
SRR401909	Helicobacter pylori Hp H-5b	PRJNA64211	SAMN00778873																	SRA
SRR401915	Helicobacter pylori Hp P-16	PRJNA64189	SAMN00778876																	SRA
SRR401933	Helicobacter pylori Hp P-1	PRJNA64171	SAMN00778885																	SRA
SRR401863	Helicobacter pylori Hp A-11	PRJNA64097	SAMN00778850																	SRA
SRR401868	Helicobacter pylori Hp H-16	PRJNA64103	SAMN00778852																	SRA
SRR400895	Helicobacter pylori NQ4110	PRJNA64089	SAMN00777287																	SRA
SRR6318672	Helicobacter pylori	PRJNA419585	SAMN08093281		2016	India: Manipal	India	AS			Homo sapiens	Human								SRA
SRR6318667	Helicobacter pylori	PRJNA419585	SAMN08093284		2016	India: Manipal	India	AS			Homo sapiens	Human								SRA
SRR6318666	Helicobacter pylori	PRJNA419585	SAMN08093279		2016	India: Manipal	India	AS			Homo sapiens	Human								SRA
SRR6318671	Helicobacter pylori	PRJNA419585	SAMN08093278		2016	India: Manipal	India	AS			Homo sapiens	Human								SRA
SRR6318665	Helicobacter pylori	PRJNA419585	SAMN08093274		2016	India: Manipal	India	AS			Homo sapiens	Human								SRA
SRR6318659	Helicobacter pylori	PRJNA419585	SAMN08093265		2016	India: Manipal	India	AS			Homo sapiens	Human								SRA
SRR6318658	Helicobacter pylori	PRJNA419585	SAMN08093266		2016	India: Manipal	India	AS			Homo sapiens	Human								SRA
SRR6318683	Helicobacter pylori	PRJNA419585	SAMN08093256		2016	India: Manipal	India	AS			Homo sapiens	Human								SRA
SRR400893	Helicobacter pylori NQ4099	PRJNA64079	SAMN00777286																	SRA
SRR6318660	Helicobacter pylori	PRJNA419585	SAMN08093268		2016	India: Manipal	India	AS			Homo sapiens	Human								SRA
SRR6318673	Helicobacter pylori	PRJNA419585	SAMN08093282		2016	India: Manipal	India	AS			Homo sapiens	Human								SRA
SRR6318674	Helicobacter pylori	PRJNA419585	SAMN08093261		2016	India: Manipal	India	AS			Homo sapiens	Human								SRA
SRR6318675	Helicobacter pylori	PRJNA419585	SAMN08093262		2016	India: Manipal	India	AS			Homo sapiens	Human								SRA
SRR6318685	Helicobacter pylori	PRJNA419585	SAMN08093251		2016	India: Manipal	India	AS			Homo sapiens	Human								SRA
SRR6318684	Helicobacter pylori	PRJNA419585	SAMN08093276		2016	India: Manipal	India	AS			Homo sapiens	Human								SRA
SRR6318689	Helicobacter pylori	PRJNA419585	SAMN08093245		2016	India: Manipal	India	AS			Homo sapiens	Human								SRA
SRR6318688	Helicobacter pylori	PRJNA419585	SAMN08093244		2016	India: Manipal	India	AS			Homo sapiens	Human								SRA
SRR6318668	Helicobacter pylori	PRJNA419585	SAMN08093283		2016	India: Manipal	India	AS			Homo sapiens	Human								SRA
SRR6318670	Helicobacter pylori	PRJNA419585	SAMN08093277		2016	India: Manipal	India	AS			Homo sapiens	Human								SRA
SRR400891	Helicobacter pylori NQ4076	PRJNA64085	SAMN00777285																	SRA
SRR6318669	Helicobacter pylori	PRJNA419585	SAMN08093280		2016	India: Manipal	India	AS			Homo sapiens	Human								SRA
SRR6318654	Helicobacter pylori	PRJNA419585	SAMN08093271		2016	India: Manipal	India	AS			Homo sapiens	Human								SRA
SRR6318664	Helicobacter pylori	PRJNA419585	SAMN08093273		2016	India: Manipal	India	AS			Homo sapiens	Human								SRA
SRR6318663	Helicobacter pylori	PRJNA419585	SAMN08093269		2016	India: Manipal	India	AS			Homo sapiens	Human								SRA
SRR6318653	Helicobacter pylori	PRJNA419585	SAMN08093272		2016	India: Manipal	India	AS			Homo sapiens	Human								SRA
SRR5957664	Helicobacter pylori	PRJNA374603	SAMN07540347	Mun Fai Loke	2015	Malaysia: Kuala Lumpur	Malaysia	AS	Gastric biopsy	Stomach	Homo sapiens	Human			Not applicable	Unknown				SRA
SRR6318661	Helicobacter pylori	PRJNA419585	SAMN08093267		2016	India: Manipal	India	AS			Homo sapiens	Human								SRA
SRR6318662	Helicobacter pylori	PRJNA419585	SAMN08093270		2016	India: Manipal	India	AS			Homo sapiens	Human								SRA
SRR6318657	Helicobacter pylori	PRJNA419585	SAMN08093263		2016	India: Manipal	India	AS			Homo sapiens	Human								SRA
SRR6318655	Helicobacter pylori	PRJNA419585	SAMN08093275		2016	India: Manipal	India	AS			Homo sapiens	Human								SRA
SRR400889	Helicobacter pylori NQ4053	PRJNA64081	SAMN00777284																	SRA
SRR6318656	Helicobacter pylori	PRJNA419585	SAMN08093264		2016	India: Manipal	India	AS			Homo sapiens	Human								SRA
SRR6318678	Helicobacter pylori	PRJNA419585	SAMN08093259		2016	India: Manipal	India	AS			Homo sapiens	Human								SRA
SRR6318677	Helicobacter pylori	PRJNA419585	SAMN08093258		2016	India: Manipal	India	AS			Homo sapiens	Human								SRA
SRR6318676	Helicobacter pylori	PRJNA419585	SAMN08093257		2016	India: Manipal	India	AS			Homo sapiens	Human								SRA
SRR6318682	Helicobacter pylori	PRJNA419585	SAMN08093255		2016	India: Manipal	India	AS			Homo sapiens	Human								SRA
SRR6318681	Helicobacter pylori	PRJNA419585	SAMN08093254		2016	India: Manipal	India	AS			Homo sapiens	Human								SRA
SRR6318680	Helicobacter pylori	PRJNA419585	SAMN08093253		2016	India: Manipal	India	AS			Homo sapiens	Human								SRA
SRR6318679	Helicobacter pylori	PRJNA419585	SAMN08093260		2016	India: Manipal	India	AS			Homo sapiens	Human								SRA
SRR6318693	Helicobacter pylori	PRJNA419585	SAMN08093249		2016	India: Manipal	India	AS			Homo sapiens	Human								SRA
SRR6318692	Helicobacter pylori	PRJNA419585	SAMN08093248		2016	India: Manipal	India	AS			Homo sapiens	Human								SRA
SRR400887	Helicobacter pylori NQ4044	PRJNA64083	SAMN00777283																	SRA
SRR6318691	Helicobacter pylori	PRJNA419585	SAMN08093247		2016	India: Manipal	India	AS			Homo sapiens	Human								SRA
SRR6318690	Helicobacter pylori	PRJNA419585	SAMN08093246		2016	India: Manipal	India	AS			Homo sapiens	Human								SRA
SRR6318687	Helicobacter pylori	PRJNA419585	SAMN08093243		2016	India: Manipal	India	AS			Homo sapiens	Human								SRA
SRR6318686	Helicobacter pylori	PRJNA419585	SAMN08093252		2016	India: Manipal	India	AS			Homo sapiens	Human								SRA
SRR400863	Helicobacter pylori CPY6311	PRJNA64071	SAMN00777266																	SRA
SRR400860	Helicobacter pylori CPY6271	PRJNA64067	SAMN00777263																	SRA
SRR5317910	Helicobacter pylori	PRJNA378317	SAMN06504483	Sanmen People Hospital	2016-02-19	China: Sanmen	China	AS	gastric mucosa tissue	Mucosa	Homo sapiens	Human			Upper gastrointestinal disease	Diseased				SRA
SRR400858	Helicobacter pylori CPY6261	PRJNA64065	SAMN00777167																	SRA
SRR5449049	Helicobacter pylori	PRJNA231221	SAMN06173311	ATCC &lt; NCTC &lt; CS Goodwin and DI Annear &lt; H Royce	1983	Australia: Perth	Australia	OC	human gastric antrum from Royal Perth Hospital, Australia	Antrum	Homo sapiens	Human	Unknown	Unknown	Gastritis	Diseased	Gastritis			SRA
SRR5413257	Helicobacter pylori	PRJNA231221	SAMN06173313	ATCC &lt; MJ Jones &lt; M.J. Blaser	1905-06-16	USA:VA	USA	NA	duodenal ulcer from patient in Tennessee	Unknown	Homo sapiens	Human	male	48	Duodenitis	Diseased	Duodenitis			SRA
SRR401946	Helicobacter pylori Hp P-41	PRJNA64203	SAMN00778891																	SRA
SRR401959	Helicobacter pylori Hp H-29	PRJNA64111	SAMN00778898																	SRA
SRR401931	Helicobacter pylori Hp P-13	PRJNA64185	SAMN00778884																	SRA
SRR401964	Helicobacter pylori Hp P-13b	PRJNA64241	SAMN00778900																	SRA
SRR401922	Helicobacter pylori Hp P-25	PRJNA64195	SAMN00778879																	SRA
SRR400903	Helicobacter pylori NQ4228	PRJNA64077	SAMN00777291																	SRA
SRR401998	Helicobacter pylori Hp H-36	PRJNA64115	SAMN00778917																	SRA
SRR5251692	Helicobacter pylori	PRJNA374470	SAMN06323839		2012-01	Australia: Perth	Australia	OC			Mus musculus	Mouse								SRA
SRR5264562	Helicobacter pylori	PRJNA374603	SAMN06329608	Barry Marshall	2008	Australia: Perth	Australia	OC			Homo sapiens	Human								SRA
SRR5264568	Helicobacter pylori	PRJNA374603	SAMN06329602	Barry Marshall	2008	Australia: Perth	Australia	OC			Homo sapiens	Human								SRA
SRR5264565	Helicobacter pylori	PRJNA374603	SAMN06329605	Barry Marshall	2008	Australia: Perth	Australia	OC			Homo sapiens	Human								SRA
SRR5264573	Helicobacter pylori	PRJNA374603	SAMN06329597	Barry Marshall	1999	Australia: Perth	Australia	OC			Homo sapiens	Human								SRA
SRR5264574	Helicobacter pylori	PRJNA374603	SAMN06329596	Barry Marshall	1999	Australia: Perth	Australia	OC			Homo sapiens	Human								SRA
SRR5264575	Helicobacter pylori	PRJNA374603	SAMN06329595	Barry Marshall	1999	Australia: Perth	Australia	OC			Homo sapiens	Human								SRA
SRR5264578	Helicobacter pylori	PRJNA374603	SAMN06329592	Barry Marshall	1999	Australia: Perth	Australia	OC			Homo sapiens	Human								SRA
SRR5264580	Helicobacter pylori	PRJNA374603	SAMN06329590	Barry Marshall	1999	Australia: Perth	Australia	OC			Homo sapiens	Human								SRA
SRR5264582	Helicobacter pylori	PRJNA374603	SAMN06329588	Barry Marshall	1999	Australia: Perth	Australia	OC			Homo sapiens	Human								SRA
SRR400897	Helicobacter pylori NQ4161	PRJNA64087	SAMN00777288																	SRA
SRR5264584	Helicobacter pylori	PRJNA374603	SAMN06329586	Barry Marshall	1998	Australia: Perth	Australia	OC			Homo sapiens	Human								SRA
SRR5264591	Helicobacter pylori	PRJNA374603	SAMN06329579	Barry Marshall	2016	Australia: Perth	Australia	OC			Homo sapiens	Human								SRA
SRR5264593	Helicobacter pylori	PRJNA374603	SAMN06329577	Barry Marshall	2015	Australia: Perth	Australia	OC			Homo sapiens	Human								SRA
SRR5264592	Helicobacter pylori	PRJNA374603	SAMN06329578	Barry Marshall	2015	Australia: Perth	Australia	OC			Homo sapiens	Human								SRA
SRR5264594	Helicobacter pylori	PRJNA374603	SAMN06329576	Barry Marshall	2015	Australia: Perth	Australia	OC			Homo sapiens	Human								SRA
SRR5264597	Helicobacter pylori	PRJNA374603	SAMN06329573	Barry Marshall	2015	Australia: Perth	Australia	OC			Homo sapiens	Human								SRA
SRR5264600	Helicobacter pylori	PRJNA374603	SAMN06329570	Barry Marshall	2015	Australia: Perth	Australia	OC			Homo sapiens	Human								SRA
SRR5264601	Helicobacter pylori	PRJNA374603	SAMN06329569	Barry Marshall	2015	Australia: Perth	Australia	OC			Homo sapiens	Human								SRA
SRR5264602	Helicobacter pylori	PRJNA374603	SAMN06329568	Barry Marshall	2015	Australia: Perth	Australia	OC			Homo sapiens	Human								SRA
SRR5264603	Helicobacter pylori	PRJNA374603	SAMN06329567	Barry Marshall	2015	Australia: Perth	Australia	OC			Homo sapiens	Human								SRA
SRR400900	Helicobacter pylori NQ4216	PRJNA64073	SAMN00777290																	SRA
SRR5264605	Helicobacter pylori	PRJNA374603	SAMN06329565	Barry Marshall	2015	Australia: Perth	Australia	OC			Homo sapiens	Human								SRA
SRR5264607	Helicobacter pylori	PRJNA374603	SAMN06329563	Barry Marshall	2015	Australia: Perth	Australia	OC			Homo sapiens	Human								SRA
SRR5264606	Helicobacter pylori	PRJNA374603	SAMN06329564	Barry Marshall	2015	Australia: Perth	Australia	OC			Homo sapiens	Human								SRA
SRR5264608	Helicobacter pylori	PRJNA374603	SAMN06329562	Barry Marshall	2015	Australia: Perth	Australia	OC			Homo sapiens	Human								SRA
SRR5264611	Helicobacter pylori	PRJNA374603	SAMN06329559	Barry Marshall	2015	Australia: Perth	Australia	OC			Homo sapiens	Human								SRA
SRR5264609	Helicobacter pylori	PRJNA374603	SAMN06329561	Barry Marshall	2015	Australia: Perth	Australia	OC			Homo sapiens	Human								SRA
SRR5264613	Helicobacter pylori	PRJNA374603	SAMN06329557	Barry Marshall	2015	Australia: Perth	Australia	OC			Homo sapiens	Human								SRA
SRR5264614	Helicobacter pylori	PRJNA374603	SAMN06329556	Barry Marshall	2015	Australia: Perth	Australia	OC			Homo sapiens	Human								SRA
SRR5264615	Helicobacter pylori	PRJNA374603	SAMN06329555	Barry Marshall	2015	Australia: Perth	Australia	OC			Homo sapiens	Human								SRA
SRR5264616	Helicobacter pylori	PRJNA374603	SAMN06329554	Barry Marshall	2015	Australia: Perth	Australia	OC			Homo sapiens	Human								SRA
SRR400899	Helicobacter pylori NQ4200	PRJNA64075	SAMN00777289																	SRA
SRR5264617	Helicobacter pylori	PRJNA374603	SAMN06329553	Barry Marshall	2015	Australia: Perth	Australia	OC			Homo sapiens	Human								SRA
SRR5264618	Helicobacter pylori	PRJNA374603	SAMN06329552	Barry Marshall	2015	Australia: Perth	Australia	OC			Homo sapiens	Human								SRA
SRR5264619	Helicobacter pylori	PRJNA374603	SAMN06329551	Barry Marshall	2015	Australia: Perth	Australia	OC			Homo sapiens	Human								SRA
SRR5264554	Helicobacter pylori	PRJNA374603	SAMN06329616	Barry Marshall	2008	Australia: Perth	Australia	OC			Homo sapiens	Human								SRA
SRR5264550	Helicobacter pylori	PRJNA374603	SAMN06329620	Barry Marshall	2008	Australia: Perth	Australia	OC			Homo sapiens	Human								SRA
SRR5264556	Helicobacter pylori	PRJNA374603	SAMN06329614	Barry Marshall	2008	Australia: Perth	Australia	OC			Homo sapiens	Human								SRA
SRR5264563	Helicobacter pylori	PRJNA374603	SAMN06329607	Barry Marshall	2008	Australia: Perth	Australia	OC			Homo sapiens	Human								SRA
SRR5264571	Helicobacter pylori	PRJNA374603	SAMN06329599	Barry Marshall	2008	Australia: Perth	Australia	OC			Homo sapiens	Human								SRA
SRR5264564	Helicobacter pylori	PRJNA374603	SAMN06329606	Barry Marshall	2008	Australia: Perth	Australia	OC			Homo sapiens	Human								SRA
SRR5264572	Helicobacter pylori	PRJNA374603	SAMN06329598	Barry Marshall	1999	Australia: Perth	Australia	OC			Homo sapiens	Human								SRA
SRR5264579	Helicobacter pylori	PRJNA374603	SAMN06329591	Barry Marshall	1999	Australia: Perth	Australia	OC			Homo sapiens	Human								SRA
SRR5264581	Helicobacter pylori	PRJNA374603	SAMN06329589	Barry Marshall	1999	Australia: Perth	Australia	OC			Homo sapiens	Human								SRA
SRR5264583	Helicobacter pylori	PRJNA374603	SAMN06329587	Barry Marshall	1999	Australia: Perth	Australia	OC			Homo sapiens	Human								SRA
SRR5264585	Helicobacter pylori	PRJNA374603	SAMN06329585	Barry Marshall	1998	Australia: Perth	Australia	OC			Homo sapiens	Human								SRA
SRR5264587	Helicobacter pylori	PRJNA374603	SAMN06329583	Barry Marshall	1998	Australia: Perth	Australia	OC			Homo sapiens	Human								SRA
SRR5264588	Helicobacter pylori	PRJNA374603	SAMN06329582	Barry Marshall	1997	Australia: Perth	Australia	OC			Homo sapiens	Human								SRA
SRR5264589	Helicobacter pylori	PRJNA374603	SAMN06329581	Barry Marshall	2016	Australia: Perth	Australia	OC			Homo sapiens	Human								SRA
SRR5264590	Helicobacter pylori	PRJNA374603	SAMN06329580	Barry Marshall	2016	Australia: Perth	Australia	OC			Homo sapiens	Human								SRA
SRR5264596	Helicobacter pylori	PRJNA374603	SAMN06329574	Barry Marshall	2015	Australia: Perth	Australia	OC			Homo sapiens	Human								SRA
SRR5264598	Helicobacter pylori	PRJNA374603	SAMN06329572	Barry Marshall	2015	Australia: Perth	Australia	OC			Homo sapiens	Human								SRA
SRR401987	Helicobacter pylori Hp H-9	PRJNA64151	SAMN00778912																	SRA
SRR5264595	Helicobacter pylori	PRJNA374603	SAMN06329575	Barry Marshall	2015	Australia: Perth	Australia	OC			Homo sapiens	Human								SRA
SRR5264599	Helicobacter pylori	PRJNA374603	SAMN06329571	Barry Marshall	2015	Australia: Perth	Australia	OC			Homo sapiens	Human								SRA
SRR5264604	Helicobacter pylori	PRJNA374603	SAMN06329566	Barry Marshall	2015	Australia: Perth	Australia	OC			Homo sapiens	Human								SRA
SRR5264612	Helicobacter pylori	PRJNA374603	SAMN06329558	Barry Marshall	2015	Australia: Perth	Australia	OC			Homo sapiens	Human								SRA
SRR5264610	Helicobacter pylori	PRJNA374603	SAMN06329560	Barry Marshall	2015	Australia: Perth	Australia	OC			Homo sapiens	Human								SRA
SRR5264620	Helicobacter pylori	PRJNA374603	SAMN06329550	Barry Marshall	2015	Australia: Perth	Australia	OC			Homo sapiens	Human								SRA
SRR5264621	Helicobacter pylori	PRJNA374603	SAMN06329549	Barry Marshall	2015	Australia: Perth	Australia	OC			Homo sapiens	Human								SRA
SRR5264622	Helicobacter pylori	PRJNA374603	SAMN06329548	Barry Marshall	2015	Australia: Perth	Australia	OC			Homo sapiens	Human								SRA
SRR5264623	Helicobacter pylori	PRJNA374603	SAMN06329547	Barry Marshall	2015	Australia: Perth	Australia	OC			Homo sapiens	Human								SRA
SRR5264624	Helicobacter pylori	PRJNA374603	SAMN06329546	Barry Marshall	2014	Australia: Perth	Australia	OC			Homo sapiens	Human								SRA
SRR402004	Helicobacter pylori Hp M5	PRJNA64269	SAMN00778920																	SRA
SRR5264625	Helicobacter pylori	PRJNA374603	SAMN06329545	Barry Marshall	2014	Australia: Perth	Australia	OC			Homo sapiens	Human								SRA
SRR5264626	Helicobacter pylori	PRJNA374603	SAMN06329544	Barry Marshall	2014	Australia: Perth	Australia	OC			Homo sapiens	Human								SRA
SRR5264627	Helicobacter pylori	PRJNA374603	SAMN06329543	Barry Marshall	2014	Australia: Perth	Australia	OC			Homo sapiens	Human								SRA
SRR5264628	Helicobacter pylori	PRJNA374603	SAMN06329542	Barry Marshall	2014	Australia: Perth	Australia	OC			Homo sapiens	Human								SRA
SRR5264629	Helicobacter pylori	PRJNA374603	SAMN06329541	Barry Marshall	2014	Australia: Perth	Australia	OC			Homo sapiens	Human								SRA
SRR5264630	Helicobacter pylori	PRJNA374603	SAMN06329540	Barry Marshall	2014	Australia: Perth	Australia	OC			Homo sapiens	Human								SRA
SRR5264631	Helicobacter pylori	PRJNA374603	SAMN06329539	Barry Marshall	2014	Australia: Perth	Australia	OC			Homo sapiens	Human								SRA
SRR5264632	Helicobacter pylori	PRJNA374603	SAMN06329538	Barry Marshall	2014	Australia: Perth	Australia	OC			Homo sapiens	Human								SRA
SRR5264633	Helicobacter pylori	PRJNA374603	SAMN06329537	Barry Marshall	2014	Australia: Perth	Australia	OC			Homo sapiens	Human								SRA
SRR5264634	Helicobacter pylori	PRJNA374603	SAMN06329536	Barry Marshall	2014	Australia: Perth	Australia	OC			Homo sapiens	Human								SRA
SRR402002	Helicobacter pylori Hp M4	PRJNA64267	SAMN00778919																	SRA
SRR5264635	Helicobacter pylori	PRJNA374603	SAMN06329535	Barry Marshall	2014	Australia: Perth	Australia	OC			Homo sapiens	Human								SRA
SRR5264636	Helicobacter pylori	PRJNA374603	SAMN06329534	Barry Marshall	2014	Australia: Perth	Australia	OC			Homo sapiens	Human								SRA
SRR5264637	Helicobacter pylori	PRJNA374603	SAMN06329533	Barry Marshall	2013	Australia: Perth	Australia	OC			Homo sapiens	Human								SRA
SRR5264638	Helicobacter pylori	PRJNA374603	SAMN06329532	Barry Marshall	2013	Australia: Perth	Australia	OC			Homo sapiens	Human								SRA
SRR5264639	Helicobacter pylori	PRJNA374603	SAMN06329531	Barry Marshall	2013	Australia: Perth	Australia	OC			Homo sapiens	Human								SRA
SRR5264640	Helicobacter pylori	PRJNA374603	SAMN06329530	Barry Marshall	2013	Australia: Perth	Australia	OC			Homo sapiens	Human								SRA
SRR5264641	Helicobacter pylori	PRJNA374603	SAMN06329529	Barry Marshall	2013	Australia: Perth	Australia	OC			Homo sapiens	Human								SRA
SRR5264642	Helicobacter pylori	PRJNA374603	SAMN06329528	Barry Marshall	2013	Australia: Perth	Australia	OC			Homo sapiens	Human								SRA
SRR5264644	Helicobacter pylori	PRJNA374603	SAMN06329526	Barry Marshall	2013	Australia: Perth	Australia	OC			Homo sapiens	Human								SRA
SRR5264643	Helicobacter pylori	PRJNA374603	SAMN06329527	Barry Marshall	2013	Australia: Perth	Australia	OC			Homo sapiens	Human								SRA
SRR401900	Helicobacter pylori Hp A-4	PRJNA64091	SAMN00778868																	SRA
SRR5264645	Helicobacter pylori	PRJNA374603	SAMN06329525	Barry Marshall	2013	Australia: Perth	Australia	OC			Homo sapiens	Human								SRA
SRR5264646	Helicobacter pylori	PRJNA374603	SAMN06329524	Barry Marshall	2013	Australia: Perth	Australia	OC			Homo sapiens	Human								SRA
SRR5264647	Helicobacter pylori	PRJNA374603	SAMN06329523	Barry Marshall	2013	Australia: Perth	Australia	OC			Homo sapiens	Human								SRA
SRR5264648	Helicobacter pylori	PRJNA374603	SAMN06329522	Barry Marshall	2013	Australia: Perth	Australia	OC			Homo sapiens	Human								SRA
SRR5264649	Helicobacter pylori	PRJNA374603	SAMN06329521	Barry Marshall	2013	Australia: Perth	Australia	OC			Homo sapiens	Human								SRA
SRR5264650	Helicobacter pylori	PRJNA374603	SAMN06329520	Barry Marshall	2013	Australia: Perth	Australia	OC			Homo sapiens	Human								SRA
SRR5264651	Helicobacter pylori	PRJNA374603	SAMN06329519	Barry Marshall	2013	Australia: Perth	Australia	OC			Homo sapiens	Human								SRA
SRR5264652	Helicobacter pylori	PRJNA374603	SAMN06329518	Barry Marshall	2013	Australia: Perth	Australia	OC			Homo sapiens	Human								SRA
SRR5264653	Helicobacter pylori	PRJNA374603	SAMN06329517	Barry Marshall	2013	Australia: Perth	Australia	OC			Homo sapiens	Human								SRA
SRR5264654	Helicobacter pylori	PRJNA374603	SAMN06329516	Barry Marshall	2013	Australia: Perth	Australia	OC			Homo sapiens	Human								SRA
SRR401890	Helicobacter pylori Hp A-6	PRJNA64131	SAMN00778863																	SRA
SRR5264655	Helicobacter pylori	PRJNA374603	SAMN06329515	Barry Marshall	2013	Australia: Perth	Australia	OC			Homo sapiens	Human								SRA
SRR5264657	Helicobacter pylori	PRJNA374603	SAMN06329513	Barry Marshall	2013	Australia: Perth	Australia	OC			Homo sapiens	Human								SRA
SRR5264656	Helicobacter pylori	PRJNA374603	SAMN06329514	Barry Marshall	2013	Australia: Perth	Australia	OC			Homo sapiens	Human								SRA
SRR5264658	Helicobacter pylori	PRJNA374603	SAMN06329512	Barry Marshall	2013	Australia: Perth	Australia	OC			Homo sapiens	Human								SRA
SRR5264659	Helicobacter pylori	PRJNA374603	SAMN06329511	Barry Marshall	2013	Australia: Perth	Australia	OC			Homo sapiens	Human								SRA
SRR5264660	Helicobacter pylori	PRJNA374603	SAMN06329510	Barry Marshall	2013	Australia: Perth	Australia	OC			Homo sapiens	Human								SRA
SRR5264661	Helicobacter pylori	PRJNA374603	SAMN06329509	Barry Marshall	2012	Australia: Perth	Australia	OC			Homo sapiens	Human								SRA
SRR5264662	Helicobacter pylori	PRJNA374603	SAMN06329508	Barry Marshall	2012	Australia: Perth	Australia	OC			Homo sapiens	Human								SRA
SRR5264663	Helicobacter pylori	PRJNA374603	SAMN06329507	Barry Marshall	2012	Australia: Perth	Australia	OC			Homo sapiens	Human								SRA
SRR5264664	Helicobacter pylori	PRJNA374603	SAMN06329506	Barry Marshall	2012	Australia: Perth	Australia	OC			Homo sapiens	Human								SRA
SRR401972	Helicobacter pylori Hp H-45	PRJNA64127	SAMN00778904																	SRA
SRR5264665	Helicobacter pylori	PRJNA374603	SAMN06329505	Barry Marshall	2012	Australia: Perth	Australia	OC			Homo sapiens	Human								SRA
SRR5264667	Helicobacter pylori	PRJNA374603	SAMN06329503	Barry Marshall	2012	Australia: Perth	Australia	OC			Homo sapiens	Human								SRA
SRR5264666	Helicobacter pylori	PRJNA374603	SAMN06329504	Barry Marshall	2012	Australia: Perth	Australia	OC			Homo sapiens	Human								SRA
SRR5264668	Helicobacter pylori	PRJNA374603	SAMN06329502	Barry Marshall	2012	Australia: Perth	Australia	OC			Homo sapiens	Human								SRA
SRR5264669	Helicobacter pylori	PRJNA374603	SAMN06329501	Barry Marshall	2012	Australia: Perth	Australia	OC			Homo sapiens	Human								SRA
SRR5264670	Helicobacter pylori	PRJNA374603	SAMN06329500	Barry Marshall	2012	Australia: Perth	Australia	OC			Homo sapiens	Human								SRA
SRR5264671	Helicobacter pylori	PRJNA374603	SAMN06329499	Barry Marshall	2012	Australia: Perth	Australia	OC			Homo sapiens	Human								SRA
SRR5264676	Helicobacter pylori	PRJNA374603	SAMN06329494	Barry Marshall	2012	Australia: Perth	Australia	OC			Homo sapiens	Human								SRA
SRR5264683	Helicobacter pylori	PRJNA374603	SAMN06329487	Barry Marshall	2011	Australia: Perth	Australia	OC			Homo sapiens	Human								SRA
SRR5264687	Helicobacter pylori	PRJNA374603	SAMN06329483	Barry Marshall	2011	Australia: Perth	Australia	OC			Homo sapiens	Human								SRA
SRR401989	Helicobacter pylori Hp M2	PRJNA64263	SAMN00778913																	SRA
SRR5264688	Helicobacter pylori	PRJNA374603	SAMN06329482	Barry Marshall	2011	Australia: Perth	Australia	OC			Homo sapiens	Human								SRA
SRR5264690	Helicobacter pylori	PRJNA374603	SAMN06329480	Barry Marshall	2011	Australia: Perth	Australia	OC			Homo sapiens	Human								SRA
SRR5264691	Helicobacter pylori	PRJNA374603	SAMN06329479	Barry Marshall	2009	Australia: Perth	Australia	OC			Homo sapiens	Human								SRA
SRR5264692	Helicobacter pylori	PRJNA374603	SAMN06329478	Barry Marshall	2008	Australia: Perth	Australia	OC			Homo sapiens	Human								SRA
SRR5264693	Helicobacter pylori	PRJNA374603	SAMN06329477	Barry Marshall	2008	Australia: Perth	Australia	OC			Homo sapiens	Human								SRA
SRR5264695	Helicobacter pylori	PRJNA374603	SAMN06329475	Barry Marshall	2008	Australia: Perth	Australia	OC			Homo sapiens	Human								SRA
SRR5264696	Helicobacter pylori	PRJNA374603	SAMN06329474	Barry Marshall	2008	Australia: Perth	Australia	OC			Homo sapiens	Human								SRA
SRR5264697	Helicobacter pylori	PRJNA374603	SAMN06329473	Barry Marshall	2008	Australia: Perth	Australia	OC			Homo sapiens	Human								SRA
SRR5264699	Helicobacter pylori	PRJNA374603	SAMN06329471	Barry Marshall	2007	Australia: Perth	Australia	OC			Homo sapiens	Human								SRA
SRR5264709	Helicobacter pylori	PRJNA374603	SAMN06329461	Barry Marshall	2004	Australia: Perth	Australia	OC			Homo sapiens	Human								SRA
SRR401992	Helicobacter pylori Hp H-27	PRJNA64107	SAMN00778914																	SRA
SRR5264713	Helicobacter pylori	PRJNA374603	SAMN06329457	Barry Marshall	2002	Australia: Perth	Australia	OC			Homo sapiens	Human								SRA
SRR5264723	Helicobacter pylori	PRJNA374603	SAMN06329447	Barry Marshall	2000	Australia: Perth	Australia	OC			Homo sapiens	Human								SRA
SRR5264672	Helicobacter pylori	PRJNA374603	SAMN06329498	Barry Marshall	2012	Australia: Perth	Australia	OC			Homo sapiens	Human								SRA
SRR5264677	Helicobacter pylori	PRJNA374603	SAMN06329493	Barry Marshall	2012	Australia: Perth	Australia	OC			Homo sapiens	Human								SRA
SRR5264678	Helicobacter pylori	PRJNA374603	SAMN06329492	Barry Marshall	2011	Australia: Perth	Australia	OC			Homo sapiens	Human								SRA
SRR5264680	Helicobacter pylori	PRJNA374603	SAMN06329490	Barry Marshall	2011	Australia: Perth	Australia	OC			Homo sapiens	Human								SRA
SRR5264681	Helicobacter pylori	PRJNA374603	SAMN06329489	Barry Marshall	2011	Australia: Perth	Australia	OC			Homo sapiens	Human								SRA
SRR5264682	Helicobacter pylori	PRJNA374603	SAMN06329488	Barry Marshall	2011	Australia: Perth	Australia	OC			Homo sapiens	Human								SRA
SRR5264684	Helicobacter pylori	PRJNA374603	SAMN06329486	Barry Marshall	2011	Australia: Perth	Australia	OC			Homo sapiens	Human								SRA
SRR5264685	Helicobacter pylori	PRJNA374603	SAMN06329485	Barry Marshall	2011	Australia: Perth	Australia	OC			Homo sapiens	Human								SRA
SRR401956	Helicobacter pylori Hp P-23	PRJNA64193	SAMN00778896																	SRA
SRR5264694	Helicobacter pylori	PRJNA374603	SAMN06329476	Barry Marshall	2008	Australia: Perth	Australia	OC			Homo sapiens	Human								SRA
SRR5264700	Helicobacter pylori	PRJNA374603	SAMN06329470	Barry Marshall	2006	Australia: Perth	Australia	OC			Homo sapiens	Human								SRA
SRR5264701	Helicobacter pylori	PRJNA374603	SAMN06329469	Barry Marshall	2006	Australia: Perth	Australia	OC			Homo sapiens	Human								SRA
SRR5264704	Helicobacter pylori	PRJNA374603	SAMN06329466	Barry Marshall	2005	Australia: Perth	Australia	OC			Homo sapiens	Human								SRA
SRR5264706	Helicobacter pylori	PRJNA374603	SAMN06329464	Barry Marshall	2004	Australia: Perth	Australia	OC			Homo sapiens	Human								SRA
SRR5264707	Helicobacter pylori	PRJNA374603	SAMN06329463	Barry Marshall	2004	Australia: Perth	Australia	OC			Homo sapiens	Human								SRA
SRR5264710	Helicobacter pylori	PRJNA374603	SAMN06329460	Barry Marshall	2003	Australia: Perth	Australia	OC			Homo sapiens	Human								SRA
SRR5264722	Helicobacter pylori	PRJNA374603	SAMN06329448	Barry Marshall	2000	Australia: Perth	Australia	OC			Homo sapiens	Human								SRA
SRR5264718	Helicobacter pylori	PRJNA374603	SAMN06329452	Barry Marshall	2001	Australia: Perth	Australia	OC			Homo sapiens	Human								SRA
SRR5264721	Helicobacter pylori	PRJNA374603	SAMN06329449	Barry Marshall	2001	Australia: Perth	Australia	OC			Homo sapiens	Human								SRA
SRR401883	Helicobacter pylori Hp H-24b	PRJNA64215	SAMN00778860																	SRA
SRR5264673	Helicobacter pylori	PRJNA374603	SAMN06329497	Barry Marshall	2012	Australia: Perth	Australia	OC			Homo sapiens	Human								SRA
SRR5264674	Helicobacter pylori	PRJNA374603	SAMN06329496	Barry Marshall	2012	Australia: Perth	Australia	OC			Homo sapiens	Human								SRA
SRR5264675	Helicobacter pylori	PRJNA374603	SAMN06329495	Barry Marshall	2012	Australia: Perth	Australia	OC			Homo sapiens	Human								SRA
SRR5264679	Helicobacter pylori	PRJNA374603	SAMN06329491	Barry Marshall	2011	Australia: Perth	Australia	OC			Homo sapiens	Human								SRA
SRR5264686	Helicobacter pylori	PRJNA374603	SAMN06329484	Barry Marshall	2011	Australia: Perth	Australia	OC			Homo sapiens	Human								SRA
SRR5264689	Helicobacter pylori	PRJNA374603	SAMN06329481	Barry Marshall	2011	Australia: Perth	Australia	OC			Homo sapiens	Human								SRA
SRR5264702	Helicobacter pylori	PRJNA374603	SAMN06329468	Barry Marshall	2006	Australia: Perth	Australia	OC			Homo sapiens	Human								SRA
SRR5264698	Helicobacter pylori	PRJNA374603	SAMN06329472	Barry Marshall	2007	Australia: Perth	Australia	OC			Homo sapiens	Human								SRA
SRR5264703	Helicobacter pylori	PRJNA374603	SAMN06329467	Barry Marshall	2006	Australia: Perth	Australia	OC			Homo sapiens	Human								SRA
SRR5264708	Helicobacter pylori	PRJNA374603	SAMN06329462	Barry Marshall	2004	Australia: Perth	Australia	OC			Homo sapiens	Human								SRA
SRR401866	Helicobacter pylori Hp H-11	PRJNA64155	SAMN00778851																	SRA
SRR5264705	Helicobacter pylori	PRJNA374603	SAMN06329465	Barry Marshall	2004	Australia: Perth	Australia	OC			Homo sapiens	Human								SRA
SRR5264712	Helicobacter pylori	PRJNA374603	SAMN06329458	Barry Marshall	2003	Australia: Perth	Australia	OC			Homo sapiens	Human								SRA
SRR5264714	Helicobacter pylori	PRJNA374603	SAMN06329456	Barry Marshall	2001	Australia: Perth	Australia	OC			Homo sapiens	Human								SRA
SRR5264717	Helicobacter pylori	PRJNA374603	SAMN06329453	Barry Marshall	2001	Australia: Perth	Australia	OC			Homo sapiens	Human								SRA
SRR5264724	Helicobacter pylori	PRJNA374603	SAMN06329446	Barry Marshall	2000	Australia: Perth	Australia	OC			Homo sapiens	Human								SRA
SRR401876	Helicobacter pylori Hp A-14	PRJNA64135	SAMN00778856																	SRA
SRR401885	Helicobacter pylori Hp A-16	PRJNA64137	SAMN00778861																	SRA
SRR401897	Helicobacter pylori Hp A-27	PRJNA64141	SAMN00778867																	SRA
210.656	Helicobacter pylori strain MIT 98-5351	PRJNA593429	SAMN13477394	MIT	1905-06-20	USA: MIT	USA	NA	stomach	Stomach	Felis catus	Cat								PATRIC
210.656	Helicobacter pylori strain MIT 98-5192	PRJNA593429	SAMN13477395	MIT	1998	USA: MIT	USA	NA	stomach	Stomach	Felis catus	Cat								PATRIC
210.656	Helicobacter pylori strain MIT 98-5683	PRJNA593429	SAMN13477393	MIT	1998	USA: MIT	USA	NA	stomach	Stomach	Felis catus	Cat								PATRIC
1.38608e+06	Helicobacter pylori X47-2AL	PRJNA215156	SAMN02469942	Institut Pasteur	1995				Gastric tissue	Stomach	Felis catus	Cat			Gastritis	Diseased	Gastritis			PATRIC
210.194	Helicobacter pylori strain 7.13	PRJNA276970	SAMN03450439	Xcelris labs Ltd	2005	USA: Nashville, TN	United States	NA			Gerbil	Gerbil			Gastric cancer	Diseased			Cancer	PATRIC
210.413	Helicobacter pylori strain 7.13_3	PRJNA362878	SAMN06216069	Vanderbilt University Medical Center	2016	USA: Tennessee	United States	NA			Gerbil	Gerbil								PATRIC
210.413	Helicobacter pylori strain 7.13_2	PRJNA362878	SAMN06216068	Vanderbilt University Medical Center	2016	USA: Tennessee	United States	NA			Gerbil	Gerbil								PATRIC
210.413	Helicobacter pylori strain 7.13_D1a	PRJNA362878	SAMN06216079	Vanderbilt University Medical Center	2016	USA: Tennessee	United States	NA			Gerbil	Gerbil								PATRIC
210.413	Helicobacter pylori strain 7.13_D1b	PRJNA362878	SAMN06216080	Vanderbilt University Medical Center	2016	USA: Tennessee	United States	NA			Gerbil	Gerbil								PATRIC
210.413	Helicobacter pylori strain 7.13_D1c	PRJNA362878	SAMN06216081	Vanderbilt University Medical Center	2016	USA: Tennessee	United States	NA			Gerbil	Gerbil								PATRIC
210.413	Helicobacter pylori strain 7.13_D2a	PRJNA362878	SAMN06216082	Vanderbilt University Medical Center	2016	USA: Tennessee	United States	NA			Gerbil	Gerbil								PATRIC
210.413	Helicobacter pylori strain 7.13_D2b	PRJNA362878	SAMN06216083	Vanderbilt University Medical Center	2016	USA: Tennessee	United States	NA			Gerbil	Gerbil								PATRIC
210.414	Helicobacter pylori strain 7.13_D2c	PRJNA362878	SAMN06216084	Vanderbilt University Medical Center	2016	USA: Tennessee	United States	NA			Gerbil	Gerbil								PATRIC
210.414	Helicobacter pylori strain 7.13_D3a	PRJNA362878	SAMN06216085	Vanderbilt University Medical Center	2016	USA: Tennessee	United States	NA			Gerbil	Gerbil								PATRIC
210.414	Helicobacter pylori strain 7.13_D3b	PRJNA362878	SAMN06216086	Vanderbilt University Medical Center	2016	USA: Tennessee	United States	NA			Gerbil	Gerbil								PATRIC
210.414	Helicobacter pylori strain 7.13_D3c	PRJNA362878	SAMN06216087	Vanderbilt University Medical Center	2016	USA: Tennessee	United States	NA			Gerbil	Gerbil								PATRIC
210.414	Helicobacter pylori strain 7.13_R3b	PRJNA362878	SAMN06216077	Vanderbilt University Medical Center	2016	USA: Tennessee	United States	NA			Gerbil	Gerbil								PATRIC
210.414	Helicobacter pylori strain 7.13_R2c	PRJNA362878	SAMN06216075	Vanderbilt University Medical Center	2016	USA: Tennessee	United States	NA			Gerbil	Gerbil								PATRIC
210.414	Helicobacter pylori strain 7.13_R2a	PRJNA362878	SAMN06216073	Vanderbilt University Medical Center	2016	USA: Tennessee	United States	NA			Gerbil	Gerbil								PATRIC
210.414	Helicobacter pylori strain 7.13_R1c	PRJNA362878	SAMN06216072	Vanderbilt University Medical Center	2016	USA: Tennessee	United States	NA			Gerbil	Gerbil								PATRIC
210.415	Helicobacter pylori strain 7.13_R3a	PRJNA362878	SAMN06216076	Vanderbilt University Medical Center	2016	USA: Tennessee	United States	NA			Gerbil	Gerbil								PATRIC
210.415	Helicobacter pylori strain 7.13_R2b	PRJNA362878	SAMN06216074	Vanderbilt University Medical Center	2016	USA: Tennessee	United States	NA			Gerbil	Gerbil								PATRIC
210.415	Helicobacter pylori strain 7.13_R1b	PRJNA362878	SAMN06216071	Vanderbilt University Medical Center	2016	USA: Tennessee	United States	NA			Gerbil	Gerbil								PATRIC
210.415	Helicobacter pylori strain 7.13_R1a	PRJNA362878	SAMN06216070	Vanderbilt University Medical Center	2016	USA: Tennessee	United States	NA			Gerbil	Gerbil								PATRIC
102617	Helicobacter pylori SS1 strain SS1	PRJNA256258	SAMN03331743	University of California at Santa Cruz	1997-04-01	Australia	Australia	OC	gastric	Unknown	Helicobacter pylori	Unknown								PATRIC
210.244	Helicobacter pylori strain K26A1	PRJNA245115	SAMN02731784	Veterinary Medicine University of Vienna	2007	Angola	Angola	AF	stomach	Stomach	Homo sapiens	Human								PATRIC
102618	Helicobacter pylori NCTC 11637 = CCUG 17874	PRJNA76569	SAMN02472263	Microbiology Dept, University College Cork		Australia	Australia	OC	gastric antrum sample from patient	Antrum	Homo sapiens	Human								PATRIC
102619	Helicobacter pylori NCTC 11637 = CCUG 17874 = ATCC 43504 strain NCTC11637	PRJEB6403	SAMEA3178013	SC	1984	Australia	Australia	OC	Gastric Antrum	Antrum	Homo sapiens	Human								PATRIC
1.222e+06	Helicobacter pylori Sahul64	PRJNA172821	SAMN02597453	The University of Western Australia	1999	Australia: Western Australia	Australia	OC	biopsy from indigenous Australian	Stomach	Homo sapiens	Human								PATRIC
1.40746e+06	Helicobacter pylori BM012A	PRJNA224090	SAMN02376623	Pennsylvania State University		Australia: Sir Charles Gairdner Hospital, Nedlands, Western Australia	Australia	OC	antral gastric biopsy specimens	Antrum	Homo sapiens	Human								PATRIC
1.40746e+06	Helicobacter pylori BM012S	PRJNA229079	SAMN02376624	Pennsylvania State University		Australia: Sir Charles Gairdner Hospital, Nedlands, Western Australia	Australia	OC	antral gastric biopsy specimens	Antrum	Homo sapiens	Human								PATRIC
1.43145e+06	Helicobacter pylori PMSS1 strain PMSS1	PRJNA306775	SAMN04362855	University of California, Davis	1994	Australia: Sydney	Australia	OC	Stomach	Stomach	Homo sapiens	Human			Duodenal ulcer	Diseased		Duodenal ulcer		PATRIC
1.43145e+06	Helicobacter pylori PMSS1 strain Hp GFP	PRJEB23817	SAMEA104484363	SC	1997	Australia	Australia	OC	Original PMSS1 isolate from gastric biopsy; Hp GFP strain derived in Amieva Lab	Unknown	Homo sapiens	Human								PATRIC
1.43145e+06	Helicobacter pylori PMSS1 strain Hp td strain Hp tdT	PRJEB23817	SAMEA104484364	SC	1997	Australia	Australia	OC	Original PMSS1 isolate from gastric biopsy; Hp tdT strain derived in Amieva Lab	Unknown	Homo sapiens	Human								PATRIC
210.192	Helicobacter pylori strain BM013A	PRJNA245284	SAMN02736809	Penn State University	1905-06-29	Australia: Perth	Australia	OC	human stomach	Stomach	Homo sapiens	Human								PATRIC
210.192	Helicobacter pylori strain BM012B	PRJNA245316	SAMN02736818	Penn State University	2007	Australia: Perth	Australia	OC	human stomach	Stomach	Homo sapiens	Human								PATRIC
210.192	Helicobacter pylori strain BM013B	PRJNA245314	SAMN02736816	Penn State University	2007	Australia: Perth	Australia	OC	Human stomach	Stomach	Homo sapiens	Human								PATRIC
210.498	Helicobacter pylori strain HPJ040	PRJNA374603	SAMN06329607	University of Western Australia	2008	Australia: Perth	Australia	OC	Gastric Biopsy	Stomach	Homo sapiens	Human								PATRIC
210.498	Helicobacter pylori strain HPJ165	PRJNA374603	SAMN06329620	University of Western Australia	2008	Australia: Perth	Australia	OC	Gastric Biopsy	Stomach	Homo sapiens	Human								PATRIC
210.498	Helicobacter pylori strain HPAS14	PRJNA374603	SAMN06329599	University of Western Australia	2008	Australia: Perth	Australia	OC	Gastric Biopsy	Stomach	Homo sapiens	Human								PATRIC
210.498	Helicobacter pylori strain HPJ013	PRJNA374603	SAMN06329602	University of Western Australia	2008	Australia: Perth	Australia	OC	Gastric Biopsy	Stomach	Homo sapiens	Human								PATRIC
210.498	Helicobacter pylori strain HP99647	PRJNA374603	SAMN06329596	University of Western Australia	1999	Australia: Perth	Australia	OC	Gastric Biopsy	Stomach	Homo sapiens	Human								PATRIC
210.498	Helicobacter pylori strain HP99392	PRJNA374603	SAMN06329592	University of Western Australia	1999	Australia: Perth	Australia	OC	Gastric Biopsy	Stomach	Homo sapiens	Human								PATRIC
210.498	Helicobacter pylori strain HP99330	PRJNA374603	SAMN06329591	University of Western Australia	1999	Australia: Perth	Australia	OC	Gastric Biopsy	Stomach	Homo sapiens	Human								PATRIC
210.498	Helicobacter pylori strain HP99255	PRJNA374603	SAMN06329589	University of Western Australia	1999	Australia: Perth	Australia	OC	Gastric Biopsy	Stomach	Homo sapiens	Human								PATRIC
210.498	Helicobacter pylori strain HP99216	PRJNA374603	SAMN06329587	University of Western Australia	1999	Australia: Perth	Australia	OC	Gastric Biopsy	Stomach	Homo sapiens	Human								PATRIC
210.499	Helicobacter pylori strain HP98317	PRJNA374603	SAMN06329585	University of Western Australia	1998	Australia: Perth	Australia	OC	Gastric Biopsy	Stomach	Homo sapiens	Human								PATRIC
210.499	Helicobacter pylori strain HP15067	PRJNA374603	SAMN06329578	University of Western Australia	2015	Australia: Perth	Australia	OC	Gastric Biopsy	Stomach	Homo sapiens	Human								PATRIC
210.499	Helicobacter pylori strain HP15059	PRJNA374603	SAMN06329576	University of Western Australia	2015	Australia: Perth	Australia	OC	Gastric Biopsy	Stomach	Homo sapiens	Human								PATRIC
210.499	Helicobacter pylori strain HP15058	PRJNA374603	SAMN06329575	University of Western Australia	2015	Australia: Perth	Australia	OC	Gastric Biopsy	Stomach	Homo sapiens	Human								PATRIC
210.499	Helicobacter pylori strain HP15060	PRJNA374603	SAMN06329577	University of Western Australia	2015	Australia: Perth	Australia	OC	Gastric Biopsy	Stomach	Homo sapiens	Human								PATRIC
210.499	Helicobacter pylori strain HP15039	PRJNA374603	SAMN06329569	University of Western Australia	2015	Australia: Perth	Australia	OC	Gastric Biopsy	Stomach	Homo sapiens	Human								PATRIC
210.499	Helicobacter pylori strain HP15036	PRJNA374603	SAMN06329568	University of Western Australia	2015	Australia: Perth	Australia	OC	Gastric Biopsy	Stomach	Homo sapiens	Human								PATRIC
210.499	Helicobacter pylori strain HP15035	PRJNA374603	SAMN06329567	University of Western Australia	2015	Australia: Perth	Australia	OC	Gastric Biopsy	Stomach	Homo sapiens	Human								PATRIC
210.499	Helicobacter pylori strain HP15034	PRJNA374603	SAMN06329566	University of Western Australia	2015	Australia: Perth	Australia	OC	Gastric Biopsy	Stomach	Homo sapiens	Human								PATRIC
210.5	Helicobacter pylori strain HP15032	PRJNA374603	SAMN06329564	University of Western Australia	2015	Australia: Perth	Australia	OC	Gastric Biopsy	Stomach	Homo sapiens	Human								PATRIC
210.5	Helicobacter pylori strain HP15028	PRJNA374603	SAMN06329562	University of Western Australia	2015	Australia: Perth	Australia	OC	Gastric Biopsy	Stomach	Homo sapiens	Human								PATRIC
210.5	Helicobacter pylori strain HP15031	PRJNA374603	SAMN06329563	University of Western Australia	2015	Australia: Perth	Australia	OC	Gastric Biopsy	Stomach	Homo sapiens	Human								PATRIC
210.5	Helicobacter pylori strain HP15027	PRJNA374603	SAMN06329561	University of Western Australia	2015	Australia: Perth	Australia	OC	Gastric Biopsy	Stomach	Homo sapiens	Human								PATRIC
210.5	Helicobacter pylori strain HP15018	PRJNA374603	SAMN06329556	University of Western Australia	2015	Australia: Perth	Australia	OC	Gastric Biopsy	Stomach	Homo sapiens	Human								PATRIC
210.5	Helicobacter pylori strain HP15026	PRJNA374603	SAMN06329560	University of Western Australia	2015	Australia: Perth	Australia	OC	Gastric Biopsy	Stomach	Homo sapiens	Human								PATRIC
210.5	Helicobacter pylori strain HP15015	PRJNA374603	SAMN06329555	University of Western Australia	2015	Australia: Perth	Australia	OC	Gastric Biopsy	Stomach	Homo sapiens	Human								PATRIC
210.5	Helicobacter pylori strain HP15013	PRJNA374603	SAMN06329554	University of Western Australia	2015	Australia: Perth	Australia	OC	Gastric Biopsy	Stomach	Homo sapiens	Human								PATRIC
210.5	Helicobacter pylori strain HP15012	PRJNA374603	SAMN06329553	University of Western Australia	2015	Australia: Perth	Australia	OC	Gastric Biopsy	Stomach	Homo sapiens	Human								PATRIC
210.5	Helicobacter pylori strain HP15006	PRJNA374603	SAMN06329551	University of Western Australia	2015	Australia: Perth	Australia	OC	Gastric Biopsy	Stomach	Homo sapiens	Human								PATRIC
210.501	Helicobacter pylori strain HP15011	PRJNA374603	SAMN06329552	University of Western Australia	2015	Australia: Perth	Australia	OC	Gastric Biopsy	Stomach	Homo sapiens	Human								PATRIC
210.501	Helicobacter pylori strain HP15005	PRJNA374603	SAMN06329550	University of Western Australia	2015	Australia: Perth	Australia	OC	Gastric Biopsy	Stomach	Homo sapiens	Human								PATRIC
210.501	Helicobacter pylori strain HPJ099	PRJNA374603	SAMN06329614	University of Western Australia	2008	Australia: Perth	Australia	OC	Gastric Biopsy	Stomach	Homo sapiens	Human								PATRIC
210.501	Helicobacter pylori strain HPJ118	PRJNA374603	SAMN06329616	University of Western Australia	2008	Australia: Perth	Australia	OC	Gastric Biopsy	Stomach	Homo sapiens	Human								PATRIC
210.501	Helicobacter pylori strain HPJ025	PRJNA374603	SAMN06329606	University of Western Australia	2008	Australia: Perth	Australia	OC	Gastric Biopsy	Stomach	Homo sapiens	Human								PATRIC
210.501	Helicobacter pylori strain HP99689	PRJNA374603	SAMN06329598	University of Western Australia	1999	Australia: Perth	Australia	OC	Gastric Biopsy	Stomach	Homo sapiens	Human								PATRIC
210.501	Helicobacter pylori strain HPJ024	PRJNA374603	SAMN06329605	University of Western Australia	2008	Australia: Perth	Australia	OC	Gastric Biopsy	Stomach	Homo sapiens	Human								PATRIC
210.501	Helicobacter pylori strain HP99648	PRJNA374603	SAMN06329597	University of Western Australia	1999	Australia: Perth	Australia	OC	Gastric Biopsy	Stomach	Homo sapiens	Human								PATRIC
210.501	Helicobacter pylori strain HP99316	PRJNA374603	SAMN06329590	University of Western Australia	1999	Australia: Perth	Australia	OC	Gastric Biopsy	Stomach	Homo sapiens	Human								PATRIC
210.502	Helicobacter pylori strain HP99244	PRJNA374603	SAMN06329588	University of Western Australia	1999	Australia: Perth	Australia	OC	Gastric Biopsy	Stomach	Homo sapiens	Human								PATRIC
210.502	Helicobacter pylori strain HP98490	PRJNA374603	SAMN06329586	University of Western Australia	1998	Australia: Perth	Australia	OC	Gastric Biopsy	Stomach	Homo sapiens	Human								PATRIC
210.502	Helicobacter pylori strain HP98123	PRJNA374603	SAMN06329583	University of Western Australia	1998	Australia: Perth	Australia	OC	Gastric Biopsy	Stomach	Homo sapiens	Human								PATRIC
210.502	Helicobacter pylori strain HP97011	PRJNA374603	SAMN06329582	University of Western Australia	1997	Australia: Perth	Australia	OC	Gastric Biopsy	Stomach	Homo sapiens	Human								PATRIC
210.502	Helicobacter pylori strain HP16004	PRJNA374603	SAMN06329580	University of Western Australia	2016	Australia: Perth	Australia	OC	Gastric Biopsy	Stomach	Homo sapiens	Human								PATRIC
210.502	Helicobacter pylori strain HP16001	PRJNA374603	SAMN06329579	University of Western Australia	2016	Australia: Perth	Australia	OC	Gastric Biopsy	Stomach	Homo sapiens	Human								PATRIC
210.502	Helicobacter pylori strain HP15051	PRJNA374603	SAMN06329573	University of Western Australia	2015	Australia: Perth	Australia	OC	Gastric Biopsy	Stomach	Homo sapiens	Human								PATRIC
210.502	Helicobacter pylori strain HP15044	PRJNA374603	SAMN06329571	University of Western Australia	2015	Australia: Perth	Australia	OC	Gastric Biopsy	Stomach	Homo sapiens	Human								PATRIC
210.502	Helicobacter pylori strain HP15054	PRJNA374603	SAMN06329574	University of Western Australia	2015	Australia: Perth	Australia	OC	Gastric Biopsy	Stomach	Homo sapiens	Human								PATRIC
210.503	Helicobacter pylori strain HP15040	PRJNA374603	SAMN06329570	University of Western Australia	2015	Australia: Perth	Australia	OC	Gastric Biopsy	Stomach	Homo sapiens	Human								PATRIC
210.503	Helicobacter pylori strain HP15033	PRJNA374603	SAMN06329565	University of Western Australia	2015	Australia: Perth	Australia	OC	Gastric Biopsy	Stomach	Homo sapiens	Human								PATRIC
210.503	Helicobacter pylori strain HP15020	PRJNA374603	SAMN06329557	University of Western Australia	2015	Australia: Perth	Australia	OC	Gastric Biopsy	Stomach	Homo sapiens	Human								PATRIC
210.503	Helicobacter pylori strain HP15025	PRJNA374603	SAMN06329559	University of Western Australia	2015	Australia: Perth	Australia	OC	Gastric Biopsy	Stomach	Homo sapiens	Human								PATRIC
210.503	Helicobacter pylori strain HP15003	PRJNA374603	SAMN06329548	University of Western Australia	2015	Australia: Perth	Australia	OC	Gastric Biopsy	Stomach	Homo sapiens	Human								PATRIC
210.503	Helicobacter pylori strain HP15002	PRJNA374603	SAMN06329547	University of Western Australia	2015	Australia: Perth	Australia	OC	Gastric Biopsy	Stomach	Homo sapiens	Human								PATRIC
210.503	Helicobacter pylori strain HP14069	PRJNA374603	SAMN06329546	University of Western Australia	2014	Australia: Perth	Australia	OC	Gastric Biopsy	Stomach	Homo sapiens	Human								PATRIC
210.503	Helicobacter pylori strain HP14065	PRJNA374603	SAMN06329545	University of Western Australia	2014	Australia: Perth	Australia	OC	Gastric Biopsy	Stomach	Homo sapiens	Human								PATRIC
210.504	Helicobacter pylori strain HP14056	PRJNA374603	SAMN06329544	University of Western Australia	2014	Australia: Perth	Australia	OC	Gastric Biopsy	Stomach	Homo sapiens	Human								PATRIC
210.504	Helicobacter pylori strain HP14054	PRJNA374603	SAMN06329543	University of Western Australia	2014	Australia: Perth	Australia	OC	Gastric Biopsy	Stomach	Homo sapiens	Human								PATRIC
210.504	Helicobacter pylori strain HP14052	PRJNA374603	SAMN06329542	University of Western Australia	2014	Australia: Perth	Australia	OC	Gastric Biopsy	Stomach	Homo sapiens	Human								PATRIC
210.504	Helicobacter pylori strain HP14051	PRJNA374603	SAMN06329541	University of Western Australia	2014	Australia: Perth	Australia	OC	Gastric Biopsy	Stomach	Homo sapiens	Human								PATRIC
210.504	Helicobacter pylori strain HP14050	PRJNA374603	SAMN06329540	University of Western Australia	2014	Australia: Perth	Australia	OC	Gastric Biopsy	Stomach	Homo sapiens	Human								PATRIC
210.504	Helicobacter pylori strain HP14039	PRJNA374603	SAMN06329538	University of Western Australia	2014	Australia: Perth	Australia	OC	Gastric Biopsy	Stomach	Homo sapiens	Human								PATRIC
210.504	Helicobacter pylori strain HP14036	PRJNA374603	SAMN06329537	University of Western Australia	2014	Australia: Perth	Australia	OC	Gastric Biopsy	Stomach	Homo sapiens	Human								PATRIC
210.504	Helicobacter pylori strain HP14023	PRJNA374603	SAMN06329535	University of Western Australia	2014	Australia: Perth	Australia	OC	Gastric Biopsy	Stomach	Homo sapiens	Human								PATRIC
210.504	Helicobacter pylori strain HP14021	PRJNA374603	SAMN06329534	University of Western Australia	2014	Australia: Perth	Australia	OC	Gastric Biopsy	Stomach	Homo sapiens	Human								PATRIC
210.505	Helicobacter pylori strain HP13068	PRJNA374603	SAMN06329532	University of Western Australia	2013	Australia: Perth	Australia	OC	Gastric Biopsy	Stomach	Homo sapiens	Human								PATRIC
210.505	Helicobacter pylori strain HP14031	PRJNA374603	SAMN06329536	University of Western Australia	2014	Australia: Perth	Australia	OC	Gastric Biopsy	Stomach	Homo sapiens	Human								PATRIC
210.505	Helicobacter pylori strain HP13072	PRJNA374603	SAMN06329533	University of Western Australia	2013	Australia: Perth	Australia	OC	Gastric Biopsy	Stomach	Homo sapiens	Human								PATRIC
210.505	Helicobacter pylori strain HP13064	PRJNA374603	SAMN06329531	University of Western Australia	2013	Australia: Perth	Australia	OC	Gastric Biopsy	Stomach	Homo sapiens	Human								PATRIC
210.505	Helicobacter pylori strain HP13063	PRJNA374603	SAMN06329530	University of Western Australia	2013	Australia: Perth	Australia	OC	Gastric Biopsy	Stomach	Homo sapiens	Human								PATRIC
210.505	Helicobacter pylori strain HP13056	PRJNA374603	SAMN06329528	University of Western Australia	2013	Australia: Perth	Australia	OC	Gastric Biopsy	Stomach	Homo sapiens	Human								PATRIC
210.505	Helicobacter pylori strain HP13054	PRJNA374603	SAMN06329527	University of Western Australia	2013	Australia: Perth	Australia	OC	Gastric Biopsy	Stomach	Homo sapiens	Human								PATRIC
210.505	Helicobacter pylori strain HP13050	PRJNA374603	SAMN06329526	University of Western Australia	2013	Australia: Perth	Australia	OC	Gastric Biopsy	Stomach	Homo sapiens	Human								PATRIC
210.505	Helicobacter pylori strain HP13033	PRJNA374603	SAMN06329525	University of Western Australia	2013	Australia: Perth	Australia	OC	Gastric Biopsy	Stomach	Homo sapiens	Human								PATRIC
210.506	Helicobacter pylori strain HP13031	PRJNA374603	SAMN06329524	University of Western Australia	2013	Australia: Perth	Australia	OC	Gastric Biopsy	Stomach	Homo sapiens	Human								PATRIC
210.506	Helicobacter pylori strain HP13029	PRJNA374603	SAMN06329523	University of Western Australia	2013	Australia: Perth	Australia	OC	Gastric Biopsy	Stomach	Homo sapiens	Human								PATRIC
210.506	Helicobacter pylori strain HP13028	PRJNA374603	SAMN06329522	University of Western Australia	2013	Australia: Perth	Australia	OC	Gastric Biopsy	Stomach	Homo sapiens	Human								PATRIC
210.506	Helicobacter pylori strain HP13027	PRJNA374603	SAMN06329521	University of Western Australia	2013	Australia: Perth	Australia	OC	Gastric Biopsy	Stomach	Homo sapiens	Human								PATRIC
210.506	Helicobacter pylori strain HP13026	PRJNA374603	SAMN06329520	University of Western Australia	2013	Australia: Perth	Australia	OC	Gastric Biopsy	Stomach	Homo sapiens	Human								PATRIC
210.506	Helicobacter pylori strain HP13021	PRJNA374603	SAMN06329516	University of Western Australia	2013	Australia: Perth	Australia	OC	Gastric Biopsy	Stomach	Homo sapiens	Human								PATRIC
210.506	Helicobacter pylori strain HP13013	PRJNA374603	SAMN06329515	University of Western Australia	2013	Australia: Perth	Australia	OC	Gastric Biopsy	Stomach	Homo sapiens	Human								PATRIC
210.506	Helicobacter pylori strain HP13024	PRJNA374603	SAMN06329518	University of Western Australia	2013	Australia: Perth	Australia	OC	Gastric Biopsy	Stomach	Homo sapiens	Human								PATRIC
210.506	Helicobacter pylori strain HP13012	PRJNA374603	SAMN06329514	University of Western Australia	2013	Australia: Perth	Australia	OC	Gastric Biopsy	Stomach	Homo sapiens	Human								PATRIC
210.506	Helicobacter pylori strain HP13022	PRJNA374603	SAMN06329517	University of Western Australia	2013	Australia: Perth	Australia	OC	Gastric Biopsy	Stomach	Homo sapiens	Human								PATRIC
210.507	Helicobacter pylori strain HP13009	PRJNA374603	SAMN06329512	University of Western Australia	2013	Australia: Perth	Australia	OC	Gastric Biopsy	Stomach	Homo sapiens	Human								PATRIC
210.507	Helicobacter pylori strain HP13011	PRJNA374603	SAMN06329513	University of Western Australia	2013	Australia: Perth	Australia	OC	Gastric Biopsy	Stomach	Homo sapiens	Human								PATRIC
210.507	Helicobacter pylori strain HP13007	PRJNA374603	SAMN06329511	University of Western Australia	2013	Australia: Perth	Australia	OC	Gastric Biopsy	Stomach	Homo sapiens	Human								PATRIC
210.507	Helicobacter pylori strain HP13005	PRJNA374603	SAMN06329510	University of Western Australia	2013	Australia: Perth	Australia	OC	Gastric Biopsy	Stomach	Homo sapiens	Human								PATRIC
210.507	Helicobacter pylori strain HP12078	PRJNA374603	SAMN06329509	University of Western Australia	2012	Australia: Perth	Australia	OC	Gastric Biopsy	Stomach	Homo sapiens	Human								PATRIC
210.507	Helicobacter pylori strain HP12073	PRJNA374603	SAMN06329507	University of Western Australia	2012	Australia: Perth	Australia	OC	Gastric Biopsy	Stomach	Homo sapiens	Human								PATRIC
210.507	Helicobacter pylori strain HP12070	PRJNA374603	SAMN06329506	University of Western Australia	2012	Australia: Perth	Australia	OC	Gastric Biopsy	Stomach	Homo sapiens	Human								PATRIC
210.507	Helicobacter pylori strain HP12069	PRJNA374603	SAMN06329505	University of Western Australia	2012	Australia: Perth	Australia	OC	Gastric Biopsy	Stomach	Homo sapiens	Human								PATRIC
210.507	Helicobacter pylori strain HP12068	PRJNA374603	SAMN06329504	University of Western Australia	2012	Australia: Perth	Australia	OC	Gastric Biopsy	Stomach	Homo sapiens	Human								PATRIC
210.508	Helicobacter pylori strain HP12060	PRJNA374603	SAMN06329502	University of Western Australia	2012	Australia: Perth	Australia	OC	Gastric Biopsy	Stomach	Homo sapiens	Human								PATRIC
210.508	Helicobacter pylori strain HP12064	PRJNA374603	SAMN06329503	University of Western Australia	2012	Australia: Perth	Australia	OC	Gastric Biopsy	Stomach	Homo sapiens	Human								PATRIC
210.508	Helicobacter pylori strain HP12059	PRJNA374603	SAMN06329501	University of Western Australia	2012	Australia: Perth	Australia	OC	Gastric Biopsy	Stomach	Homo sapiens	Human								PATRIC
210.508	Helicobacter pylori strain HP12054	PRJNA374603	SAMN06329500	University of Western Australia	2012	Australia: Perth	Australia	OC	Gastric Biopsy	Stomach	Homo sapiens	Human								PATRIC
210.508	Helicobacter pylori strain HP12038	PRJNA374603	SAMN06329498	University of Western Australia	2012	Australia: Perth	Australia	OC	Gastric Biopsy	Stomach	Homo sapiens	Human								PATRIC
210.508	Helicobacter pylori strain HP12002	PRJNA374603	SAMN06329493	University of Western Australia	2012	Australia: Perth	Australia	OC	Gastric Biopsy	Stomach	Homo sapiens	Human								PATRIC
210.508	Helicobacter pylori strain HP11037	PRJNA374603	SAMN06329486	University of Western Australia	2011	Australia: Perth	Australia	OC	Gastric Biopsy	Stomach	Homo sapiens	Human								PATRIC
210.508	Helicobacter pylori strain HP11011	PRJNA374603	SAMN06329482	University of Western Australia	2011	Australia: Perth	Australia	OC	Gastric Biopsy	Stomach	Homo sapiens	Human								PATRIC
210.508	Helicobacter pylori strain HP09046	PRJNA374603	SAMN06329479	University of Western Australia	2009	Australia: Perth	Australia	OC	Gastric Biopsy	Stomach	Homo sapiens	Human								PATRIC
210.509	Helicobacter pylori strain HP11005	PRJNA374603	SAMN06329481	University of Western Australia	2011	Australia: Perth	Australia	OC	Gastric Biopsy	Stomach	Homo sapiens	Human								PATRIC
210.509	Helicobacter pylori strain HP08074	PRJNA374603	SAMN06329478	University of Western Australia	2008	Australia: Perth	Australia	OC	Gastric Biopsy	Stomach	Homo sapiens	Human								PATRIC
210.509	Helicobacter pylori strain HP08073	PRJNA374603	SAMN06329477	University of Western Australia	2008	Australia: Perth	Australia	OC	Gastric Biopsy	Stomach	Homo sapiens	Human								PATRIC
210.509	Helicobacter pylori strain HP08072	PRJNA374603	SAMN06329476	University of Western Australia	2008	Australia: Perth	Australia	OC	Gastric Biopsy	Stomach	Homo sapiens	Human								PATRIC
210.509	Helicobacter pylori strain HP08031	PRJNA374603	SAMN06329473	University of Western Australia	2008	Australia: Perth	Australia	OC	Gastric Biopsy	Stomach	Homo sapiens	Human								PATRIC
210.509	Helicobacter pylori strain HP07036	PRJNA374603	SAMN06329472	University of Western Australia	2007	Australia: Perth	Australia	OC	Gastric Biopsy	Stomach	Homo sapiens	Human								PATRIC
210.509	Helicobacter pylori strain HP06059	PRJNA374603	SAMN06329470	University of Western Australia	2006	Australia: Perth	Australia	OC	Gastric Biopsy	Stomach	Homo sapiens	Human								PATRIC
210.509	Helicobacter pylori strain HP03218	PRJNA374603	SAMN06329460	University of Western Australia	2003	Australia: Perth	Australia	OC	Gastric Biopsy	Stomach	Homo sapiens	Human								PATRIC
210.51	Helicobacter pylori strain HP01330	PRJNA374603	SAMN06329456	University of Western Australia	2001	Australia: Perth	Australia	OC	Gastric Biopsy	Stomach	Homo sapiens	Human								PATRIC
210.51	Helicobacter pylori strain HP00192	PRJNA374603	SAMN06329446	University of Western Australia	2000	Australia: Perth	Australia	OC	Gastric Biopsy	Stomach	Homo sapiens	Human								PATRIC
210.51	Helicobacter pylori strain HP12036	PRJNA374603	SAMN06329497	University of Western Australia	2012	Australia: Perth	Australia	OC	Gastric Biopsy	Stomach	Homo sapiens	Human								PATRIC
210.51	Helicobacter pylori strain HP11059	PRJNA374603	SAMN06329492	University of Western Australia	2011	Australia: Perth	Australia	OC	Gastric Biopsy	Stomach	Homo sapiens	Human								PATRIC
210.51	Helicobacter pylori strain HP11055	PRJNA374603	SAMN06329491	University of Western Australia	2011	Australia: Perth	Australia	OC	Gastric Biopsy	Stomach	Homo sapiens	Human								PATRIC
210.51	Helicobacter pylori strain HP11043	PRJNA374603	SAMN06329488	University of Western Australia	2011	Australia: Perth	Australia	OC	Gastric Biopsy	Stomach	Homo sapiens	Human								PATRIC
210.51	Helicobacter pylori strain HP11042	PRJNA374603	SAMN06329487	University of Western Australia	2011	Australia: Perth	Australia	OC	Gastric Biopsy	Stomach	Homo sapiens	Human								PATRIC
210.51	Helicobacter pylori strain HP11032	PRJNA374603	SAMN06329485	University of Western Australia	2011	Australia: Perth	Australia	OC	Gastric Biopsy	Stomach	Homo sapiens	Human								PATRIC
210.51	Helicobacter pylori strain HP11020	PRJNA374603	SAMN06329484	University of Western Australia	2011	Australia: Perth	Australia	OC	Gastric Biopsy	Stomach	Homo sapiens	Human								PATRIC
210.511	Helicobacter pylori strain HP06058	PRJNA374603	SAMN06329469	University of Western Australia	2006	Australia: Perth	Australia	OC	Gastric Biopsy	Stomach	Homo sapiens	Human								PATRIC
210.511	Helicobacter pylori strain HP08061	PRJNA374603	SAMN06329475	University of Western Australia	2008	Australia: Perth	Australia	OC	Gastric Biopsy	Stomach	Homo sapiens	Human								PATRIC
210.511	Helicobacter pylori strain HP06045	PRJNA374603	SAMN06329468	University of Western Australia	2006	Australia: Perth	Australia	OC	Gastric Biopsy	Stomach	Homo sapiens	Human								PATRIC
210.511	Helicobacter pylori strain HP04087	PRJNA374603	SAMN06329465	University of Western Australia	2004	Australia: Perth	Australia	OC	Gastric Biopsy	Stomach	Homo sapiens	Human								PATRIC
210.511	Helicobacter pylori strain HP04057	PRJNA374603	SAMN06329463	University of Western Australia	2004	Australia: Perth	Australia	OC	Gastric Biopsy	Stomach	Homo sapiens	Human								PATRIC
210.511	Helicobacter pylori strain HP01102	PRJNA374603	SAMN06329449	University of Western Australia	2001	Australia: Perth	Australia	OC	Gastric Biopsy	Stomach	Homo sapiens	Human								PATRIC
210.511	Helicobacter pylori strain HP03054	PRJNA374603	SAMN06329458	University of Western Australia	2003	Australia: Perth	Australia	OC	Gastric Biopsy	Stomach	Homo sapiens	Human								PATRIC
210.511	Helicobacter pylori strain HP00248	PRJNA374603	SAMN06329447	University of Western Australia	2000	Australia: Perth	Australia	OC	Gastric Biopsy	Stomach	Homo sapiens	Human								PATRIC
210.511	Helicobacter pylori strain HP00260	PRJNA374603	SAMN06329448	University of Western Australia	2000	Australia: Perth	Australia	OC	Gastric Biopsy	Stomach	Homo sapiens	Human								PATRIC
210.512	Helicobacter pylori strain HP12020	PRJNA374603	SAMN06329496	University of Western Australia	2012	Australia: Perth	Australia	OC	Gastric Biopsy	Stomach	Homo sapiens	Human								PATRIC
210.512	Helicobacter pylori strain HP12019	PRJNA374603	SAMN06329495	University of Western Australia	2012	Australia: Perth	Australia	OC	Gastric Biopsy	Stomach	Homo sapiens	Human								PATRIC
210.512	Helicobacter pylori strain HP11054	PRJNA374603	SAMN06329490	University of Western Australia	2011	Australia: Perth	Australia	OC	Gastric Biopsy	Stomach	Homo sapiens	Human								PATRIC
210.512	Helicobacter pylori strain HP12014	PRJNA374603	SAMN06329494	University of Western Australia	2012	Australia: Perth	Australia	OC	Gastric Biopsy	Stomach	Homo sapiens	Human								PATRIC
210.512	Helicobacter pylori strain HP11013	PRJNA374603	SAMN06329483	University of Western Australia	2011	Australia: Perth	Australia	OC	Gastric Biopsy	Stomach	Homo sapiens	Human								PATRIC
210.512	Helicobacter pylori strain HP06038	PRJNA374603	SAMN06329467	University of Western Australia	2006	Australia: Perth	Australia	OC	Gastric Biopsy	Stomach	Homo sapiens	Human								PATRIC
210.512	Helicobacter pylori strain HP05044	PRJNA374603	SAMN06329466	University of Western Australia	2005	Australia: Perth	Australia	OC	Gastric Biopsy	Stomach	Homo sapiens	Human								PATRIC
210.512	Helicobacter pylori strain HP07019	PRJNA374603	SAMN06329471	University of Western Australia	2007	Australia: Perth	Australia	OC	Gastric Biopsy	Stomach	Homo sapiens	Human								PATRIC
210.512	Helicobacter pylori strain HP04041	PRJNA374603	SAMN06329461	University of Western Australia	2004	Australia: Perth	Australia	OC	Gastric Biopsy	Stomach	Homo sapiens	Human								PATRIC
210.512	Helicobacter pylori strain HP04086	PRJNA374603	SAMN06329464	University of Western Australia	2004	Australia: Perth	Australia	OC	Gastric Biopsy	Stomach	Homo sapiens	Human								PATRIC
210.513	Helicobacter pylori strain HP02140	PRJNA374603	SAMN06329457	University of Western Australia	2002	Australia: Perth	Australia	OC	Gastric Biopsy	Stomach	Homo sapiens	Human								PATRIC
210.513	Helicobacter pylori strain HP01306	PRJNA374603	SAMN06329453	University of Western Australia	2001	Australia: Perth	Australia	OC	Gastric Biopsy	Stomach	Homo sapiens	Human								PATRIC
210.513	Helicobacter pylori strain HP01234	PRJNA374603	SAMN06329452	University of Western Australia	2001	Australia: Perth	Australia	OC	Gastric Biopsy	Stomach	Homo sapiens	Human								PATRIC
210.513	Helicobacter pylori strain HP00152	PRJNA374603	SAMN06329445	University of Western Australia	2000	Australia: Perth	Australia	OC	Gastric Biopsy	Stomach	Homo sapiens	Human								PATRIC
210.564	Helicobacter pylori strain HP16052	PRJNA374603	SAMN07540333	University of Western Australia	2016	Australia: Perth	Australia	OC	Gastric biopsy	Stomach	Homo sapiens	Human								PATRIC
210.564	Helicobacter pylori strain HP16062	PRJNA374603	SAMN07540336	University of Western Australia	2016	Australia: Perth	Australia	OC	Gastric biopsy	Stomach	Homo sapiens	Human								PATRIC
210.565	Helicobacter pylori strain HP14016	PRJNA374603	SAMN07540329	University of Western Australia	2014	Australia: Perth	Australia	OC	Gastric biopsy	Stomach	Homo sapiens	Human								PATRIC
210.565	Helicobacter pylori strain HP16051	PRJNA374603	SAMN07540332	University of Western Australia	2016	Australia: Perth	Australia	OC	Gastric biopsy	Stomach	Homo sapiens	Human								PATRIC
210.565	Helicobacter pylori strain HP16042	PRJNA374603	SAMN07540331	University of Western Australia	2016	Australia: Perth	Australia	OC	Gastric biopsy	Stomach	Homo sapiens	Human								PATRIC
210.565	Helicobacter pylori strain HP16056	PRJNA374603	SAMN07540335	University of Western Australia	2016	Australia: Perth	Australia	OC	Gastric biopsy	Stomach	Homo sapiens	Human								PATRIC
210.565	Helicobacter pylori strain HP14012	PRJNA374603	SAMN07540328	University of Western Australia	2014	Australia: Perth	Australia	OC	Gastric biopsy	Stomach	Homo sapiens	Human								PATRIC
SRR12763142	Helicobacter pylori	PRJNA666798	SAMN16327858		2017-08-30	Australia: Victoria	Australia	OC	Control-experimental_pop-1_W7	Unknown	Homo sapiens	Human								SRA
SRR12763143	Helicobacter pylori	PRJNA666798	SAMN16327857		2017-08-30	Australia: Victoria	Australia	OC	Control-experimental_pop-3_W6	Unknown	Homo sapiens	Human								SRA
SRR12763144	Helicobacter pylori	PRJNA666798	SAMN16327856		2017-08-30	Australia: Victoria	Australia	OC	Control-experimental_pop-2_W6	Unknown	Homo sapiens	Human								SRA
SRR12763145	Helicobacter pylori	PRJNA666798	SAMN16327855		2017-08-30	Australia: Victoria	Australia	OC	Control-experimental_pop-1_W6	Unknown	Homo sapiens	Human								SRA
SRR12763146	Helicobacter pylori	PRJNA666798	SAMN16327854		2017-08-30	Australia: Victoria	Australia	OC	Control-experimental_pop-3_W4	Unknown	Homo sapiens	Human								SRA
SRR12763147	Helicobacter pylori	PRJNA666798	SAMN16327853		2017-08-30	Australia: Victoria	Australia	OC	Control-experimental_pop-2_W4	Unknown	Homo sapiens	Human								SRA
SRR12763148	Helicobacter pylori	PRJNA666798	SAMN16327852		2017-08-30	Australia: Victoria	Australia	OC	Control-experimental_pop-1_W4	Unknown	Homo sapiens	Human								SRA
SRR12763149	Helicobacter pylori	PRJNA666798	SAMN16327876		2017-08-30	Australia: Victoria	Australia	OC	MtzR-founding_pop-Donor	Unknown	Homo sapiens	Human								SRA
SRR12763150	Helicobacter pylori	PRJNA666798	SAMN16327875		2017-08-30	Australia: Victoria	Australia	OC	HGT-experimental_pop-3_W7_Abx-experimental_pop-challenge	Unknown	Homo sapiens	Human								SRA
SRR12763151	Helicobacter pylori	PRJNA666798	SAMN16327874		2017-08-30	Australia: Victoria	Australia	OC	HGT-experimental_pop-2_W7_Abx-experimental_pop-challenge	Unknown	Homo sapiens	Human								SRA
SRR12763152	Helicobacter pylori	PRJNA666798	SAMN16327873		2017-08-30	Australia: Victoria	Australia	OC	HGT-experimental_pop-1_W7_Abx-experimental_pop-challenge	Unknown	Homo sapiens	Human								SRA
SRR12763153	Helicobacter pylori	PRJNA666798	SAMN16327872		2017-08-30	Australia: Victoria	Australia	OC	HGT-experimental_pop-3_W7	Unknown	Homo sapiens	Human								SRA
SRR12763154	Helicobacter pylori	PRJNA666798	SAMN16327871		2017-08-30	Australia: Victoria	Australia	OC	HGT-experimental_pop-2_W7	Unknown	Homo sapiens	Human								SRA
SRR12763155	Helicobacter pylori	PRJNA666798	SAMN16327870		2017-08-30	Australia: Victoria	Australia	OC	HGT-experimental_pop-1_W7	Unknown	Homo sapiens	Human								SRA
SRR12763156	Helicobacter pylori	PRJNA666798	SAMN16327869		2017-08-30	Australia: Victoria	Australia	OC	HGT-experimental_pop-3_W6	Unknown	Homo sapiens	Human								SRA
SRR12763157	Helicobacter pylori	PRJNA666798	SAMN16327851		2017-08-30	Australia: Victoria	Australia	OC	Control-experimental_pop-3_W2	Unknown	Homo sapiens	Human								SRA
SRR12763158	Helicobacter pylori	PRJNA666798	SAMN16327868		2017-08-30	Australia: Victoria	Australia	OC	HGT-experimental_pop-2_W6	Unknown	Homo sapiens	Human								SRA
SRR12763159	Helicobacter pylori	PRJNA666798	SAMN16327867		2017-08-30	Australia: Victoria	Australia	OC	HGT-experimental_pop-1_W6	Unknown	Homo sapiens	Human								SRA
SRR12763160	Helicobacter pylori	PRJNA666798	SAMN16327866		2017-08-30	Australia: Victoria	Australia	OC	HGT-experimental_pop-3_W4	Unknown	Homo sapiens	Human								SRA
SRR12763161	Helicobacter pylori	PRJNA666798	SAMN16327865		2017-08-30	Australia: Victoria	Australia	OC	HGT-experimental_pop-2_W4	Unknown	Homo sapiens	Human								SRA
SRR12763162	Helicobacter pylori	PRJNA666798	SAMN16327864		2017-08-30	Australia: Victoria	Australia	OC	HGT-experimental_pop-1_W4	Unknown	Homo sapiens	Human								SRA
SRR12763163	Helicobacter pylori	PRJNA666798	SAMN16327863		2017-08-30	Australia: Victoria	Australia	OC	HGT-experimental_pop-3_W2	Unknown	Homo sapiens	Human								SRA
SRR12763164	Helicobacter pylori	PRJNA666798	SAMN16327862		2017-08-30	Australia: Victoria	Australia	OC	HGT-experimental_pop-2_W2	Unknown	Homo sapiens	Human								SRA
SRR12763165	Helicobacter pylori	PRJNA666798	SAMN16327861		2017-08-30	Australia: Victoria	Australia	OC	HGT-experimental_pop-1_W2	Unknown	Homo sapiens	Human								SRA
SRR12763166	Helicobacter pylori	PRJNA666798	SAMN16327860		2017-08-30	Australia: Victoria	Australia	OC	Control-experimental_pop-3_W7	Unknown	Homo sapiens	Human								SRA
SRR12763167	Helicobacter pylori	PRJNA666798	SAMN16327859		2017-08-30	Australia: Victoria	Australia	OC	Control-experimental_pop-2_W7	Unknown	Homo sapiens	Human								SRA
SRR12763168	Helicobacter pylori	PRJNA666798	SAMN16327850		2017-08-30	Australia: Victoria	Australia	OC	Control-experimental_pop-2_W2	Unknown	Homo sapiens	Human								SRA
SRR5449050	Helicobacter pylori	PRJNA231221	SAMN06173311	ATCC &lt; NCTC &lt; CS Goodwin and DI Annear &lt; H Royce	1983	Australia: Perth	Australia	OC	human gastric antrum from Royal Perth Hospital, Australia	Antrum	Homo sapiens	Human	Unknown	Unknown	Gastritis	Diseased	Gastritis			SRA
210.694	Helicobacter pylori strain S108A3	PRJNA632997	SAMN14930132	Oxford University Clinical Research Unit	2005-12-27	Bangladesh: Nandipara	Bangladesh	AS	stomach	Stomach	Homo sapiens	Human			Erosive duodenitis e-antral gastritis	Diseased	Multiple Inflammation			PATRIC
210.694	Helicobacter pylori strain 89B9	PRJNA632997	SAMN14930145	Oxford University Clinical Research Unit	2006-05-15	Bangladesh: Nandipara	Bangladesh	AS	stomach	Stomach	Homo sapiens	Human			Normal findings	Control				PATRIC
210.694	Helicobacter pylori strain S106A3	PRJNA632997	SAMN14930131	Oxford University Clinical Research Unit	2005-12-27	Bangladesh: Nandipara	Bangladesh	AS	stomach	Stomach	Homo sapiens	Human			Erosive duodenitis e-antral gastritis e-oesophagitis	Diseased	Multiple Inflammation			PATRIC
210.694	Helicobacter pylori strain GJ906	PRJNA632997	SAMN14930138	Oxford University Clinical Research Unit	2006-05-15	Bangladesh: Nandipara	Bangladesh	AS	stomach	Stomach	Homo sapiens	Human								PATRIC
210.694	Helicobacter pylori strain 88A4	PRJNA632997	SAMN14930130	Oxford University Clinical Research Unit	2006-05-15	Bangladesh: Nandipara	Bangladesh	AS	stomach	Stomach	Homo sapiens	Human			Mild antral gastritis	Diseased	Gastritis			PATRIC
210.694	Helicobacter pylori strain 149A3	PRJNA632997	SAMN14930140	Oxford University Clinical Research Unit	2007-01-27	Bangladesh: Nandipara	Bangladesh	AS	stomach	Stomach	Homo sapiens	Human			Erosive duodenitis e-erosive antral gastritis e- oesophagitis	Diseased	Multiple Inflammation			PATRIC
210.694	Helicobacter pylori strain 61A5	PRJNA632997	SAMN14930143	Oxford University Clinical Research Unit	2006-02-02	Bangladesh: Nandipara	Bangladesh	AS	stomach	Stomach	Homo sapiens	Human								PATRIC
210.694	Helicobacter pylori strain 60A7	PRJNA632997	SAMN14930144	Oxford University Clinical Research Unit	2006-02-13	Bangladesh: Nandipara	Bangladesh	AS	stomach	Stomach	Homo sapiens	Human			Normal findings	Control				PATRIC
210.694	Helicobacter pylori strain 59a9	PRJNA632997	SAMN14930139	Oxford University Clinical Research Unit	2006-02-13	Bangladesh: Nandipara	Bangladesh	AS	stomach	Stomach	Homo sapiens	Human			Mild antral gastritis	Diseased	Gastritis			PATRIC
210.695	Helicobacter pylori strain 44A4	PRJNA632997	SAMN14930128	Oxford University Clinical Research Unit	2005-12-27	Bangladesh: Nandipara	Bangladesh	AS	stomach	Stomach	Homo sapiens	Human			Antral gastritis	Diseased	Gastritis			PATRIC
210.695	Helicobacter pylori strain 43a2	PRJNA632997	SAMN14930137	Oxford University Clinical Research Unit	2005-12-27	Bangladesh: Nandipara	Bangladesh	AS	stomach	Stomach	Homo sapiens	Human			Mild antral gastritis	Diseased	Gastritis			PATRIC
210.695	Helicobacter pylori strain 37A5	PRJNA632997	SAMN14930141	Oxford University Clinical Research Unit	2006-02-13	Bangladesh: Nandipara	Bangladesh	AS	stomach	Stomach	Homo sapiens	Human			mild oesophagitis with erosive antral gastritis with erosive duodenitis	Diseased	Multiple inflammation			PATRIC
210.695	Helicobacter pylori strain 28B4	PRJNA632997	SAMN14930134	Oxford University Clinical Research Unit	2005-11-28	Bangladesh: Nandipara	Bangladesh	AS	stomach	Stomach	Homo sapiens	Human			oesophagitis with erosive antral gastritis with erosive duodenitis	Diseased	Multiple inflammation			PATRIC
210.695	Helicobacter pylori strain 19B6	PRJNA632997	SAMN14930127	Oxford University Clinical Research Unit	2006-01-09	Bangladesh: Nandipara	Bangladesh	AS	stomach	Stomach	Homo sapiens	Human			mild oesophagitis with antral gastritis with erosive duodenitis	Diseased	Multiple inflammation			PATRIC
210.695	Helicobacter pylori strain 25b2	PRJNA632997	SAMN14930133	Oxford University Clinical Research Unit	2005-11-28	Bangladesh: Nandipara	Bangladesh	AS	stomach	Stomach	Homo sapiens	Human			mild oesophagitis with mild antral gastritis	Diseased	Multiple inflammation			PATRIC
210.695	Helicobacter pylori strain 17A6	PRJNA632997	SAMN14930126	Oxford University Clinical Research Unit	2006-01-09	Bangladesh: Nandipara	Bangladesh	AS	stomach	Stomach	Homo sapiens	Human			Mild antral gastritis	Diseased	Gastritis			PATRIC
210.705	Helicobacter pylori strain 152B5	PRJNA632997	SAMN14930142	Oxford University Clinical Research Unit	2007-01-27	Bangladesh: Nandipara	Bangladesh	AS	stomach	Stomach	Homo sapiens	Human			Superficial antral gastritis	Diseased	Gastritis			PATRIC
210.705	Helicobacter pylori strain 40A6	PRJNA632997	SAMN14930136	Oxford University Clinical Research Unit	2005-12-27	Bangladesh: Nandipara	Bangladesh	AS	stomach	Stomach	Homo sapiens	Human			mild oesophagitis with erosive antral gastritis	Diseased	Multiple inflammation			PATRIC
210.525	Helicobacter pylori strain HP42K	PRJNA494842	SAMN10181238	Gomel state medical universitate	2018-08-15	Belarus	Belarus	EU	1751	Unknown	Homo sapiens	Human	female	48	Gastritis and duodenitis	Diseased	Multiple Inflammation			PATRIC
210.565	Helicobacter pylori strain HP45	PRJNA540766	SAMN11557456	Medical Institution in Homel	2018	Belarus	Belarus	EU	stomach	Stomach	Homo sapiens	Human			Ulcer	Diseased		Gastric ulcer		PATRIC
210.416	Helicobacter pylori strain 30950	PRJNA395900	SAMN08381243	University of Bath		Belgium: Brussels	Belgium	EU	stomach	Stomach	Homo sapiens	Human			Gastric cancer	Diseased			Cancer	PATRIC
210.419	Helicobacter pylori strain 36166	PRJNA395900	SAMN08381245	University of Bath		Belgium: Brussels	Belgium	EU	stomach	Stomach	Homo sapiens	Human			Control	Control				PATRIC
210.419	Helicobacter pylori strain 38185	PRJNA395900	SAMN08381246	University of Bath		Belgium: Brussels	Belgium	EU	stomach	Stomach	Homo sapiens	Human			Gastric cancer	Diseased			Cancer	PATRIC
210.421	Helicobacter pylori strain 30908	PRJNA395900	SAMN08381242	University of Bath		Belgium: Brussels	Belgium	EU	stomach	Stomach	Homo sapiens	Human			Control	Control				PATRIC
210.421	Helicobacter pylori strain 31235	PRJNA395900	SAMN08381244	University of Bath		Belgium: Brussels	Belgium	EU	stomach	Stomach	Homo sapiens	Human			Control	Control				PATRIC
210.599	Helicobacter pylori strain KH0207	PRJNA547954	SAMN12011850	Oita university	1905-07-07	Phnom Penh	Cambodia	AS	stomach	Stomach	Homo sapiens	Human			Gastric disease	Diseased				PATRIC
210.599	Helicobacter pylori strain KH0182	PRJNA547954	SAMN12011847	Oita university	2015	Phnom Penh	Cambodia	AS	stomach	Stomach	Homo sapiens	Human			Gastric disease	Diseased				PATRIC
210.599	Helicobacter pylori strain KH0175	PRJNA547954	SAMN12011844	Oita university	2015	Phnom Penh	Cambodia	AS	stomach	Stomach	Homo sapiens	Human			Gastric disease	Diseased				PATRIC
210.6	Helicobacter pylori strain KH0173	PRJNA547954	SAMN12011843	Oita university	2015	Phnom Penh	Cambodia	AS	stomach	Stomach	Homo sapiens	Human			Gastric disease	Diseased				PATRIC
210.6	Helicobacter pylori strain KH0191	PRJNA547954	SAMN12011848	Oita university	2015	Phnom Penh	Cambodia	AS	stomach	Stomach	Homo sapiens	Human			Gastric disease	Diseased				PATRIC
210.6	Helicobacter pylori strain KH0198	PRJNA547954	SAMN12011849	Oita university	2015	Phnom Penh	Cambodia	AS	stomach	Stomach	Homo sapiens	Human			Gastric disease	Diseased				PATRIC
210.6	Helicobacter pylori strain KH0165	PRJNA547954	SAMN12011840	Oita university	2015	Phnom Penh	Cambodia	AS	stomach	Stomach	Homo sapiens	Human			Gastric disease	Diseased				PATRIC
210.6	Helicobacter pylori strain KH0167	PRJNA547954	SAMN12011841	Oita university	2015	Phnom Penh	Cambodia	AS	stomach	Stomach	Homo sapiens	Human			Gastric disease	Diseased				PATRIC
210.6	Helicobacter pylori strain KH0210	PRJNA547954	SAMN12011851	Oita university	2015	Phnom Penh	Cambodia	AS	stomach	Stomach	Homo sapiens	Human			Gastric disease	Diseased				PATRIC
210.6	Helicobacter pylori strain KH0159	PRJNA547954	SAMN12011838	Oita university	2015	Phnom Penh	Cambodia	AS	stomach	Stomach	Homo sapiens	Human			Gastric disease	Diseased				PATRIC
210.6	Helicobacter pylori strain KH0178	PRJNA547954	SAMN12011846	Oita university	2015	Phnom Penh	Cambodia	AS	stomach	Stomach	Homo sapiens	Human			Gastric disease	Diseased				PATRIC
210.6	Helicobacter pylori strain KH0149	PRJNA547954	SAMN12011834	Oita university	2015	Phnom Penh	Cambodia	AS	stomach	Stomach	Homo sapiens	Human			Gastric disease	Diseased				PATRIC
210.601	Helicobacter pylori strain KH0066	PRJNA547954	SAMN12011812	Oita university	2015	Phnom Penh	Cambodia	AS	stomach	Stomach	Homo sapiens	Human			Gastric disease	Diseased				PATRIC
210.601	Helicobacter pylori strain KH0032	PRJNA547954	SAMN12011805	Oita university	2015	Phnom Penh	Cambodia	AS	stomach	Stomach	Homo sapiens	Human			Gastric disease	Diseased				PATRIC
210.601	Helicobacter pylori strain KH0148	PRJNA547954	SAMN12011833	Oita university	2015	Phnom Penh	Cambodia	AS	stomach	Stomach	Homo sapiens	Human			Gastric disease	Diseased				PATRIC
210.601	Helicobacter pylori strain KH0097	PRJNA547954	SAMN12011820	Oita university	2015	Phnom Penh	Cambodia	AS	stomach	Stomach	Homo sapiens	Human			Gastric disease	Diseased				PATRIC
210.601	Helicobacter pylori strain KH0086	PRJNA547954	SAMN12011817	Oita university	2015	Phnom Penh	Cambodia	AS	stomach	Stomach	Homo sapiens	Human			Gastric disease	Diseased				PATRIC
210.601	Helicobacter pylori strain KH0161	PRJNA547954	SAMN12011839	Oita university	2015	Phnom Penh	Cambodia	AS	stomach	Stomach	Homo sapiens	Human			Gastric disease	Diseased				PATRIC
210.601	Helicobacter pylori strain KH0141	PRJNA547954	SAMN12011831	Oita university	2015	Phnom Penh	Cambodia	AS	stomach	Stomach	Homo sapiens	Human			Gastric disease	Diseased				PATRIC
210.601	Helicobacter pylori strain KH0033	PRJNA547954	SAMN12011806	Oita university	2015	Phnom Penh	Cambodia	AS	stomach	Stomach	Homo sapiens	Human			Gastric disease	Diseased				PATRIC
210.601	Helicobacter pylori strain KH0054	PRJNA547954	SAMN12011810	Oita university	2015	Phnom Penh	Cambodia	AS	stomach	Stomach	Homo sapiens	Human			Gastric disease	Diseased				PATRIC
210.601	Helicobacter pylori strain KH0040	PRJNA547954	SAMN12011807	Oita university	2015	Phnom Penh	Cambodia	AS	stomach	Stomach	Homo sapiens	Human			Gastric disease	Diseased				PATRIC
210.602	Helicobacter pylori strain KH0143	PRJNA547954	SAMN12011832	Oita university	2015	Phnom Penh	Cambodia	AS	stomach	Stomach	Homo sapiens	Human			Gastric disease	Diseased				PATRIC
210.602	Helicobacter pylori strain KH0070	PRJNA547954	SAMN12011813	Oita university	2015	Phnom Penh	Cambodia	AS	stomach	Stomach	Homo sapiens	Human			Gastric disease	Diseased				PATRIC
210.602	Helicobacter pylori strain KH0126	PRJNA547954	SAMN12011828	Oita university	2015	Phnom Penh	Cambodia	AS	stomach	Stomach	Homo sapiens	Human			Gastric disease	Diseased				PATRIC
210.602	Helicobacter pylori strain KH0022	PRJNA547954	SAMN12011802	Oita university	2015	Phnom Penh	Cambodia	AS	stomach	Stomach	Homo sapiens	Human			Gastric disease	Diseased				PATRIC
210.602	Helicobacter pylori strain KH0106	PRJNA547954	SAMN12011821	Oita university	2015	Phnom Penh	Cambodia	AS	stomach	Stomach	Homo sapiens	Human			Gastric disease	Diseased				PATRIC
210.602	Helicobacter pylori strain KH0092	PRJNA547954	SAMN12011818	Oita university	2015	Phnom Penh	Cambodia	AS	stomach	Stomach	Homo sapiens	Human			Gastric disease	Diseased				PATRIC
210.602	Helicobacter pylori strain KH0065	PRJNA547954	SAMN12011811	Oita university	2015	Phnom Penh	Cambodia	AS	stomach	Stomach	Homo sapiens	Human			Gastric disease	Diseased				PATRIC
210.602	Helicobacter pylori strain KH0125	PRJNA547954	SAMN12011827	Oita university	2015	Phnom Penh	Cambodia	AS	stomach	Stomach	Homo sapiens	Human			Gastric disease	Diseased				PATRIC
210.602	Helicobacter pylori strain KH0153	PRJNA547954	SAMN12011835	Oita university	2015	Phnom Penh	Cambodia	AS	stomach	Stomach	Homo sapiens	Human			Gastric disease	Diseased				PATRIC
210.603	Helicobacter pylori strain KH0119	PRJNA547954	SAMN12011824	Oita university	2015	Phnom Penh	Cambodia	AS	stomach	Stomach	Homo sapiens	Human			Gastric disease	Diseased				PATRIC
210.603	Helicobacter pylori strain KH0127	PRJNA547954	SAMN12011829	Oita university	2015	Phnom Penh	Cambodia	AS	stomach	Stomach	Homo sapiens	Human			Gastric disease	Diseased				PATRIC
210.603	Helicobacter pylori strain KH0031	PRJNA547954	SAMN12011804	Oita university	2015	Phnom Penh	Cambodia	AS	stomach	Stomach	Homo sapiens	Human			Gastric disease	Diseased				PATRIC
210.603	Helicobacter pylori strain KH0072	PRJNA547954	SAMN12011815	Oita university	2015	Phnom Penh	Cambodia	AS	stomach	Stomach	Homo sapiens	Human			Gastric disease	Diseased				PATRIC
210.603	Helicobacter pylori strain KH0113	PRJNA547954	SAMN12011823	Oita university	2015	Phnom Penh	Cambodia	AS	stomach	Stomach	Homo sapiens	Human			Gastric disease	Diseased				PATRIC
210.603	Helicobacter pylori strain KH0045	PRJNA547954	SAMN12011809	Oita university	2015	Phnom Penh	Cambodia	AS	stomach	Stomach	Homo sapiens	Human			Gastric disease	Diseased				PATRIC
210.603	Helicobacter pylori strain KH0012	PRJNA547954	SAMN12011800	Oita university	2015	Phnom Penh	Cambodia	AS	stomach	Stomach	Homo sapiens	Human			Gastric disease	Diseased				PATRIC
210.603	Helicobacter pylori strain KH0016	PRJNA547954	SAMN12011801	Oita university	2015	Phnom Penh	Cambodia	AS	stomach	Stomach	Homo sapiens	Human			Gastric disease	Diseased				PATRIC
210.603	Helicobacter pylori strain KH0075	PRJNA547954	SAMN12011816	Oita university	2015	Phnom Penh	Cambodia	AS	stomach	Stomach	Homo sapiens	Human			Gastric disease	Diseased				PATRIC
210.604	Helicobacter pylori strain KH0042	PRJNA547954	SAMN12011808	Oita university	2015	Phnom Penh	Cambodia	AS	stomach	Stomach	Homo sapiens	Human			Gastric disease	Diseased				PATRIC
210.604	Helicobacter pylori strain KH0156	PRJNA547954	SAMN12011836	Oita university	2015	Phnom Penh	Cambodia	AS	stomach	Stomach	Homo sapiens	Human			Gastric disease	Diseased				PATRIC
210.604	Helicobacter pylori strain KH0001	PRJNA547954	SAMN12011799	Oita university	2015	Phnom Penh	Cambodia	AS	stomach	Stomach	Homo sapiens	Human			Gastric disease	Diseased				PATRIC
210.604	Helicobacter pylori strain KH0158	PRJNA547954	SAMN12011837	Oita university	2015	Phnom Penh	Cambodia	AS	stomach	Stomach	Homo sapiens	Human			Gastric disease	Diseased				PATRIC
210.604	Helicobacter pylori strain KH0122	PRJNA547954	SAMN12011826	Oita university	2015	Phnom Penh	Cambodia	AS	stomach	Stomach	Homo sapiens	Human			Gastric disease	Diseased				PATRIC
210.604	Helicobacter pylori strain KH0172	PRJNA547954	SAMN12011842	Oita university	2015	Phnom Penh	Cambodia	AS	stomach	Stomach	Homo sapiens	Human			Gastric disease	Diseased				PATRIC
210.604	Helicobacter pylori strain KH0110	PRJNA547954	SAMN12011822	Oita university	2015	Phnom Penh	Cambodia	AS	stomach	Stomach	Homo sapiens	Human			Gastric disease	Diseased				PATRIC
210.604	Helicobacter pylori strain KH0120	PRJNA547954	SAMN12011825	Oita university	2015	Phnom Penh	Cambodia	AS	stomach	Stomach	Homo sapiens	Human			Gastric disease	Diseased				PATRIC
1.05553e+06	Helicobacter pylori Aklavik117	PRJNA69923	SAMN02604323	Washington University Medical School		Canada: Aklavik village, Northwest Territories	Canada	NA	Amerindian; Clinical isolate	Clinical isolate	Homo sapiens	Human								PATRIC
1.05553e+06	Helicobacter pylori Aklavik86	PRJNA69925	SAMN02604324	Washington University Medical School		Canada: Aklavik village, Northwest Territories	Canada	NA	Amerindian; Clinical isolate	Clinical isolate	Homo sapiens	Human								PATRIC
1.14511e+06	Helicobacter pylori R018c	PRJNA83647	SAMN00997705	IGS		Canada	Canada	NA			Homo sapiens	Human								PATRIC
1.14511e+06	Helicobacter pylori R030b	PRJNA83649	SAMN00997706	IGS		Canada	Canada	NA			Homo sapiens	Human								PATRIC
1.14511e+06	Helicobacter pylori R32b	PRJNA83651	SAMN00997713	IGS		Canada	Canada	NA			Homo sapiens	Human								PATRIC
1.14511e+06	Helicobacter pylori R036d	PRJNA83653	SAMN00997707	IGS		Canada	Canada	NA			Homo sapiens	Human								PATRIC
1.14511e+06	Helicobacter pylori R037c	PRJNA83655	SAMN00997708	IGS		Canada	Canada	NA			Homo sapiens	Human								PATRIC
1.14512e+06	Helicobacter pylori R038b	PRJNA83657	SAMN00997709	IGS		Canada	Canada	NA			Homo sapiens	Human								PATRIC
1.14512e+06	Helicobacter pylori R046Wa	PRJNA83659	SAMN00997710	IGS		Canada	Canada	NA			Homo sapiens	Human								PATRIC
1.14512e+06	Helicobacter pylori R055a	PRJNA83661	SAMN00997711	IGS		Canada	Canada	NA			Homo sapiens	Human								PATRIC
1.14512e+06	Helicobacter pylori R056a	PRJNA83663	SAMN00997712	IGS		Canada	Canada	NA			Homo sapiens	Human								PATRIC
1.20032e+06	Helicobacter pylori UMB_G1	PRJNA168619	SAMN01178405	IGS		Canada	Canada	NA			Homo sapiens	Human								PATRIC
1.20033e+06	Helicobacter pylori CCHI 33	PRJNA168620	SAMN01178404	IGS		Canada	Canada	NA			Homo sapiens	Human								PATRIC
1.12712e+06	Helicobacter pylori XZ274	PRJNA79003	SAMN02603962	Third Military Medical University		China	China	AS	female Tibetan gastric cancer patient's stomach	Stomach	Homo sapiens	Human	female							PATRIC
1.21346e+06	Helicobacter pylori HLJHP193	PRJNA171124	SAMN02469498	BGI-shenzhen	2006	China	China	AS	gastric mucosa	Mucosa	Homo sapiens	Human			Gastric ulcer	Diseased		Gastric ulcer		PATRIC
1.21422e+06	Helicobacter pylori HLJHP256	PRJNA171208	SAMN02469501	BGI-shenzhen	2006	China	China	AS	gastric mucosa	Mucosa	Homo sapiens	Human			Gastric ulcer	Diseased		Gastric ulcer		PATRIC
1.21422e+06	Helicobacter pylori HLJHP271	PRJNA171210	SAMN02469502	BGI-shenzhen	2006	China	China	AS	gastric mucosa	Mucosa	Homo sapiens	Human			Gastric ulcer	Diseased		Gastric ulcer		PATRIC
1.21422e+06	Helicobacter pylori HLJHP253	PRJNA171211	SAMN02469499	BGI-shenzhen	2006	China	China	AS	gastric mucosa	Mucosa	Homo sapiens	Human			Gastric ulcer	Diseased		Gastric ulcer		PATRIC
1.22518e+06	Helicobacter pylori C664 strain C664	PRJNA173201	SAMN03013094	Zhejiang-California International Nanosystems Institute (ZCNI), Zhejiang University	2009	China: Hangzhou	China	AS	gastric mucosa sample from patient with gastric cancer	Mucosa	Homo sapiens	Human			Gastric cancer	Diseased			Cancer	PATRIC
1.22548e+06	Helicobacter pylori C333 strain C333	PRJNA173329	SAMN03013095	Zhejiang-California International Nanosystems Institute (ZCNI), Zhejiang University	2009	China: Hangzhou	China	AS	gastric mucosa sample from patient with gastric cancer	Mucosa	Homo sapiens	Human			Gastric cancer	Diseased			Cancer	PATRIC
1.35046e+06	Helicobacter pylori wls-5-3	PRJNA209467	SAMN02230044	Beijing institution of Radiation Medicine, Beijing, China	2012	China: Zhejiang	China	AS	gastroscopic antral biopsy from a patient with chronic gastritis and nephritis	Antrum	Homo sapiens	Human								PATRIC
1.35502e+06	Helicobacter pylori wls-5-12	PRJNA210821	SAMN02393727	Beijing institution of Radiation Medicine, Beijing, China	2012	China: Zhejiang	China	AS	gastroscopic antral biopsy from a patient with chronic gastritis and nephritis	Antrum	Homo sapiens	Human	male	53	Chronic gastritis	Diseased	Gastritis			PATRIC
1.4426e+06	Helicobacter pylori HLJ039	PRJNA232950	SAMN02597427	'State Key Laboratory for Infectious Disease Prevention and Control, National Institute for Communicable Disease Control and Prevention, Chinese Center for Disease Control and Prevention'	2006	China: Heilongjiang	China	AS	gastric mucosa	Mucosa	Homo sapiens	Human			Gastric cancer	Diseased			Cancer	PATRIC
1.46042e+06	Helicobacter pylori wls-5-5	PRJNA237681	SAMN02639403	Academy of Military Medical Sciences	2012	China: Zhejiang	China	AS	gastroscopic antral biopsy specimen	Antrum	Homo sapiens	Human			Chronic gastritis	Diseased	Gastritis			PATRIC
1.46043e+06	Helicobacter pylori wls-5-9	PRJNA237694	SAMN02639408	Academy of Military Medical Sciences	2012	China: Zhejiang	China	AS	gastroscopic antral biopsy specimen	Antrum	Homo sapiens	Human			Chronic gastritis	Diseased	Gastritis			PATRIC
1.46043e+06	Helicobacter pylori wls-5-10	PRJNA237695	SAMN02639409	Academy of Military Medical Sciences	2012	China: Zhejiang	China	AS	gastroscopic antral biopsy specimen	Antrum	Homo sapiens	Human			Chronic gastritis	Diseased	Gastritis			PATRIC
1.46043e+06	Helicobacter pylori wls-5-11	PRJNA237696	SAMN02639410	Academy of Military Medical Sciences	2012	China: Zhejiang	China	AS	gastroscopic antral biopsy specimen	Antrum	Homo sapiens	Human			Chronic gastritis	Diseased	Gastritis			PATRIC
1.46043e+06	Helicobacter pylori wls-5-13	PRJNA237697	SAMN02639411	Academy of Military Medical Sciences	2012	China: Zhejiang	China	AS	gastroscopic antral biopsy specimen	Antrum	Homo sapiens	Human			Chronic gastritis	Diseased	Gastritis			PATRIC
1.46043e+06	Helicobacter pylori wls-5-14	PRJNA237698	SAMN02639412	Academy of Military Medical Sciences	2012	China: Zhejiang	China	AS	gastroscopic antral biopsy specimen	Antrum	Homo sapiens	Human			Chronic gastritis	Diseased	Gastritis			PATRIC
1.46043e+06	Helicobacter pylori wls-5-15	PRJNA237699	SAMN02639413	Academy of Military Medical Sciences	2012	China: Zhejiang	China	AS	gastroscopic antral biopsy specimen	Antrum	Homo sapiens	Human			Chronic gastritis	Diseased	Gastritis			PATRIC
1.46043e+06	Helicobacter pylori wls-5-16	PRJNA237700	SAMN02639414	Academy of Military Medical Sciences	2012	China: Zhejiang	China	AS	gastroscopic antral biopsy specimen	Antrum	Homo sapiens	Human			Chronic gastritis	Diseased	Gastritis			PATRIC
1.46043e+06	Helicobacter pylori wls-5-17	PRJNA237701	SAMN02639415	Academy of Military Medical Sciences	2012	China: Zhejiang	China	AS	gastroscopic antral biopsy specimen	Antrum	Homo sapiens	Human			Chronic gastritis	Diseased	Gastritis			PATRIC
1.46044e+06	Helicobacter pylori wls-5-18	PRJNA237702	SAMN02639416	Academy of Military Medical Sciences	2012	China: Zhejiang	China	AS	gastroscopic antral biopsy specimen	Antrum	Homo sapiens	Human			Chronic gastritis	Diseased	Gastritis			PATRIC
1.46044e+06	Helicobacter pylori wls-5-4	PRJNA237682	SAMN02639404	Academy of Military Medical Sciences	2012	China: Zhejiang	China	AS	gastroscopic antral biopsy specimen	Antrum	Homo sapiens	Human			Chronic gastritis	Diseased	Gastritis			PATRIC
1.46044e+06	Helicobacter pylori wls-5-6	PRJNA237683	SAMN02639405	Academy of Military Medical Sciences	2012	China: Zhejiang	China	AS	gastroscopic antral biopsy specimen	Antrum	Homo sapiens	Human			Chronic gastritis	Diseased	Gastritis			PATRIC
1.46044e+06	Helicobacter pylori wls-5-7	PRJNA237684	SAMN02639406	Academy of Military Medical Sciences	2012	China: Zhejiang	China	AS	gastroscopic antral biopsy specimen	Antrum	Homo sapiens	Human			Chronic gastritis	Diseased	Gastritis			PATRIC
1.46044e+06	Helicobacter pylori wls-5-8	PRJNA237693	SAMN02639407	Academy of Military Medical Sciences	2012	China: Zhejiang	China	AS	gastroscopic antral biopsy specimen	Antrum	Homo sapiens	Human			Chronic gastritis	Diseased	Gastritis			PATRIC
210.193	Helicobacter pylori strain YN1-91	PRJNA257764	SAMN02978810	National Institute for Communicable Disease Control and Prevention, Chinese centre for disease control and prevention	2000-08	China: Kunming, Yunnan	China	AS			Homo sapiens	Human			Gastritis	Diseased	Gastritis			PATRIC
210.193	Helicobacter pylori strain YN4-84	PRJNA257763	SAMN02978809	National Institute for Communicable Disease Control and Prevention, Chinese centre for disease control and prevention	2000-08	China: Lijiang, Yunnan	China	AS			Homo sapiens	Human			Gastritis	Diseased	Gastritis			PATRIC
210.271	Helicobacter pylori strain G272	PRJNA393647	SAMN07338981	Guizhou Medical University	2016-07-18	China:Guizhou	China	AS	gastric mucasa	Mucosa	Homo sapiens	Human			Gastritis	Diseased	Gastritis			PATRIC
210.562	Helicobacter pylori strain Hpbs3	PRJNA512257	SAMN10663175	BGI	2015-11-28	China: Baise	China	AS	Patients with gastritis or gastric ulcer examined with a gastroscope at People's Hospital, Bama County	Unknown	Homo sapiens	Human			Gastritis	Diseased	Gastritis			PATRIC
210.563	Helicobacter pylori strain Hpbs2	PRJNA512253	SAMN10663081	BGI	2015-11-28	China: Baise	China	AS	Patients with gastritis or gastric ulcer examined with a gastroscope at People's Hospital, Bama County	Unknown	Homo sapiens	Human			Gastritis	Diseased	Gastritis			PATRIC
210.652	Helicobacter pylori strain CHL51	PRJNA445941	SAMN08866531	University of Western Australia	1905-07-09	China: Chengdu	China	AS			Homo sapiens	Human								PATRIC
210.652	Helicobacter pylori strain CHL52	PRJNA445941	SAMN08866532	University of Western Australia	2017	China: Chengdu	China	AS			Homo sapiens	Human								PATRIC
210.652	Helicobacter pylori strain CHL50	PRJNA445941	SAMN08866530	University of Western Australia	2017	China: Chengdu	China	AS			Homo sapiens	Human								PATRIC
210.652	Helicobacter pylori strain CHL37	PRJNA445941	SAMN08866520	University of Western Australia	2017	China: Chengdu	China	AS			Homo sapiens	Human								PATRIC
210.652	Helicobacter pylori strain CHL36	PRJNA445941	SAMN08866519	University of Western Australia	2017	China: Chengdu	China	AS			Homo sapiens	Human								PATRIC
210.652	Helicobacter pylori strain CHL38	PRJNA445941	SAMN08866521	University of Western Australia	2017	China: Chengdu	China	AS			Homo sapiens	Human								PATRIC
210.652	Helicobacter pylori strain CHL35	PRJNA445941	SAMN08866518	University of Western Australia	2017	China: Chengdu	China	AS			Homo sapiens	Human								PATRIC
210.653	Helicobacter pylori strain CHL39	PRJNA445941	SAMN08866522	University of Western Australia	2017	China: Chengdu	China	AS			Homo sapiens	Human								PATRIC
210.653	Helicobacter pylori strain CHL42	PRJNA445941	SAMN08866524	University of Western Australia	2017	China: Chengdu	China	AS			Homo sapiens	Human								PATRIC
210.653	Helicobacter pylori strain CHL46	PRJNA445941	SAMN08866526	University of Western Australia	2017	China: Chengdu	China	AS			Homo sapiens	Human								PATRIC
210.653	Helicobacter pylori strain CHL47	PRJNA445941	SAMN08866527	University of Western Australia	2017	China: Chengdu	China	AS			Homo sapiens	Human								PATRIC
210.653	Helicobacter pylori strain CHL32	PRJNA445941	SAMN08866516	University of Western Australia	2017	China: Chengdu	China	AS			Homo sapiens	Human								PATRIC
210.653	Helicobacter pylori strain CHL29	PRJNA445941	SAMN08866514	University of Western Australia	2017	China: Chengdu	China	AS			Homo sapiens	Human								PATRIC
210.653	Helicobacter pylori strain CHL27	PRJNA445941	SAMN08866513	University of Western Australia	2017	China: Chengdu	China	AS			Homo sapiens	Human								PATRIC
210.653	Helicobacter pylori strain CHL31	PRJNA445941	SAMN08866515	University of Western Australia	2017	China: Chengdu	China	AS			Homo sapiens	Human								PATRIC
210.653	Helicobacter pylori strain CHL48	PRJNA445941	SAMN08866528	University of Western Australia	2017	China: Chengdu	China	AS			Homo sapiens	Human								PATRIC
210.654	Helicobacter pylori strain CHL21	PRJNA445941	SAMN08866507	University of Western Australia	2017	China: Chengdu	China	AS			Homo sapiens	Human								PATRIC
210.654	Helicobacter pylori strain CHL22	PRJNA445941	SAMN08866508	University of Western Australia	2017	China: Chengdu	China	AS			Homo sapiens	Human								PATRIC
210.654	Helicobacter pylori strain CHL41	PRJNA445941	SAMN08866523	University of Western Australia	2017	China: Chengdu	China	AS			Homo sapiens	Human								PATRIC
210.654	Helicobacter pylori strain CHL20	PRJNA445941	SAMN08866506	University of Western Australia	2017	China: Chengdu	China	AS			Homo sapiens	Human								PATRIC
210.654	Helicobacter pylori strain CHL24	PRJNA445941	SAMN08866510	University of Western Australia	2017	China: Chengdu	China	AS			Homo sapiens	Human								PATRIC
210.654	Helicobacter pylori strain CHL26	PRJNA445941	SAMN08866512	University of Western Australia	2017	China: Chengdu	China	AS			Homo sapiens	Human								PATRIC
210.654	Helicobacter pylori strain CHL23	PRJNA445941	SAMN08866509	University of Western Australia	2017	China: Chengdu	China	AS			Homo sapiens	Human								PATRIC
210.654	Helicobacter pylori strain CHL17	PRJNA445941	SAMN08866504	University of Western Australia	2017	China: Chengdu	China	AS			Homo sapiens	Human								PATRIC
210.654	Helicobacter pylori strain CHL16	PRJNA445941	SAMN08866503	University of Western Australia	2017	China: Chengdu	China	AS			Homo sapiens	Human								PATRIC
210.655	Helicobacter pylori strain CHL7	PRJNA445941	SAMN08866496	University of Western Australia	2017	China: Chengdu	China	AS			Homo sapiens	Human								PATRIC
210.655	Helicobacter pylori strain CHL9	PRJNA445941	SAMN08866498	University of Western Australia	2017	China: Chengdu	China	AS			Homo sapiens	Human								PATRIC
210.655	Helicobacter pylori strain CHL6	PRJNA445941	SAMN08866495	University of Western Australia	2017	China: Chengdu	China	AS			Homo sapiens	Human								PATRIC
210.655	Helicobacter pylori strain CHL14	PRJNA445941	SAMN08866502	University of Western Australia	2017	China: Chengdu	China	AS			Homo sapiens	Human								PATRIC
210.655	Helicobacter pylori strain CHL19	PRJNA445941	SAMN08866505	University of Western Australia	2017	China: Chengdu	China	AS			Homo sapiens	Human								PATRIC
210.655	Helicobacter pylori strain CHL8	PRJNA445941	SAMN08866497	University of Western Australia	2017	China: Chengdu	China	AS			Homo sapiens	Human								PATRIC
210.655	Helicobacter pylori strain CHL10	PRJNA445941	SAMN08866499	University of Western Australia	2017	China: Chengdu	China	AS			Homo sapiens	Human								PATRIC
210.655	Helicobacter pylori strain CHL11	PRJNA445941	SAMN08866500	University of Western Australia	2017	China: Chengdu	China	AS			Homo sapiens	Human								PATRIC
210.655	Helicobacter pylori strain CHL4	PRJNA445941	SAMN08866493	University of Western Australia	2017	China: Chengdu	China	AS			Homo sapiens	Human								PATRIC
210.655	Helicobacter pylori strain CHL5	PRJNA445941	SAMN08866494	University of Western Australia	2017	China: Chengdu	China	AS			Homo sapiens	Human								PATRIC
210.656	Helicobacter pylori strain CHL1	PRJNA445941	SAMN08866490	University of Western Australia	2017	China: Chengdu	China	AS			Homo sapiens	Human								PATRIC
210.656	Helicobacter pylori strain CHL3	PRJNA445941	SAMN08866492	University of Western Australia	2017	China: Chengdu	China	AS			Homo sapiens	Human								PATRIC
210.656	Helicobacter pylori strain CHL2	PRJNA445941	SAMN08866491	University of Western Australia	2017	China: Chengdu	China	AS			Homo sapiens	Human								PATRIC
210.656	Helicobacter pylori strain CHL54	PRJNA445941	SAMN08866533	University of Western Australia	2017	China: Chengdu	China	AS			Homo sapiens	Human								PATRIC
210.766	Helicobacter pylori strain D1801426	PRJNA678459	SAMN16801843	Lanzhou University Second Hospital	2021-05-19	China:GanSU,Wuwei	China	AS	Loess Plateau	Unknown	Homo sapiens	Human			Gastric cancer	Diseased			Cancer	PATRIC
210.777	Helicobacter pylori strain D1801431	PRJNA678459	SAMN16801844	Lanzhou University Second Hospital	2021-05-19	China:GanSU,Wuwei, Loess Plateau	China	AS	Atrophic gastritis	Antrum	Homo sapiens	Human			Atrophic gastritis	Diseased	Gastritis			PATRIC
210.777	Helicobacter pylori strain D1801434	PRJNA678459	SAMN16801846	Lanzhou University Second Hospital	2021-05-19	China:GanSU,Juquan, Loess Plateau	China	AS	Atrophic gastritis	Antrum	Homo sapiens	Human			Atrophic gastritis	Diseased	Gastritis			PATRIC
210.777	Helicobacter pylori strain D1801432	PRJNA678459	SAMN16801845	Lanzhou University Second Hospital	2021-05-19	China:GanSU,Juquan, Loess Plateau	China	AS	Atrophic gastritis	Antrum	Homo sapiens	Human			Atrophic gastritis	Diseased	Gastritis			PATRIC
210.777	Helicobacter pylori strain D1802583	PRJNA678459	SAMN16801848	Lanzhou University Second Hospital	2021-05-19	China:GanSU,Wuwei, Loess Plateau	China	AS	Gastric cancer	Unknown	Homo sapiens	Human			Gastric cancer	Diseased			Cancer	PATRIC
210.777	Helicobacter pylori strain D1802584	PRJNA678459	SAMN16801849	Lanzhou University Second Hospital	2021-05-19	China:GanSU,Wuwei, Loess Plateau	China	AS	Gastric cancer	Unknown	Homo sapiens	Human			Gastric cancer	Diseased			Cancer	PATRIC
210.778	Helicobacter pylori strain D1802585	PRJNA678459	SAMN16801850	Lanzhou University Second Hospital	2021-05-19	China:GanSU,Wuwei, Loess Plateau	China	AS	Gastric cancer	Unknown	Homo sapiens	Human			Gastric cancer	Diseased			Cancer	PATRIC
210.778	Helicobacter pylori strain D1802586	PRJNA678459	SAMN16801851	Lanzhou University Second Hospital	2021-05-19	China:GanSU,Wuwei, Loess Plateau	China	AS	Gastric cancer	Unknown	Homo sapiens	Human			Gastric cancer	Diseased			Cancer	PATRIC
SRR13089486	Helicobacter pylori	PRJNA678459	SAMN16801843	Lanzhou University Second Hospital	2019-05	China:GanSU,Wuwei	China	AS	Loess Plateau	Unknown	Homo sapiens	Human			Gastric cancer	Diseased			Cancer	SRA
SRR5317865	Helicobacter pylori	PRJNA378317	SAMN06504474	Sanmen People Hospital	2016-02-05	China: Sanmen	China	AS	gastric mucosa tissue	Mucosa	Homo sapiens	Human			Upper gastrointestinal disease	Diseased				SRA
SRR5317874	Helicobacter pylori	PRJNA378317	SAMN06504475	Sanmen People Hospital	2015-09-08	China: Sanmen	China	AS	gastric mucosa tissue	Mucosa	Homo sapiens	Human			Upper gastrointestinal disease	Diseased				SRA
SRR5317876	Helicobacter pylori	PRJNA378317	SAMN06504475	Sanmen People Hospital	2015-09-08	China: Sanmen	China	AS	gastric mucosa tissue	Mucosa	Homo sapiens	Human			Upper gastrointestinal disease	Diseased				SRA
SRR5317877	Helicobacter pylori	PRJNA378317	SAMN06504476	Sanmen People Hospital	2016-03-22	China: Sanmen	China	AS	gastric mucosa tissue	Mucosa	Homo sapiens	Human			Upper gastrointestinal disease	Diseased				SRA
SRR5317878	Helicobacter pylori	PRJNA378317	SAMN06504477	Sanmen People Hospital	2016-02-09	China: Sanmen	China	AS	gastric mucosa tissue	Mucosa	Homo sapiens	Human			Upper gastrointestinal disease	Diseased				SRA
SRR5317905	Helicobacter pylori	PRJNA378317	SAMN06504478	Sanmen People Hospital	2016-02-07	China: Sanmen	China	AS	gastric mucosa tissue	Mucosa	Homo sapiens	Human			Upper gastrointestinal disease	Diseased				SRA
SRR5317906	Helicobacter pylori	PRJNA378317	SAMN06504479	Sanmen People Hospital	2016-02-06	China: Sanmen	China	AS	gastric mucosa tissue	Mucosa	Homo sapiens	Human			Upper gastrointestinal disease	Diseased				SRA
SRR5317907	Helicobacter pylori	PRJNA378317	SAMN06504480	Sanmen People Hospital	2016-02-12	China: Sanmen	China	AS	gastric mucosa tissue	Mucosa	Homo sapiens	Human			Upper gastrointestinal disease	Diseased				SRA
SRR5317908	Helicobacter pylori	PRJNA378317	SAMN06504481	Sanmen People Hospital	2016-02-11	China: Sanmen	China	AS	gastric mucosa tissue	Mucosa	Homo sapiens	Human			Upper gastrointestinal disease	Diseased				SRA
SRR5317909	Helicobacter pylori	PRJNA378317	SAMN06504482	Sanmen People Hospital	2016-02-24	China: Sanmen	China	AS	gastric mucosa tissue	Mucosa	Homo sapiens	Human			Upper gastrointestinal disease	Diseased				SRA
SRR6432688	Helicobacter pylori	PRJNA427877	SAMN08275323	Sichuan University	2016-01	China	China	AS	oral cavity	Oral	Homo sapiens	Human	male	30	Gastric ulcer	Diseased		Gastric ulcer		SRA
SRR6432689	Helicobacter pylori	PRJNA427877	SAMN08275321	Sichuan University	2016-01	China	China	AS	stomach	Stomach	Homo sapiens	Human	male	30	Gastric ulcer	Diseased		Gastric ulcer		SRA
SRR6432690	Helicobacter pylori	PRJNA427877	SAMN08275322	Sichuan Uiversity	2016-01	China	China	AS	oral cavity	Oral	Homo sapiens	Human	male	30	Gastric ulcer	Diseased		Gastric ulcer		SRA
SRR6432691	Helicobacter pylori	PRJNA427877	SAMN08275301	Sichuan University	2016-01	China	China	AS	oral cavity	Oral	Homo sapiens	Human	female	74	Gastritis	Diseased	Gastritis			SRA
SRR6432692	Helicobacter pylori	PRJNA427877	SAMN08275308	Sichuan University	2016-01	China	China	AS	oral cavity	Oral	Homo sapiens	Human	female	75	Gastritis	Diseased	Gastritis			SRA
SRR6432707	Helicobacter pylori	PRJNA427877	SAMN08275323	Sichuan University	2016-01	China	China	AS	oral cavity	Oral	Homo sapiens	Human	male	30	Gastric ulcer	Diseased		Gastric ulcer		SRA
SRR6432708	Helicobacter pylori	PRJNA427877	SAMN08275322	Sichuan Uiversity	2016-01	China	China	AS	oral cavity	Oral	Homo sapiens	Human	male	30	Gastric ulcer	Diseased		Gastric ulcer		SRA
SRR6432709	Helicobacter pylori	PRJNA427877	SAMN08275321	Sichuan University	2016-01	China	China	AS	stomach	Stomach	Homo sapiens	Human	male	30	Gastric ulcer	Diseased		Gastric ulcer		SRA
SRR6432710	Helicobacter pylori	PRJNA427877	SAMN08275308	Sichuan University	2016-01	China	China	AS	oral cavity	Oral	Homo sapiens	Human	female	75	Gastritis	Diseased	Gastritis			SRA
SRR6951145	Helicobacter pylori	PRJNA445941	SAMN08866524		2017	China: Chengdu	China	AS			Homo sapiens	Human								SRA
1.33739e+06	Helicobacter pylori PZ5004	PRJNA205195	SAMN02470469	MIT	2006	Colombia: Tumaco	Colombia	SA	gastric sample	Stomach	Homo sapiens	Human								PATRIC
1.33739e+06	Helicobacter pylori PZ5024	PRJNA205197	SAMN02470490	MIT	2006	Colombia: Tumaco	Colombia	SA	gastric sample	Stomach	Homo sapiens	Human								PATRIC
1.33739e+06	Helicobacter pylori PZ5026	PRJNA205198	SAMN02470449	MIT	2006	Colombia: Tumaco	Colombia	SA	gastric sample	Stomach	Homo sapiens	Human								PATRIC
1.33739e+06	Helicobacter pylori PZ5056	PRJNA205199	SAMN02470488	MIT	2006	Colombia: Tuquerres	Colombia	SA	gastric sample	Stomach	Homo sapiens	Human								PATRIC
1.33739e+06	Helicobacter pylori PZ5080	PRJNA205200	SAMN02470470	MIT	2006	Colombia: Tuquerres	Colombia	SA	gastric sample	Stomach	Homo sapiens	Human								PATRIC
1.3374e+06	Helicobacter pylori PZ5086	PRJNA205201	SAMN02470489	MIT	2006	Colombia: Tuquerres	Colombia	SA	gastric sample	Stomach	Homo sapiens	Human								PATRIC
210.193	Helicobacter pylori strain Col2025	PRJNA252946	SAMN02864842	Universidad de Ciencias Aplicadas y Ambientales U.D.C.A	2012-11-15	Colombia: Bogota	Colombia	SA	Stomach Biopsy	Stomach	Homo sapiens	Human			Helicobacter gastritis	Diseased	Gastritis			PATRIC
210.257	Helicobacter pylori strain PZ5005_3A3	PRJNA360417	SAMN06246757	Vanderbilt University Medical Center	2021-03-06	Colombia:Tumaco	Colombia	SA	gastric mucosa	Mucosa	Homo sapiens	Human	male	53	Non-atrophic gastritis	Diseased	Gastritis			PATRIC
210.257	Helicobacter pylori strain PZ5006_3A3	PRJNA360417	SAMN06246771	Vanderbilt University Medical Center	2021-03-06	Colombia:Tumaco	Colombia	SA	gastric antrum mucosa	Antrum	Homo sapiens	Human	male	45	Non-atrophic gastritis	Diseased	Gastritis			PATRIC
210.257	Helicobacter pylori strain PZ5019_3A3	PRJNA360417	SAMN06246899	Vanderbilt University Medical Center	2021-03-06	Colombia:Tumaco	Colombia	SA	gastric mucosa	Mucosa	Homo sapiens	Human	male	47	Intestinal metaplasia	Diseased				PATRIC
210.257	Helicobacter pylori strain SV340_2	PRJNA360417	SAMN06250733	Vanderbilt University Medical Center	2021-04-09	Colombia:Tuquerres	Colombia	SA	gastric mucosa	Mucosa	Homo sapiens	Human	male	45	Non-atrophic gastritis	Diseased	Gastritis			PATRIC
210.257	Helicobacter pylori strain SV376_1	PRJNA360417	SAMN06251087	Vanderbilt University Medical Center	2021-04-09	Colombia:Tuquerres	Colombia	SA	gastric mucosa	Mucosa	Homo sapiens	Human	male	55	Intestinal metaplasia	Diseased				PATRIC
210.258	Helicobacter pylori strain SV397_2	PRJNA360417	SAMN06251160	Vanderbilt University Medical Center	2021-05-09	Colombia:Tuquerres	Colombia	SA	gastric mucosa	Mucosa	Homo sapiens	Human	male	45	Non-atrophic gastritis	Diseased	Gastritis			PATRIC
210.258	Helicobacter pylori strain SV449_1	PRJNA360417	SAMN06251163	Vanderbilt University Medical Center	2021-05-09	Colombia:Tuquerres	Colombia	SA	gastric mucosa	Mucosa	Homo sapiens	Human	male	42	Intestinal metaplasia	Diseased				PATRIC
210.258	Helicobacter pylori strain SV380_1	PRJNA360417	SAMN06251192	Vanderbilt University Medical Center	2021-04-09	Colombia:Tuquerres	Colombia	SA	gastric mucosa	Mucosa	Homo sapiens	Human	male	43	Intestinal metaplasia	Diseased				PATRIC
210.258	Helicobacter pylori strain PZ5009-3A2	PRJNA360417	SAMN06210232	Vanderbilt University Medical Center	2021-03-06	Colombia: Tumaco	Colombia	SA	gastric mucosa	Mucosa	Homo sapiens	Human	male	53	Non-atrophic gastritis	Diseased	Gastritis			PATRIC
210.258	Helicobacter pylori strain SV355_2	PRJNA360417	SAMN06250976	Vanderbilt University Medical Center	2021-04-09	Colombia:Tuquerres	Colombia	SA	gastric mucosa	Mucosa	Homo sapiens	Human	male	45	Intestinal metaplasia	Diseased				PATRIC
210.258	Helicobacter pylori strain SV328_2	PRJNA360417	SAMN06250692	Vanderbilt University Medical Center	2021-04-09	Colombia:Tuquerres	Colombia	SA	gastric mucosa	Mucosa	Homo sapiens	Human	male	54	Dysplasia	Diseased			Pre-cancer	PATRIC
210.258	Helicobacter pylori strain PZ5016_3A3	PRJNA360417	SAMN06246878	Vanderbilt University Medical Center	2021-03-06	Colombia:Tumaco	Colombia	SA	gastric mucosa	Mucosa	Homo sapiens	Human	male	40	Atrophic gastritis	Diseased	Gastritis			PATRIC
210.258	Helicobacter pylori strain CA22312	PRJNA352848	SAMN06187421	Escuela Nacional de Ciencias Biologicas, Instituto Politecnico Nacional	2005-04-26	Colombia: Bogota	Colombia	SA	Gastric tissue	Stomach	Homo sapiens	Human			Gastritis	Diseased	Gastritis			PATRIC
210.258	Helicobacter pylori strain CA22019	PRJNA352848	SAMN06187417	Escuela Nacional de Ciencias Biologicas, Instituto Politecnico Nacional	2000-03-28	Colombia: Tunja	Colombia	SA	Gastric tissue	Stomach	Homo sapiens	Human			Intestinal metaplasia	Diseased				PATRIC
210.259	Helicobacter pylori strain CA22020	PRJNA352848	SAMN06187418	Escuela Nacional de Ciencias Biologicas, Instituto Politecnico Nacional	2000-04-04	Colombia: Tunja	Colombia	SA	Gastric tissue	Stomach	Homo sapiens	Human			Gastritis	Diseased	Gastritis			PATRIC
210.259	Helicobacter pylori strain CA22327	PRJNA352848	SAMN06187422	Escuela Nacional de Ciencias Biologicas, Instituto Politecnico Nacional	2005-07-01	Colombia: Bogota	Colombia	SA	Gastric tissue	Stomach	Homo sapiens	Human			Gastritis	Diseased	Gastritis			PATRIC
210.259	Helicobacter pylori strain CA22095	PRJNA352848	SAMN06187419	Escuela Nacional de Ciencias Biologicas, Instituto Politecnico Nacional	2000-10-03	Colombia: Tunja	Colombia	SA	Gastric tissue	Stomach	Homo sapiens	Human			Gastritis	Diseased	Gastritis			PATRIC
210.259	Helicobacter pylori strain CA22335	PRJNA352848	SAMN06187423	Escuela Nacional de Ciencias Biologicas, Instituto Politecnico Nacional	2005-12-23	Colombia: Bogota	Colombia	SA	Gastric tissue	Stomach	Homo sapiens	Human			Gastritis	Diseased	Gastritis			PATRIC
210.259	Helicobacter pylori strain CA22311	PRJNA352848	SAMN06187420	Escuela Nacional de Ciencias Biologicas, Instituto Politecnico Nacional	2005-04-22	Colombia: Bogota	Colombia	SA	Gastric tissue	Stomach	Homo sapiens	Human			Gastritis	Diseased	Gastritis			PATRIC
210.259	Helicobacter pylori strain CA22339	PRJNA352848	SAMN06187425	Escuela Nacional de Ciencias Biologicas, Instituto Politecnico Nacional	2005-12-29	Colombia: Bogota	Colombia	SA	Gastric tissue	Stomach	Homo sapiens	Human			Gastritis	Diseased	Gastritis			PATRIC
210.259	Helicobacter pylori strain CA22362	PRJNA352848	SAMN06187426	Escuela Nacional de Ciencias Biologicas, Instituto Politecnico Nacional	2006-03-16	Colombia: Bogota	Colombia	SA	Gastric tissue	Stomach	Homo sapiens	Human			Gastritis	Diseased	Gastritis			PATRIC
210.259	Helicobacter pylori strain CA24004	PRJNA352848	SAMN06187428	Escuela Nacional de Ciencias Biologicas, Instituto Politecnico Nacional	2005-12-14	Colombia: Cartagena de Indias	Colombia	SA	Gastric tissue	Stomach	Homo sapiens	Human			Gastritis	Diseased	Gastritis			PATRIC
210.26	Helicobacter pylori strain CA22393	PRJNA352848	SAMN06187427	Escuela Nacional de Ciencias Biologicas, Instituto Politecnico Nacional	2007-05-18	Colombia: Bogota	Colombia	SA	Gastric tissue	Stomach	Homo sapiens	Human			Gastritis	Diseased	Gastritis			PATRIC
210.26	Helicobacter pylori strain CA26024	PRJNA352848	SAMN06187429	Escuela Nacional de Ciencias Biologicas, Instituto Politecnico Nacional	2007-02-20	Colombia: Bogota	Colombia	SA	Gastric tissue	Stomach	Homo sapiens	Human			Gastritis	Diseased	Gastritis			PATRIC
210.26	Helicobacter pylori strain CC22093	PRJNA352848	SAMN06187430	Escuela Nacional de Ciencias Biologicas, Instituto Politecnico Nacional	2000-10-02	Colombia: Tunja	Colombia	SA	Gastric tissue	Stomach	Homo sapiens	Human			Gastric cancer	Diseased			Cancer	PATRIC
210.26	Helicobacter pylori strain CC22402	PRJNA352848	SAMN06187431	Escuela Nacional de Ciencias Biologicas, Instituto Politecnico Nacional	2005-12-01	Colombia: Bogota	Colombia	SA	Gastric tissue	Stomach	Homo sapiens	Human			Gastric cancer	Diseased			Cancer	PATRIC
210.26	Helicobacter pylori strain CC26084	PRJNA352848	SAMN06187432	Escuela Nacional de Ciencias Biologicas, Instituto Politecnico Nacional	2006-07-13	Colombia: Bogota	Colombia	SA	Gastric tissue	Stomach	Homo sapiens	Human			Gastric cancer	Diseased			Cancer	PATRIC
210.26	Helicobacter pylori strain CG22025	PRJNA352848	SAMN06187436	Escuela Nacional de Ciencias Biologicas, Instituto Politecnico Nacional	2000-04-11	Colombia: Tunja	Colombia	SA	Gastric tissue	Stomach	Homo sapiens	Human			Gastritis	Diseased	Gastritis			PATRIC
210.26	Helicobacter pylori strain CC26093	PRJNA352848	SAMN06187433	Escuela Nacional de Ciencias Biologicas, Instituto Politecnico Nacional	2006-03-09	Colombia: Bogota	Colombia	SA	Gastric tissue	Stomach	Homo sapiens	Human			Gastric cancer	Diseased			Cancer	PATRIC
210.26	Helicobacter pylori strain CC26100	PRJNA352848	SAMN06187434	Escuela Nacional de Ciencias Biologicas, Instituto Politecnico Nacional	2005-12-22	Colombia: Bogota	Colombia	SA	Gastric tissue	Stomach	Homo sapiens	Human			Gastric cancer	Diseased			Cancer	PATRIC
210.26	Helicobacter pylori strain CG22087	PRJNA352848	SAMN06187437	Escuela Nacional de Ciencias Biologicas, Instituto Politecnico Nacional	2000-09-19	Colombia: Tunja	Colombia	SA	Gastric tissue	Stomach	Homo sapiens	Human			Gastritis	Diseased	Gastritis			PATRIC
210.261	Helicobacter pylori strain CG22322	PRJNA352848	SAMN06187438	Escuela Nacional de Ciencias Biologicas, Instituto Politecnico Nacional	2005-06-21	Colombia: Bogota	Colombia	SA	Gastric tissue	Stomach	Homo sapiens	Human			Gastritis	Diseased	Gastritis			PATRIC
210.261	Helicobacter pylori strain CG22367	PRJNA352848	SAMN06187440	Escuela Nacional de Ciencias Biologicas, Instituto Politecnico Nacional	2006-07-27	Colombia: Bogota	Colombia	SA	Gastric tissue	Stomach	Homo sapiens	Human			Gastritis	Diseased	Gastritis			PATRIC
210.261	Helicobacter pylori strain CG22366	PRJNA352848	SAMN06187439	Escuela Nacional de Ciencias Biologicas, Instituto Politecnico Nacional	2006-07-27	Colombia: Bogota	Colombia	SA	Gastric tissue	Stomach	Homo sapiens	Human			Gastritis	Diseased	Gastritis			PATRIC
210.261	Helicobacter pylori strain CG22371	PRJNA352848	SAMN06187442	Escuela Nacional de Ciencias Biologicas, Instituto Politecnico Nacional	2006-08-17	Colombia: Bogota	Colombia	SA	Gastric tissue	Stomach	Homo sapiens	Human			Gastritis	Diseased	Gastritis			PATRIC
210.261	Helicobacter pylori strain CG22378	PRJNA352848	SAMN06187443	Escuela Nacional de Ciencias Biologicas, Instituto Politecnico Nacional	2006-11-17	Colombia: Bogota	Colombia	SA	Gastric tissue	Stomach	Homo sapiens	Human			Gastritis	Diseased	Gastritis			PATRIC
210.261	Helicobacter pylori strain CG22389	PRJNA352848	SAMN06187445	Escuela Nacional de Ciencias Biologicas, Instituto Politecnico Nacional	2007-05-11	Colombia: Bogota	Colombia	SA	Gastric tissue	Stomach	Homo sapiens	Human			Gastritis	Diseased	Gastritis			PATRIC
210.261	Helicobacter pylori strain CM22013	PRJNA352848	SAMN06187446	Escuela Nacional de Ciencias Biologicas, Instituto Politecnico Nacional	2000-05-14	Colombia: Tunja	Colombia	SA	Gastric tissue	Stomach	Homo sapiens	Human			Intestinal metaplasia	Diseased				PATRIC
210.261	Helicobacter pylori strain CG22385	PRJNA352848	SAMN06187444	Escuela Nacional de Ciencias Biologicas, Instituto Politecnico Nacional	2007-05-07	Colombia: Bogota	Colombia	SA	Gastric tissue	Stomach	Homo sapiens	Human			Gastritis	Diseased	Gastritis			PATRIC
210.261	Helicobacter pylori strain CM22021	PRJNA352848	SAMN06187447	Escuela Nacional de Ciencias Biologicas, Instituto Politecnico Nacional	2000-04-04	Colombia: Tunja	Colombia	SA	Gastric tissue	Stomach	Homo sapiens	Human			Intestinal metaplasia	Diseased				PATRIC
210.262	Helicobacter pylori strain CM22315	PRJNA352848	SAMN06187449	Escuela Nacional de Ciencias Biologicas, Instituto Politecnico Nacional	2005-06-01	Colombia: Bogota	Colombia	SA	Gastric tissue	Stomach	Homo sapiens	Human			Intestinal metaplasia	Diseased				PATRIC
210.262	Helicobacter pylori strain CM22046	PRJNA352848	SAMN06187448	Escuela Nacional de Ciencias Biologicas, Instituto Politecnico Nacional	2000-08-10	Colombia: Tunja	Colombia	SA	Gastric tissue	Stomach	Homo sapiens	Human			Intestinal metaplasia	Diseased				PATRIC
210.262	Helicobacter pylori strain CM22331	PRJNA352848	SAMN06187450	Escuela Nacional de Ciencias Biologicas, Instituto Politecnico Nacional	2005-09-01	Colombia: Bogota	Colombia	SA	Gastric tissue	Stomach	Homo sapiens	Human			Intestinal metaplasia	Diseased				PATRIC
210.262	Helicobacter pylori strain CM22341	PRJNA352848	SAMN06187451	Escuela Nacional de Ciencias Biologicas, Instituto Politecnico Nacional	2006-01-06	Colombia: Bogota	Colombia	SA	Gastric tissue	Stomach	Homo sapiens	Human			Intestinal metaplasia	Diseased				PATRIC
210.262	Helicobacter pylori strain CM22346	PRJNA352848	SAMN06187452	Escuela Nacional de Ciencias Biologicas, Instituto Politecnico Nacional	2006-01-26	Colombia: Bogota	Colombia	SA	Gastric tissue	Stomach	Homo sapiens	Human			Intestinal metaplasia	Diseased				PATRIC
210.262	Helicobacter pylori strain CM22351	PRJNA352848	SAMN06187454	Escuela Nacional de Ciencias Biologicas, Instituto Politecnico Nacional	2006-02-10	Colombia: Bogota	Colombia	SA	Gastric tissue	Stomach	Homo sapiens	Human			Intestinal metaplasia	Diseased				PATRIC
210.262	Helicobacter pylori strain CM22360	PRJNA352848	SAMN06187455	Escuela Nacional de Ciencias Biologicas, Instituto Politecnico Nacional	2006-03-10	Colombia: Bogota	Colombia	SA	Gastric tissue	Stomach	Homo sapiens	Human			Intestinal metaplasia	Diseased				PATRIC
210.262	Helicobacter pylori strain CM22368	PRJNA352848	SAMN06187456	Escuela Nacional de Ciencias Biologicas, Instituto Politecnico Nacional	2006-08-03	Colombia: Bogota	Colombia	SA	Gastric tissue	Stomach	Homo sapiens	Human			Intestinal metaplasia	Diseased				PATRIC
210.262	Helicobacter pylori strain CM22388	PRJNA352848	SAMN06187457	Escuela Nacional de Ciencias Biologicas, Instituto Politecnico Nacional	2007-05-07	Colombia: Bogota	Colombia	SA	Gastric tissue	Stomach	Homo sapiens	Human			Intestinal metaplasia	Diseased				PATRIC
210.262	Helicobacter pylori strain CM22390	PRJNA352848	SAMN06187458	Escuela Nacional de Ciencias Biologicas, Instituto Politecnico Nacional	2007-05-11	Colombia: Bogota	Colombia	SA	Gastric tissue	Stomach	Homo sapiens	Human			Intestinal metaplasia	Diseased				PATRIC
210.293	Helicobacter pylori strain 1077	PRJNA329368	SAMN05410752	Universidad de Ciencias Aplicadas y Ambientales UDCA	2000-01-01	Colombia:Bogota	Colombia	SA	Biopsy	Stomach	Homo sapiens	Human			Gastric disease	Diseased				PATRIC
210.293	Helicobacter pylori strain 22046	PRJNA329314	SAMN05410352	Universidad de Ciencias Aplicadas y Ambientales UDCA	2000-01-01	Colombia:Bogota	Colombia	SA	Biopsy	Stomach	Homo sapiens	Human			Gastric disease	Diseased				PATRIC
210.293	Helicobacter pylori strain 22347	PRJNA329274	SAMN05408004	Universidad de Ciencias Aplicadas y Ambientales UDCA	2000-01-01	Colombia:Bogota	Colombia	SA	Biopsy	Stomach	Homo sapiens	Human			Gastric disease	Diseased				PATRIC
210.293	Helicobacter pylori strain 26083	PRJNA329225	SAMN05397823	Universidad de Ciencias Aplicadas y Ambientales UDCA	2000-01-01	Colombia:Bogota	Colombia	SA	Biopsy	Stomach	Homo sapiens	Human			Gastric disease	Diseased				PATRIC
210.293	Helicobacter pylori strain 22389	PRJNA329249	SAMN05407970	Universidad de Ciencias Aplicadas y Ambientales UDCA	2000-01-01	Colombia:Bogota	Colombia	SA	Biopsy	Stomach	Homo sapiens	Human			Gastric disease	Diseased				PATRIC
210.294	Helicobacter pylori strain 22278	PRJNA329306	SAMN05408387	Universidad de Ciencias Aplicadas y Ambientales UDCA	2000-01-01	Colombia:Bogota	Colombia	SA	Biopsy	Stomach	Homo sapiens	Human			Gastric disease	Diseased				PATRIC
210.294	Helicobacter pylori strain 1086	PRJNA329364	SAMN05410739	Universidad de Ciencias Aplicadas y Ambientales UDCA	2000-01-01	Colombia:Bogota	Colombia	SA	Biopsy	Stomach	Homo sapiens	Human			Gastric disease	Diseased				PATRIC
210.294	Helicobacter pylori strain 1093	PRJNA329363	SAMN05410733	Universidad de Ciencias Aplicadas y Ambientales UDCA	2000-01-01	Colombia:Bogota	Colombia	SA	Biopsy	Stomach	Homo sapiens	Human			Gastric disease	Diseased				PATRIC
210.294	Helicobacter pylori strain 22352	PRJNA329270	SAMN05407986	Universidad de Ciencias Aplicadas y Ambientales UDCA	2000-01-01	Colombia:Bogota	Colombia	SA	Biopsy	Stomach	Homo sapiens	Human			Gastric disease	Diseased				PATRIC
210.294	Helicobacter pylori strain 1095	PRJNA329362	SAMN05410724	Universidad de Ciencias Aplicadas y Ambientales UDCA	2000-01-01	Colombia:Bogota	Colombia	SA	Biopsy	Stomach	Homo sapiens	Human			Gastric disease	Diseased				PATRIC
210.294	Helicobacter pylori strain 3045	PRJNA329337	SAMN05410608	Universidad de Ciencias Aplicadas y Ambientales UDCA	2000-01-01	Colombia:Bogota	Colombia	SA	Biopsy	Stomach	Homo sapiens	Human			Gastric disease	Diseased				PATRIC
210.294	Helicobacter pylori strain 3046	PRJNA329336	SAMN05410604	Universidad de Ciencias Aplicadas y Ambientales UDCA	2000-01-01	Colombia:Bogota	Colombia	SA	Biopsy	Stomach	Homo sapiens	Human			Gastric disease	Diseased				PATRIC
210.294	Helicobacter pylori strain 3056	PRJNA329333	SAMN05410597	Universidad de Ciencias Aplicadas y Ambientales UDCA	2000-01-01	Colombia:Bogota	Colombia	SA	Biopsy	Stomach	Homo sapiens	Human			Gastric disease	Diseased				PATRIC
210.294	Helicobacter pylori strain 3076	PRJNA329331	SAMN05410596	Universidad de Ciencias Aplicadas y Ambientales UDCA	2000-01-01	Colombia:Bogota	Colombia	SA	Biopsy	Stomach	Homo sapiens	Human			Gastric disease	Diseased				PATRIC
210.295	Helicobacter pylori strain 3096	PRJNA329330	SAMN05410595	Universidad de Ciencias Aplicadas y Ambientales UDCA	2000-01-01	Colombia:Bogota	Colombia	SA	Biopsy	Stomach	Homo sapiens	Human			Gastric disease	Diseased				PATRIC
210.295	Helicobacter pylori strain 22317	PRJNA329289	SAMN05408284	Universidad de Ciencias Aplicadas y Ambientales UDCA	2000-01-01	Colombia:Bogota	Colombia	SA	Biopsy	Stomach	Homo sapiens	Human			Gastric disease	Diseased				PATRIC
210.295	Helicobacter pylori strain 22312	PRJNA329294	SAMN05408342	Universidad de Ciencias Aplicadas y Ambientales UDCA	2000-01-01	Colombia:Bogota	Colombia	SA	Biopsy	Stomach	Homo sapiens	Human			Gastric disease	Diseased				PATRIC
210.295	Helicobacter pylori strain 3053	PRJNA329334	SAMN05410598	Universidad de Ciencias Aplicadas y Ambientales UDCA	2000-01-01	Colombia:Bogota	Colombia	SA	Biopsy	Stomach	Homo sapiens	Human			Gastric disease	Diseased				PATRIC
210.295	Helicobacter pylori strain 26093	PRJNA329221	SAMN05394518	Universidad de Ciencias Aplicadas y Ambientales UDCA	2000-01-01	Colombia:Bogota	Colombia	SA	Biopsy	Stomach	Homo sapiens	Human			Gastric disease	Diseased				PATRIC
210.295	Helicobacter pylori strain A039	PRJNA329216	SAMN05393170	Universidad de Ciencias Aplicadas y Ambientales UDCA	2000-01-01	Colombia:Bogota	Colombia	SA	Biopsy	Stomach	Homo sapiens	Human			Gastric disease	Diseased				PATRIC
210.295	Helicobacter pylori strain A077	PRJNA329202	SAMN05393166	Universidad de Ciencias Aplicadas y Ambientales UDCA	2000-01-01	Colombia:Bogota	Colombia	SA	Biopsy	Stomach	Homo sapiens	Human			Gastric disease	Diseased				PATRIC
210.295	Helicobacter pylori strain 26100	PRJNA329220	SAMN05393257	Universidad de Ciencias Aplicadas y Ambientales UDCA	2000-01-01	Colombia:Bogota	Colombia	SA	Biopsy	Stomach	Homo sapiens	Human			Gastric disease	Diseased				PATRIC
210.296	Helicobacter pylori strain A037	PRJNA329217	SAMN05393172	Universidad de Ciencias Aplicadas y Ambientales UDCA	2000-01-01	Colombia:Bogota	Colombia	SA	Biopsy	Stomach	Homo sapiens	Human			Gastric disease	Diseased				PATRIC
210.296	Helicobacter pylori strain 26084	PRJNA329223	SAMN05395355	Universidad de Ciencias Aplicadas y Ambientales UDCA	2000-01-01	Colombia:Bogota	Colombia	SA	Biopsy	Stomach	Homo sapiens	Human			Gastric disease	Diseased				PATRIC
210.296	Helicobacter pylori strain 24013	PRJNA329229	SAMN05400733	Universidad de Ciencias Aplicadas y Ambientales UDCA	2000-01-01	Colombia:Bogota	Colombia	SA	Biopsy	Stomach	Homo sapiens	Human			Gastric disease	Diseased				PATRIC
210.296	Helicobacter pylori strain 26024	PRJNA329227	SAMN05399447	Universidad de Ciencias Aplicadas y Ambientales UDCA	2000-01-01	Colombia:Bogota	Colombia	SA	Biopsy	Stomach	Homo sapiens	Human			Gastric disease	Diseased				PATRIC
210.296	Helicobacter pylori strain 22395	PRJNA329244	SAMN05406444	Universidad de Ciencias Aplicadas y Ambientales UDCA	2000-01-01	Colombia:Bogota	Colombia	SA	Biopsy	Stomach	Homo sapiens	Human			Gastric disease	Diseased				PATRIC
210.296	Helicobacter pylori strain 22386	PRJNA329251	SAMN05407971	Universidad de Ciencias Aplicadas y Ambientales UDCA	2000-01-01	Colombia:Bogota	Colombia	SA	Biopsy	Stomach	Homo sapiens	Human			Gastric disease	Diseased				PATRIC
210.296	Helicobacter pylori strain 22390	PRJNA329248	SAMN05407969	Universidad de Ciencias Aplicadas y Ambientales UDCA	2000-01-01	Colombia:Bogota	Colombia	SA	Biopsy	Stomach	Homo sapiens	Human			Gastric disease	Diseased				PATRIC
210.296	Helicobacter pylori strain 22377	PRJNA329258	SAMN05407975	Universidad de Ciencias Aplicadas y Ambientales UDCA	2000-01-01	Colombia:Bogota	Colombia	SA	Biopsy	Stomach	Homo sapiens	Human			Gastric disease	Diseased				PATRIC
210.296	Helicobacter pylori strain 22370	PRJNA329261	SAMN05407977	Universidad de Ciencias Aplicadas y Ambientales UDCA	2000-01-01	Colombia:Bogota	Colombia	SA	Biopsy	Stomach	Homo sapiens	Human			Gastric disease	Diseased				PATRIC
210.297	Helicobacter pylori strain 22366	PRJNA329266	SAMN05407983	Universidad de Ciencias Aplicadas y Ambientales UDCA	2000-01-01	Colombia:Bogota	Colombia	SA	Biopsy	Stomach	Homo sapiens	Human			Gastric disease	Diseased				PATRIC
210.297	Helicobacter pylori strain 22367	PRJNA329263	SAMN05407981	Universidad de Ciencias Aplicadas y Ambientales UDCA	2000-01-01	Colombia:Bogota	Colombia	SA	Biopsy	Stomach	Homo sapiens	Human			Gastric disease	Diseased				PATRIC
210.297	Helicobacter pylori strain 22350	PRJNA329273	SAMN05408003	Universidad de Ciencias Aplicadas y Ambientales UDCA	2000-01-01	Colombia:Bogota	Colombia	SA	Biopsy	Stomach	Homo sapiens	Human			Gastric disease	Diseased				PATRIC
210.297	Helicobacter pylori strain 22362	PRJNA329268	SAMN05407984	Universidad de Ciencias Aplicadas y Ambientales UDCA	2000-01-01	Colombia:Bogota	Colombia	SA	Biopsy	Stomach	Homo sapiens	Human			Gastric disease	Diseased				PATRIC
210.297	Helicobacter pylori strain 22385	PRJNA329252	SAMN05407973	Universidad de Ciencias Aplicadas y Ambientales UDCA	2000-01-01	Colombia:Bogota	Colombia	SA	Biopsy	Stomach	Homo sapiens	Human			Gastric disease	Diseased				PATRIC
210.297	Helicobacter pylori strain 22368	PRJNA329262	SAMN05407978	Universidad de Ciencias Aplicadas y Ambientales UDCA	2000-01-01	Colombia:Bogota	Colombia	SA	Biopsy	Stomach	Homo sapiens	Human			Gastric disease	Diseased				PATRIC
210.297	Helicobacter pylori strain 22393	PRJNA329246	SAMN05407497	Universidad de Ciencias Aplicadas y Ambientales UDCA	2000-01-01	Colombia:Bogota	Colombia	SA	Biopsy	Stomach	Homo sapiens	Human			Gastric disease	Diseased				PATRIC
210.297	Helicobacter pylori strain 24004	PRJNA329242	SAMN05404045	Universidad de Ciencias Aplicadas y Ambientales UDCA	2000-01-01	Colombia:Bogota	Colombia	SA	Biopsy	Stomach	Homo sapiens	Human			Gastric disease	Diseased				PATRIC
210.297	Helicobacter pylori strain 22360	PRJNA329269	SAMN05407985	Universidad de Ciencias Aplicadas y Ambientales UDCA	2000-01-01	Colombia:Bogota	Colombia	SA	Biopsy	Stomach	Homo sapiens	Human			Gastric disease	Diseased				PATRIC
210.298	Helicobacter pylori strain 22371	PRJNA329259	SAMN05407976	Universidad de Ciencias Aplicadas y Ambientales UDCA	2000-01-01	Colombia:Bogota	Colombia	SA	Biopsy	Stomach	Homo sapiens	Human			Gastric disease	Diseased				PATRIC
210.298	Helicobacter pylori strain 22346	PRJNA329276	SAMN05408005	Universidad de Ciencias Aplicadas y Ambientales UDCA	2000-01-01	Colombia:Bogota	Colombia	SA	Biopsy	Stomach	Homo sapiens	Human			Gastric disease	Diseased				PATRIC
210.298	Helicobacter pylori strain 22343	PRJNA329277	SAMN05408006	Universidad de Ciencias Aplicadas y Ambientales UDCA	2000-01-01	Colombia:Bogota	Colombia	SA	Biopsy	Stomach	Homo sapiens	Human			Gastric disease	Diseased				PATRIC
210.298	Helicobacter pylori strain 22378	PRJNA329253	SAMN05407974	Universidad de Ciencias Aplicadas y Ambientales UDCA	2000-01-01	Colombia:Bogota	Colombia	SA	Biopsy	Stomach	Homo sapiens	Human			Gastric disease	Diseased				PATRIC
210.298	Helicobacter pylori strain 22335	PRJNA329285	SAMN05408280	Universidad de Ciencias Aplicadas y Ambientales UDCA	2000-01-01	Colombia:Bogota	Colombia	SA	Biopsy	Stomach	Homo sapiens	Human			Gastric disease	Diseased				PATRIC
210.298	Helicobacter pylori strain 22311	PRJNA329302	SAMN05408385	Universidad de Ciencias Aplicadas y Ambientales UDCA	2000-01-01	Colombia:Bogota	Colombia	SA	Biopsy	Stomach	Homo sapiens	Human			Gastric disease	Diseased				PATRIC
210.298	Helicobacter pylori strain 22316	PRJNA329292	SAMN05408340	Universidad de Ciencias Aplicadas y Ambientales UDCA	2000-01-01	Colombia:Bogota	Colombia	SA	Biopsy	Stomach	Homo sapiens	Human			Gastric disease	Diseased				PATRIC
210.298	Helicobacter pylori strain 22322	PRJNA329288	SAMN05408283	Universidad de Ciencias Aplicadas y Ambientales UDCA	2000-01-01	Colombia:Bogota	Colombia	SA	Biopsy	Stomach	Homo sapiens	Human			Gastric disease	Diseased				PATRIC
210.298	Helicobacter pylori strain 22341	PRJNA329278	SAMN05408020	Universidad de Ciencias Aplicadas y Ambientales UDCA	2000-01-01	Colombia:Bogota	Colombia	SA	Biopsy	Stomach	Homo sapiens	Human			Gastric disease	Diseased				PATRIC
210.298	Helicobacter pylori strain 22331	PRJNA329286	SAMN05408281	Universidad de Ciencias Aplicadas y Ambientales UDCA	2000-01-01	Colombia:Bogota	Colombia	SA	Biopsy	Stomach	Homo sapiens	Human			Gastric disease	Diseased				PATRIC
210.299	Helicobacter pylori strain 22336	PRJNA329284	SAMN05408279	Universidad de Ciencias Aplicadas y Ambientales UDCA	2000-01-01	Colombia:Bogota	Colombia	SA	Biopsy	Stomach	Homo sapiens	Human			Gastric disease	Diseased				PATRIC
210.299	Helicobacter pylori strain 22211	PRJNA329307	SAMN05408392	Universidad de Ciencias Aplicadas y Ambientales UDCA	2000-01-01	Colombia:Bogota	Colombia	SA	Biopsy	Stomach	Homo sapiens	Human			Gastric disease	Diseased				PATRIC
210.299	Helicobacter pylori strain 22151	PRJNA329308	SAMN05410328	Universidad de Ciencias Aplicadas y Ambientales UDCA	2000-01-01	Colombia:Bogota	Colombia	SA	Biopsy	Stomach	Homo sapiens	Human			Gastric disease	Diseased				PATRIC
210.299	Helicobacter pylori strain 22095	PRJNA329310	SAMN05410329	Universidad de Ciencias Aplicadas y Ambientales UDCA	2000-01-01	Colombia:Bogota	Colombia	SA	Biopsy	Stomach	Homo sapiens	Human			Gastric disease	Diseased				PATRIC
210.299	Helicobacter pylori strain 22093	PRJNA329311	SAMN05410330	Universidad de Ciencias Aplicadas y Ambientales UDCA	2000-01-01	Colombia:Bogota	Colombia	SA	Biopsy	Stomach	Homo sapiens	Human			Gastric disease	Diseased				PATRIC
210.299	Helicobacter pylori strain 22023	PRJNA329317	SAMN05410381	Universidad de Ciencias Aplicadas y Ambientales UDCA	2000-01-01	Colombia:Bogota	Colombia	SA	Biopsy	Stomach	Homo sapiens	Human			Gastric disease	Diseased				PATRIC
210.299	Helicobacter pylori strain 22021	PRJNA329319	SAMN05410567	Universidad de Ciencias Aplicadas y Ambientales UDCA	2000-01-01	Colombia:Bogota	Colombia	SA	Biopsy	Stomach	Homo sapiens	Human			Gastric disease	Diseased				PATRIC
210.299	Helicobacter pylori strain 22020	PRJNA329320	SAMN05410569	Universidad de Ciencias Aplicadas y Ambientales UDCA	2000-01-01	Colombia:Bogota	Colombia	SA	Biopsy	Stomach	Homo sapiens	Human			Gastric disease	Diseased				PATRIC
210.299	Helicobacter pylori strain 22019	PRJNA329322	SAMN05410572	Universidad de Ciencias Aplicadas y Ambientales UDCA	2000-01-01	Colombia:Bogota	Colombia	SA	Biopsy	Stomach	Homo sapiens	Human			Gastric disease	Diseased				PATRIC
210.3	Helicobacter pylori strain 3136	PRJNA329325	SAMN05410584	Universidad de Ciencias Aplicadas y Ambientales UDCA	2000-01-01	Colombia:Bogota	Colombia	SA	Biopsy	Stomach	Homo sapiens	Human			Gastric disease	Diseased				PATRIC
210.3	Helicobacter pylori strain 3133	PRJNA329326	SAMN05410589	Universidad de Ciencias Aplicadas y Ambientales UDCA	2000-01-01	Colombia:Bogota	Colombia	SA	Biopsy	Stomach	Homo sapiens	Human			Gastric disease	Diseased				PATRIC
210.3	Helicobacter pylori strain 3033	PRJNA329338	SAMN05410609	Universidad de Ciencias Aplicadas y Ambientales UDCA	2000-01-01	Colombia:Bogota	Colombia	SA	Biopsy	Stomach	Homo sapiens	Human			Gastric disease	Diseased				PATRIC
210.3	Helicobacter pylori strain 3029	PRJNA329340	SAMN05410610	Universidad de Ciencias Aplicadas y Ambientales UDCA	2000-01-01	Colombia:Bogota	Colombia	SA	Biopsy	Stomach	Homo sapiens	Human			Gastric disease	Diseased				PATRIC
210.3	Helicobacter pylori strain 2061	PRJNA329344	SAMN05410615	Universidad de Ciencias Aplicadas y Ambientales UDCA	2000-01-01	Colombia:Bogota	Colombia	SA	Biopsy	Stomach	Homo sapiens	Human			Gastric disease	Diseased				PATRIC
210.3	Helicobacter pylori strain 2065	PRJNA329343	SAMN05410614	Universidad de Ciencias Aplicadas y Ambientales UDCA	2000-01-01	Colombia:Bogota	Colombia	SA	Biopsy	Stomach	Homo sapiens	Human			Gastric disease	Diseased				PATRIC
210.3	Helicobacter pylori strain 2047	PRJNA329345	SAMN05410616	Universidad de Ciencias Aplicadas y Ambientales UDCA	2000-01-01	Colombia:Bogota	Colombia	SA	Biopsy	Stomach	Homo sapiens	Human			Gastric disease	Diseased				PATRIC
210.3	Helicobacter pylori strain 2040	PRJNA329346	SAMN05410617	Universidad de Ciencias Aplicadas y Ambientales UDCA	2000-01-01	Colombia:Bogota	Colombia	SA	Biopsy	Stomach	Homo sapiens	Human			Gastric disease	Diseased				PATRIC
210.3	Helicobacter pylori strain 2036	PRJNA329348	SAMN05410628	Universidad de Ciencias Aplicadas y Ambientales UDCA	2000-01-01	Colombia:Bogota	Colombia	SA	Biopsy	Stomach	Homo sapiens	Human			Gastric disease	Diseased				PATRIC
210.301	Helicobacter pylori strain 2027	PRJNA329351	SAMN05410635	Universidad de Ciencias Aplicadas y Ambientales UDCA	2000-01-01	Colombia:Bogota	Colombia	SA	Biopsy	Stomach	Homo sapiens	Human			Gastric disease	Diseased				PATRIC
210.301	Helicobacter pylori strain 2015	PRJNA329355	SAMN05410682	Universidad de Ciencias Aplicadas y Ambientales UDCA	2000-01-01	Colombia:Bogota	Colombia	SA	Biopsy	Stomach	Homo sapiens	Human			Gastric disease	Diseased				PATRIC
210.301	Helicobacter pylori strain 2025	PRJNA329352	SAMN05410639	Universidad de Ciencias Aplicadas y Ambientales UDCA	2000-01-01	Colombia:Bogota	Colombia	SA	Biopsy	Stomach	Homo sapiens	Human			Gastric disease	Diseased				PATRIC
210.301	Helicobacter pylori strain 2010	PRJNA329358	SAMN05410712	Universidad de Ciencias Aplicadas y Ambientales UDCA	2000-01-01	Colombia:Bogota	Colombia	SA	Biopsy	Stomach	Homo sapiens	Human			Gastric disease	Diseased				PATRIC
210.301	Helicobacter pylori strain 1102	PRJNA329361	SAMN05410721	Universidad de Ciencias Aplicadas y Ambientales UDCA	2000-01-01	Colombia:Bogota	Colombia	SA	Biopsy	Stomach	Homo sapiens	Human			Gastric disease	Diseased				PATRIC
210.301	Helicobacter pylori strain 1081	PRJNA329367	SAMN05410748	Universidad de Ciencias Aplicadas y Ambientales UDCA	2000-01-01	Colombia:Bogota	Colombia	SA	Biopsy	Stomach	Homo sapiens	Human			Gastric disease	Diseased				PATRIC
210.301	Helicobacter pylori strain 1061	PRJNA329369	SAMN05410754	Universidad de Ciencias Aplicadas y Ambientales UDCA	2000-01-01	Colombia:Bogota	Colombia	SA	Biopsy	Stomach	Homo sapiens	Human			Gastric disease	Diseased				PATRIC
210.301	Helicobacter pylori strain 22308	PRJNA329304	SAMN05408386	Universidad de Ciencias Aplicadas y Ambientales UDCA	2000-01-01	Colombia:Bogota	Colombia	SA	Biopsy	Stomach	Homo sapiens	Human			Gastric disease	Diseased				PATRIC
210.302	Helicobacter pylori strain 22327	PRJNA329287	SAMN05408282	Universidad de Ciencias Aplicadas y Ambientales UDCA	2000-01-01	Colombia:Bogota	Colombia	SA	Biopsy	Stomach	Homo sapiens	Human			Gastric disease	Diseased				PATRIC
210.302	Helicobacter pylori strain 22025	PRJNA329315	SAMN05410354	Universidad de Ciencias Aplicadas y Ambientales UDCA	2000-01-01	Colombia:Bogota	Colombia	SA	Biopsy	Stomach	Homo sapiens	Human			Gastric disease	Diseased				PATRIC
210.302	Helicobacter pylori strain 22337	PRJNA329281	SAMN05408278	Universidad de Ciencias Aplicadas y Ambientales UDCA	2000-01-01	Colombia:Bogota	Colombia	SA	Biopsy	Stomach	Homo sapiens	Human			Gastric disease	Diseased				PATRIC
210.302	Helicobacter pylori strain 22013	PRJNA329323	SAMN05410575	Universidad de Ciencias Aplicadas y Ambientales UDCA	2000-01-01	Colombia:Bogota	Colombia	SA	Biopsy	Stomach	Homo sapiens	Human			Gastric disease	Diseased				PATRIC
210.302	Helicobacter pylori strain 3125	PRJNA329327	SAMN05410592	Universidad de Ciencias Aplicadas y Ambientales UDCA	2000-01-01	Colombia:Bogota	Colombia	SA	Biopsy	Stomach	Homo sapiens	Human			Gastric disease	Diseased				PATRIC
210.302	Helicobacter pylori strain 3120	PRJNA329328	SAMN05410593	Universidad de Ciencias Aplicadas y Ambientales UDCA	2000-01-01	Colombia:Bogota	Colombia	SA	Biopsy	Stomach	Homo sapiens	Human			Gastric disease	Diseased				PATRIC
210.302	Helicobacter pylori strain 3004	PRJNA329342	SAMN05410613	Universidad de Ciencias Aplicadas y Ambientales UDCA	2000-01-01	Colombia:Bogota	Colombia	SA	Biopsy	Stomach	Homo sapiens	Human			Gastric disease	Diseased				PATRIC
210.302	Helicobacter pylori strain 2021	PRJNA329353	SAMN05410649	Universidad de Ciencias Aplicadas y Ambientales UDCA	2000-01-01	Colombia:Bogota	Colombia	SA	Biopsy	Stomach	Homo sapiens	Human			Gastric disease	Diseased				PATRIC
210.302	Helicobacter pylori strain 2020	PRJNA329354	SAMN05410653	Universidad de Ciencias Aplicadas y Ambientales UDCA	2000-01-01	Colombia:Bogota	Colombia	SA	Biopsy	Stomach	Homo sapiens	Human			Gastric disease	Diseased				PATRIC
210.303	Helicobacter pylori strain 3118	PRJNA329329	SAMN05410594	Universidad de Ciencias Aplicadas y Ambientales UDCA	2000-01-01	Colombia:Bogota	Colombia	SA	Biopsy	Stomach	Homo sapiens	Human			Gastric disease	Diseased				PATRIC
210.303	Helicobacter pylori strain 1059	PRJNA329370	SAMN05410756	Universidad de Ciencias Aplicadas y Ambientales UDCA	2000-01-01	Colombia:Bogota	Colombia	SA	Biopsy	Stomach	Homo sapiens	Human			Gastric disease	Diseased				PATRIC
210.303	Helicobacter pylori strain 2006	PRJNA329360	SAMN05410719	Universidad de Ciencias Aplicadas y Ambientales UDCA	2000-01-01	Colombia:Bogota	Colombia	SA	Biopsy	Stomach	Homo sapiens	Human			Gastric disease	Diseased				PATRIC
210.303	Helicobacter pylori strain 1039	PRJNA329371	SAMN05410759	Universidad de Ciencias Aplicadas y Ambientales UDCA	2000-01-01	Colombia:Bogota	Colombia	SA	Biopsy	Stomach	Homo sapiens	Human			Gastric disease	Diseased				PATRIC
210.303	Helicobacter pylori strain A033	PRJNA329372	SAMN05410761	Universidad de Ciencias Aplicadas y Ambientales UDCA	2000-01-01	Colombia:Bogota	Colombia	SA	Biopsy	Stomach	Homo sapiens	Human			Gastric disease	Diseased				PATRIC
210.664	Helicobacter pylori strain GCT 27	PRJNA604073	SAMN13950472	Group of Cytogenetics, Phylogeny and Population Evolution, University of Tolima	2017-11-14	Colombia: Valle del Cauca	Colombia	SA	gastric biopsy specimen	Stomach	Homo sapiens	Human	female	38	Chronic gastritis	Diseased	Gastritis			PATRIC
210.664	Helicobacter pylori strain GCT 43	PRJNA604073	SAMN13950473	Group of Cytogenetics, Phylogeny and Population Evolution, University of Tolima	2018-08-02	Colombia: Risaralda	Colombia	SA	gastric biopsy specimen	Stomach	Homo sapiens	Human	male	37	Chronic gastritis	Diseased	Gastritis			PATRIC
981212	Helicobacter pylori NQ315	PRJEA62437	SAMEA2272015	MHH Hannover Medical School		Colombia: Nari??o	Colombia	SA			Homo sapiens	Human								PATRIC
981213	Helicobacter pylori NQ1712	PRJEA62439	SAMEA2272517	MHH Hannover Medical School		Colombia: Nari??o	Colombia	SA			Homo sapiens	Human								PATRIC
981214	Helicobacter pylori NQ352	PRJEA62441	SAMEA2272230	MHH Hannover Medical School		Colombia: Nari??o	Colombia	SA			Homo sapiens	Human								PATRIC
981215	Helicobacter pylori NQ1701	PRJEA62443	SAMEA2272619	MHH Hannover Medical School		Colombia: Nari??o	Colombia	SA			Homo sapiens	Human								PATRIC
981216	Helicobacter pylori NQ392	PRJEA62445	SAMEA2272151	MHH Hannover Medical School		Colombia: Nari??o	Colombia	SA			Homo sapiens	Human								PATRIC
981217	Helicobacter pylori NQ1707	PRJEA62447	SAMEA2272498	MHH Hannover Medical School		Colombia: Nari??o	Colombia	SA			Homo sapiens	Human								PATRIC
981218	Helicobacter pylori NQ4060	PRJEA62449	SAMEA2271996	MHH Hannover Medical School		Colombia: Nari??o	Colombia	SA			Homo sapiens	Human								PATRIC
981219	Helicobacter pylori NQ367	PRJEA62451	SAMEA2271994	MHH Hannover Medical School		Colombia: Nari??o	Colombia	SA			Homo sapiens	Human								PATRIC
981220	Helicobacter pylori NQ1671	PRJEA62453	SAMEA2272392	MHH Hannover Medical School		Colombia: Nari??o	Colombia	SA			Homo sapiens	Human								PATRIC
981221	Helicobacter pylori NQ4191	PRJEA62455	SAMEA2272109	MHH Hannover Medical School		Colombia: Nari??o	Colombia	SA			Homo sapiens	Human								PATRIC
992023	Helicobacter pylori NQ4216	PRJNA64073	SAMN00777290	Institute for Genome Sciences	2011-03-25	Colombia	Colombia	SA	Mucus	Mucus	Homo sapiens	Human			indefinite for dysplasia	Unknown				PATRIC
992024	Helicobacter pylori NQ4200	PRJNA64075	SAMN00777289	Institute for Genome Sciences	2011-03-25	Colombia	Colombia	SA	Mucus	Mucus	Homo sapiens	Human			Intestinal metaplasia	Diseased				PATRIC
992025	Helicobacter pylori NQ4228	PRJNA64077	SAMN00777291	Institute for Genome Sciences	2011-03-25	Colombia	Colombia	SA	Mucus	Mucus	Homo sapiens	Human			Intestinal metaplasia	Diseased				PATRIC
992026	Helicobacter pylori NQ4099	PRJNA64079	SAMN00777286	Institute for Genome Sciences	2011-03-25	Colombia	Colombia	SA	Mucus	Mucus	Homo sapiens	Human			indefinite for dysplasia	Unknown				PATRIC
992027	Helicobacter pylori NQ4053	PRJNA64081	SAMN00777284	Institute for Genome Sciences	2011-03-25	Colombia	Colombia	SA	Mucus	Mucus	Homo sapiens	Human			indefinite for dysplasia	Unknown				PATRIC
992028	Helicobacter pylori NQ4044	PRJNA64083	SAMN00777283	Institute for Genome Sciences	2011-03-25	Colombia	Colombia	SA	Mucus	Mucus	Homo sapiens	Human			Intestinal metaplasia	Diseased				PATRIC
992029	Helicobacter pylori NQ4076	PRJNA64085	SAMN00777285	Institute for Genome Sciences	2011-03-25	Colombia	Colombia	SA	Mucus	Mucus	Homo sapiens	Human			Atrophic gastritis	Diseased	Gastritis			PATRIC
992030	Helicobacter pylori NQ4161	PRJNA64087	SAMN00777288	Institute for Genome Sciences	2011-03-25	Colombia	Colombia	SA	Mucus	Mucus	Homo sapiens	Human			Atrophic gastritis	Diseased	Gastritis			PATRIC
992031	Helicobacter pylori NQ4110	PRJNA64089	SAMN00777287	Institute for Genome Sciences	2011-03-25	Colombia	Colombia	SA	Mucus	Mucus	Homo sapiens	Human			Atrophic gastritis	Diseased	Gastritis			PATRIC
SRR13796434	Helicobacter pylori	PRJNA656306	SAMN15869209	Alba Trespalacios	2009-12-01	Colombia: Bogota	Colombia	SA	Biopsy	Stomach	Homo sapiens	Human			Gastric diseases	Diseased				SRA
SRR5298532	Helicobacter pylori	PRJNA360417	SAMN06210232	Universidad del Valle	2006-03	Colombia: Tumaco	Colombia	SA	gastric biopsy	Stomach	Homo sapiens	Human	male	53	Non-atrophic gastritis	Diseased	Gastritis			SRA
SRR13343600	Helicobacter pylori	PRJNA689250	SAMN17204308		2019-04	Egypt: Ismailia	Egypt	AF			Homo sapiens	Human								SRA
102616	Helicobacter pylori N6	PRJEA89447	SAMEA2272535	Hannover Medical School	1989	France	France	EU			Homo sapiens	Human			Gastritis	Diseased	Gastritis			PATRIC
210.416	Helicobacter pylori strain GC30-HL	PRJNA395900	SAMN08381231	University of Bath	2009-05-05	France: Bordeaux	France	EU	stomach	Stomach	Homo sapiens	Human			Gastric cancer	Diseased			Cancer	PATRIC
210.416	Helicobacter pylori strain 3755	PRJNA395900	SAMN08381233	University of Bath	2013-04-19	France: Bordeaux	France	EU	stomach	Stomach	Homo sapiens	Human			Gastritis	Diseased	Gastritis			PATRIC
210.416	Helicobacter pylori strain GC65-HL	PRJNA395900	SAMN08381224	University of Bath	2011-11-10	France: Bordeaux	France	EU	stomach	Stomach	Homo sapiens	Human			Gastric cancer	Diseased			Cancer	PATRIC
210.416	Helicobacter pylori strain B40	PRJNA395900	SAMN08381211	University of Bath	1999-10-21	France: Bordeaux	France	EU	stomach	Stomach	Homo sapiens	Human			MALT lymphoma	Diseased			Cancer	PATRIC
210.416	Helicobacter pylori strain B25	PRJNA395900	SAMN08381204	University of Bath	1998-11-01	France: Bordeaux	France	EU	stomach	Stomach	Homo sapiens	Human			MALT lymphoma	Diseased			Cancer	PATRIC
210.416	Helicobacter pylori strain B43	PRJNA395900	SAMN08381213	University of Bath	1998-02-25	France: Bordeaux	France	EU	stomach	Stomach	Homo sapiens	Human			MALT lymphoma	Diseased			Cancer	PATRIC
210.416	Helicobacter pylori strain B23+S27R2:R48 strain B23+S27R2:R48 strain B23+S27R2:R48	PRJNA395900	SAMN08381202	University of Bath	1999-03-01	France: Bordeaux	France	EU	stomach	Stomach	Homo sapiens	Human			MALT lymphoma	Diseased			Cancer	PATRIC
210.417	Helicobacter pylori strain B24	PRJNA395900	SAMN08381203	University of Bath	1995-11-08	France: Bordeaux	France	EU	stomach	Stomach	Homo sapiens	Human			MALT lymphoma	Diseased			Cancer	PATRIC
210.417	Helicobacter pylori strain B29	PRJNA395900	SAMN08381206	University of Bath	1996-10-02	France: Bordeaux	France	EU	stomach	Stomach	Homo sapiens	Human			MALT lymphoma	Diseased			Cancer	PATRIC
210.417	Helicobacter pylori strain B31	PRJNA395900	SAMN08381208	University of Bath	1997-03-01	France: Bordeaux	France	EU	stomach	Stomach	Homo sapiens	Human			MALT lymphoma	Diseased			Cancer	PATRIC
210.417	Helicobacter pylori strain GC31-B	PRJNA395900	SAMN08381220	University of Bath	2009-05-05	France: Bordeaux	France	EU	stomach	Stomach	Homo sapiens	Human			GIST	Unknown				PATRIC
210.417	Helicobacter pylori strain GC43-HL	PRJNA395900	SAMN08381222	University of Bath	2009-11-02	France: Bordeaux	France	EU	stomach	Stomach	Homo sapiens	Human			Gastric cancer	Diseased			Cancer	PATRIC
210.417	Helicobacter pylori strain 3774	PRJNA395900	SAMN08381227	University of Bath	2013-05-24	France: Bordeaux	France	EU	stomach	Stomach	Homo sapiens	Human			Ulcer	Diseased		Gastric ulcer		PATRIC
210.417	Helicobacter pylori strain ANT170	PRJNA395900	SAMN08381229	University of Bath		France: Bordeaux	France	EU	stomach	Stomach	Homo sapiens	Human			Ulcer	Diseased		Gastric ulcer		PATRIC
210.417	Helicobacter pylori strain 3770	PRJNA395900	SAMN08381234	University of Bath	2013-05-13	France: Bordeaux	France	EU	stomach	Stomach	Homo sapiens	Human			Gastritis	Diseased	Gastritis			PATRIC
210.418	Helicobacter pylori strain 3843	PRJNA395900	SAMN08381228	University of Bath	2013-10-28	France: Bordeaux	France	EU	stomach	Stomach	Homo sapiens	Human			Ulcer	Diseased		Gastric ulcer		PATRIC
210.418	Helicobacter pylori strain 3802	PRJNA395900	SAMN08381235	University of Bath	2013-07-05	France: Bordeaux	France	EU	stomach	Stomach	Homo sapiens	Human			Gastritis	Diseased	Gastritis			PATRIC
210.418	Helicobacter pylori strain B30	PRJNA395900	SAMN08381207	University of Bath	1998-09-01	France: Bordeaux	France	EU	stomach	Stomach	Homo sapiens	Human			MALT lymphoma	Diseased			Cancer	PATRIC
210.418	Helicobacter pylori strain B35	PRJNA395900	SAMN08381209	University of Bath	2000-06-15	France: Bordeaux	France	EU	stomach	Stomach	Homo sapiens	Human			MALT lymphoma	Diseased			Cancer	PATRIC
210.418	Helicobacter pylori strain B41	PRJNA395900	SAMN08381212	University of Bath	1998-10-09	France: Bordeaux	France	EU	stomach	Stomach	Homo sapiens	Human			MALT lymphoma	Diseased			Cancer	PATRIC
210.418	Helicobacter pylori strain B37	PRJNA395900	SAMN08381210	University of Bath	1998-06-19	France: Bordeaux	France	EU	stomach	Stomach	Homo sapiens	Human			MALT lymphoma	Diseased			Cancer	PATRIC
210.418	Helicobacter pylori strain GC23-HL	PRJNA395900	SAMN08381217	University of Bath	2009-03-11	France: Bordeaux	France	EU	stomach	Stomach	Homo sapiens	Human			Gastric cancer	Diseased			Cancer	PATRIC
210.418	Helicobacter pylori strain B47	PRJNA395900	SAMN08381215	University of Bath	1999-02-03	France: Bordeaux	France	EU	stomach	Stomach	Homo sapiens	Human			MALT lymphoma	Diseased			Cancer	PATRIC
210.418	Helicobacter pylori strain GC11-HL	PRJNA395900	SAMN08381216	University of Bath	2008-06-11	France: Bordeaux	France	EU	stomach	Stomach	Homo sapiens	Human			Gastric cancer	Diseased			Cancer	PATRIC
210.419	Helicobacter pylori strain GC54-HL	PRJNA395900	SAMN08381223	University of Bath	2010-09-22	France: Bordeaux	France	EU	stomach	Stomach	Homo sapiens	Human			Gastric cancer	Diseased			Cancer	PATRIC
210.419	Helicobacter pylori strain GC26-HL	PRJNA395900	SAMN08381218	University of Bath	2009-03-25	France: Bordeaux	France	EU	stomach	Stomach	Homo sapiens	Human			Gastric cancer	Diseased			Cancer	PATRIC
210.419	Helicobacter pylori strain GC67-HL	PRJNA395900	SAMN08381225	University of Bath	2011-11-23	France: Bordeaux	France	EU	stomach	Stomach	Homo sapiens	Human			Gastric cancer	Diseased			Cancer	PATRIC
210.419	Helicobacter pylori strain GC52-HL	PRJNA395900	SAMN08381232	University of Bath	2010-07-26	France: Bordeaux	France	EU	stomach	Stomach	Homo sapiens	Human			Gastric cancer	Diseased			Cancer	PATRIC
210.419	Helicobacter pylori strain 3824	PRJNA395900	SAMN08381236	University of Bath	2013-09-11	France: Bordeaux	France	EU	stomach	Stomach	Homo sapiens	Human			Gastritis	Diseased	Gastritis			PATRIC
210.421	Helicobacter pylori strain GC69-HL	PRJNA395900	SAMN08381240	University of Bath	2012-02-07	France: Bordeaux	France	EU	stomach	Stomach	Homo sapiens	Human			Gastric cancer	Diseased			Cancer	PATRIC
210.565	Helicobacter pylori strain N6	PRJNA505142	SAMN10411099	Faculty of Biology and Environmental Protection, University of Lodz	1992	France	France	EU			Homo sapiens	Human								PATRIC
SRR2627021	Helicobacter pylori	PRJNA298464	SAMN04159416	missing	missing	France	France	EU	missing	Unknown	Homo sapiens	Human	female	40	missing	Unknown				SRA
SRR3211686	Helicobacter pylori	PRJNA314230	SAMN04530591	missing	missing	France	France	EU	missing	Unknown	Homo sapiens	Human			MALT Lymphoma	Diseased			Cancer	SRA
SRR3305671	Helicobacter pylori	PRJNA316595	SAMN04588526	missing	missing	France	France	EU	missing	Unknown	Homo sapiens	Human			Peptic ulcer	Diseased		Gastric ulcer		SRA
SRR3305672	Helicobacter pylori	PRJNA316596	SAMN04588527	missing	missing	France	France	EU	missing	Unknown	Homo sapiens	Human			Peptic ulcer	Diseased		Gastric ulcer		SRA
SRR3305675	Helicobacter pylori	PRJNA316597	SAMN04588528	missing	missing	France	France	EU	missing	Unknown	Homo sapiens	Human			Gastric adenocarcinoma	Diseased			Cancer	SRA
SRR3305676	Helicobacter pylori	PRJNA316598	SAMN04588529	missing	missing	France	France	EU	missing	Unknown	Homo sapiens	Human			MALT Lymphoma	Diseased			Cancer	SRA
1.11167e+06	Helicobacter pylori P79	PRJNA76567	SAMN02471468	Microbiology Dept, University College Cork		Germany	Germany	EU			Homo sapiens	Human								PATRIC
1.43145e+06	Helicobacter pylori Iso6	PRJNA230062	SAMN04350627	Aarhus University	2012	Germany: Berlin	Germany	EU			Homo sapiens	Human								PATRIC
1.43145e+06	Helicobacter pylori Iso8 strain Iso7	PRJNA230063	SAMN04350644	Aarhus University	2012	Germany: Berlin	Germany	EU			Homo sapiens	Human								PATRIC
210.591	Helicobacter pylori strain 479-A2-EK4	PRJNA490474	SAMN10053852	Max von Pettenkofer-Institut	2014-11-25	Germany: Magdeburg	Germany	EU	gastric antrum Patient479	Antrum	Homo sapiens	Human	male	69	Atrophic gastritis	Diseased	Gastritis			PATRIC
210.591	Helicobacter pylori strain 476-A2-EK2	PRJNA490474	SAMN10053800	Max von Pettenkofer-Institut	2014-11-24	Germany: Magdeburg	Germany	EU	gastric antrum Patient476	Antrum	Homo sapiens	Human	male	34	Gastritis	Diseased	Gastritis			PATRIC
210.591	Helicobacter pylori strain 381-F-EK9	PRJNA490474	SAMN10053787	Max von Pettenkofer-Institut	2013-11-26	Germany: Magdeburg	Germany	EU	gastric fundus Patient381	Fundus	Homo sapiens	Human	female	42	Atrophic gastritis	Diseased	Gastritis			PATRIC
210.591	Helicobacter pylori strain 381-C-EK1	PRJNA490474	SAMN10053769	Max von Pettenkofer-Institut	2013-11-26	Germany: Magdeburg	Germany	EU	gastric corpus Patient381	Corpus	Homo sapiens	Human	female	42	Atrophic gastritis	Diseased	Gastritis			PATRIC
210.591	Helicobacter pylori strain 25-A-EK9	PRJNA490474	SAMN10053600	Max von Pettenkofer-Institut	2016-11-16	Germany: Magdeburg	Germany	EU	gastric antrum Patient25	Antrum	Homo sapiens	Human	male	56	Gastritis	Diseased	Gastritis			PATRIC
210.591	Helicobacter pylori strain 21-F-EK1	PRJNA490474	SAMN10053522	Max von Pettenkofer-Institut	2016-07-18	Germany: Magdeburg	Germany	EU	gastric fundus Patient21	Fundus	Homo sapiens	Human	male	58	Gastritis	Diseased	Gastritis			PATRIC
210.591	Helicobacter pylori strain 19-C-EK1	PRJNA490474	SAMN10053452	Max von Pettenkofer-Institut	2016-07-14	Germany: Magdeburg	Germany	EU	gastric corpus Patient19	Corpus	Homo sapiens	Human	female	32	Gastritis	Diseased	Gastritis			PATRIC
210.591	Helicobacter pylori strain 476-A-EK5	PRJNA490474	SAMN10053793	Max von Pettenkofer-Institut	2014-11-24	Germany: Magdeburg	Germany	EU	gastric antrum	Antrum	Homo sapiens	Human	male	34	Gastritis	Diseased	Gastritis			PATRIC
210.591	Helicobacter pylori strain 381-A-EK4	PRJNA490474	SAMN10053762	Max von Pettenkofer-Institut	2013-11-26	Germany: Magdeburg	Germany	EU	gastric antrum	Antrum	Homo sapiens	Human	female	42	Atrophic gastritis	Diseased	Gastritis			PATRIC
210.592	Helicobacter pylori strain 280-A-EK1	PRJNA490474	SAMN10053739	Max von Pettenkofer-Institut	2013-01-22	Germany: Magdeburg	Germany	EU	gastric antrum	Antrum	Homo sapiens	Human	female	76	Gastritis	Diseased	Gastritis			PATRIC
210.592	Helicobacter pylori strain 173-A-EK1	PRJNA490474	SAMN10053719	Max von Pettenkofer-Institut	2012-03-15	Germany: Magdeburg	Germany	EU	gastric antrum	Antrum	Homo sapiens	Human	female	44	Gastritis	Diseased	Gastritis			PATRIC
210.592	Helicobacter pylori strain 169-A-EK5	PRJNA490474	SAMN10053703	Max von Pettenkofer-Institut	2012-03-05	Germany: Magdeburg	Germany	EU	gastric antrum	Antrum	Homo sapiens	Human	female	50	Gastritis	Diseased	Gastritis			PATRIC
210.592	Helicobacter pylori strain 26-A-EK1	PRJNA490474	SAMN10053622	Max von Pettenkofer-Institut	2016-11-22	Germany: Magdeburg	Germany	EU	gastric antrum	Antrum	Homo sapiens	Human	female	47	Atrophic gastritis	Diseased	Gastritis			PATRIC
210.592	Helicobacter pylori strain 23-A-EK1	PRJNA490474	SAMN10053532	Max von Pettenkofer-Institut	2016-11-08	Germany: Magdeburg	Germany	EU	gastric antrum	Antrum	Homo sapiens	Human	male	30	Gastritis	Diseased	Gastritis			PATRIC
210.592	Helicobacter pylori strain 21-A-EK1	PRJNA490474	SAMN10053502	Max von Pettenkofer-Institut	2016-07-18	Germany: Magdeburg	Germany	EU	gastric antrum	Antrum	Homo sapiens	Human	male	58	Gastritis	Diseased	Gastritis			PATRIC
210.592	Helicobacter pylori strain 20-A-EK1	PRJNA490474	SAMN10053472	Max von Pettenkofer-Institut	2016-07-14	Germany: Magdeburg	Germany	EU	gastric antrum	Antrum	Homo sapiens	Human	female	55	Gastritis	Diseased	Gastritis			PATRIC
210.592	Helicobacter pylori strain 19-A-EK3	PRJNA490474	SAMN10053444	Max von Pettenkofer-Institut	2016-07-14	Germany: Magdeburg	Germany	EU	gastric antrum	Antrum	Homo sapiens	Human	female	32	Gastritis	Diseased	Gastritis			PATRIC
210.593	Helicobacter pylori strain 13-A-EK8	PRJNA490474	SAMN10053419	Max von Pettenkofer-Institut	2016-07-06	Germany: Magdeburg	Germany	EU	gastric antrum	Antrum	Homo sapiens	Human	female	54	Gastritis	Diseased	Gastritis			PATRIC
210.593	Helicobacter pylori strain 479-C2-EK2	PRJNA490474	SAMN10053865	Max von Pettenkofer-Institut	2014-11-25	Germany: Magdeburg	Germany	EU	gastric corpus Patient479	Corpus	Homo sapiens	Human	male	69	Atrophic gastritis	Diseased	Gastritis			PATRIC
210.593	Helicobacter pylori strain 476-C-EK5	PRJNA490474	SAMN10053808	Max von Pettenkofer-Institut	2014-11-24	Germany: Magdeburg	Germany	EU	gastric corpus Patient476	Corpus	Homo sapiens	Human	male	34	Gastritis	Diseased	Gastritis			PATRIC
210.593	Helicobacter pylori strain 479-C-EK2	PRJNA490474	SAMN10053855	Max von Pettenkofer-Institut	2014-11-25	Germany: Magdeburg	Germany	EU	gastric corpus	Corpus	Homo sapiens	Human	male	69	Atrophic gastritis	Diseased	Gastritis			PATRIC
210.593	Helicobacter pylori strain 478-A-EK1	PRJNA490474	SAMN10053819	Max von Pettenkofer-Institut	2014-11-25	Germany: Magdeburg	Germany	EU	gastric antrum	Antrum	Homo sapiens	Human	male	70	Atrophic gastritis	Diseased	Gastritis			PATRIC
210.593	Helicobacter pylori strain 5-A-EK1	PRJNA490474	SAMN10053382	Max von Pettenkofer-Institut	2016-06-10	Germany: Magdeburg	Germany	EU	gastric antrum	Antrum	Homo sapiens	Human	female	49	Gastritis	Diseased	Gastritis			PATRIC
210.741	Helicobacter pylori strain 125C7	PRJNA522954	SAMN10961648	Max von Pettenkofer-Institut	2003	Germany: Berlin	Germany	EU	gastric corpus	Corpus	Homo sapiens	Human			Gastritis	Diseased	Gastritis			PATRIC
210.741	Helicobacter pylori strain 125A3	PRJNA522954	SAMN10961647	Max von Pettenkofer-Institut	2003	Germany: Berlin	Germany	EU	gastric antrum	Antrum	Homo sapiens	Human			Gastritis	Diseased	Gastritis			PATRIC
210.741	Helicobacter pylori strain 119A2	PRJNA522954	SAMN10961645	Max von Pettenkofer-Institut	2003	Germany: Berlin	Germany	EU	gastric antrum	Antrum	Homo sapiens	Human			Gastritis	Diseased	Gastritis			PATRIC
210.741	Helicobacter pylori strain 103C8	PRJNA522954	SAMN10961644	Max von Pettenkofer-Institut	2003	Germany: Berlin	Germany	EU	gastric corpus	Corpus	Homo sapiens	Human			Gastritis	Diseased	Gastritis			PATRIC
210.741	Helicobacter pylori strain 103A4	PRJNA522954	SAMN10961643	Max von Pettenkofer-Institut	2003	Germany: Berlin	Germany	EU	gastric antrum	Antrum	Homo sapiens	Human			Gastritis	Diseased	Gastritis			PATRIC
210.741	Helicobacter pylori strain 87C7	PRJNA522954	SAMN10961642	Max von Pettenkofer-Institut	2003	Germany: Berlin	Germany	EU	gastric corpus	Corpus	Homo sapiens	Human			Gastritis	Diseased	Gastritis			PATRIC
210.742	Helicobacter pylori strain 81C9	PRJNA522954	SAMN10961640	Max von Pettenkofer-Institut	2003	Germany: Berlin	Germany	EU	gastric corpus	Corpus	Homo sapiens	Human			Gastritis	Diseased	Gastritis			PATRIC
210.742	Helicobacter pylori strain 87A3	PRJNA522954	SAMN10961641	Max von Pettenkofer-Institut	2003	Germany: Berlin	Germany	EU	gastric antrum	Antrum	Homo sapiens	Human			Gastritis	Diseased	Gastritis			PATRIC
210.742	Helicobacter pylori strain 81A1	PRJNA522954	SAMN10961639	Max von Pettenkofer-Institut	2003	Germany: Berlin	Germany	EU	gastric antrum	Antrum	Homo sapiens	Human			Gastritis	Diseased	Gastritis			PATRIC
210.742	Helicobacter pylori strain 78C8	PRJNA522954	SAMN10961638	Max von Pettenkofer-Institut	2003	Germany: Berlin	Germany	EU	gastric corpus	Corpus	Homo sapiens	Human			Gastritis	Diseased	Gastritis			PATRIC
210.742	Helicobacter pylori strain 78A3	PRJNA522954	SAMN10961637	Max von Pettenkofer-Institut	2003	Germany: Berlin	Germany	EU	gastric antrum	Antrum	Homo sapiens	Human			Gastritis	Diseased	Gastritis			PATRIC
210.742	Helicobacter pylori strain 48C8	PRJNA522954	SAMN10961636	Max von Pettenkofer-Institut	2003	Germany: Berlin	Germany	EU	gastric corpus	Corpus	Homo sapiens	Human			Gastritis	Diseased	Gastritis			PATRIC
210.742	Helicobacter pylori strain 29C8	PRJNA522954	SAMN10961634	Max von Pettenkofer-Institut	2003	Germany: Berlin	Germany	EU	gastric corpus	Corpus	Homo sapiens	Human			Gastritis	Diseased	Gastritis			PATRIC
210.742	Helicobacter pylori strain 29A2	PRJNA522954	SAMN10961633	Max von Pettenkofer-Institut	2003	Germany: Berlin	Germany	EU	gastric antrum	Antrum	Homo sapiens	Human			Gastritis	Diseased	Gastritis			PATRIC
210.742	Helicobacter pylori strain 12C8	PRJNA522954	SAMN10961632	Max von Pettenkofer-Institut	2003	Germany: Berlin	Germany	EU	gastric corpus	Corpus	Homo sapiens	Human			Gastritis	Diseased	Gastritis			PATRIC
210.743	Helicobacter pylori strain 12A3	PRJNA522954	SAMN10961631	Max von Pettenkofer-Institut	2003	Germany: Berlin	Germany	EU	gastric antrum	Antrum	Homo sapiens	Human			Gastritis	Diseased	Gastritis			PATRIC
210.743	Helicobacter pylori strain 8C10	PRJNA522954	SAMN10961630	Max von Pettenkofer-Institut	2003	Germany: Berlin	Germany	EU	gastric corpus	Corpus	Homo sapiens	Human			Gastritis	Diseased	Gastritis			PATRIC
210.743	Helicobacter pylori strain 8A3	PRJNA522954	SAMN10961629	Max von Pettenkofer-Institut	2003	Germany: Berlin	Germany	EU	gastric antrum	Antrum	Homo sapiens	Human			Gastritis	Diseased	Gastritis			PATRIC
SRR7874818	Helicobacter pylori	PRJNA490474	SAMN10053471	Otto von Guericke University, Dept. of Gastroenterology, Hepatology and Infectious Diseases, Magdeburg, Germany	2016-07-14	Germany: Magdeburg	Germany	EU	gastric fundus	Fundus	Homo sapiens	Human	female	32	Gastritis	Diseased	Gastritis			SRA
SRR7874819	Helicobacter pylori	PRJNA490474	SAMN10053470	Otto von Guericke University, Dept. of Gastroenterology, Hepatology and Infectious Diseases, Magdeburg, Germany	2016-07-14	Germany: Magdeburg	Germany	EU	gastric fundus	Fundus	Homo sapiens	Human	female	32	Gastritis	Diseased	Gastritis			SRA
SRR7874820	Helicobacter pylori	PRJNA490474	SAMN10053474	Otto von Guericke University, Dept. of Gastroenterology, Hepatology and Infectious Diseases, Magdeburg, Germany	2016-07-14	Germany: Magdeburg	Germany	EU	gastric antrum	Antrum	Homo sapiens	Human	female	55	Gastritis	Diseased	Gastritis			SRA
SRR7874821	Helicobacter pylori	PRJNA490474	SAMN10053473	Otto von Guericke University, Dept. of Gastroenterology, Hepatology and Infectious Diseases, Magdeburg, Germany	2016-07-14	Germany: Magdeburg	Germany	EU	gastric antrum	Antrum	Homo sapiens	Human	female	55	Gastritis	Diseased	Gastritis			SRA
SRR7874822	Helicobacter pylori	PRJNA490474	SAMN10053676	Otto von Guericke University, Dept. of Gastroenterology, Hepatology and Infectious Diseases, Magdeburg, Germany	2017-01-19	Germany: Magdeburg	Germany	EU	gastric corpus	Corpus	Homo sapiens	Human	male	36	Gastritis	Diseased	Gastritis			SRA
SRR7874823	Helicobacter pylori	PRJNA490474	SAMN10053677	Otto von Guericke University, Dept. of Gastroenterology, Hepatology and Infectious Diseases, Magdeburg, Germany	2017-01-19	Germany: Magdeburg	Germany	EU	gastric corpus	Corpus	Homo sapiens	Human	male	36	Gastritis	Diseased	Gastritis			SRA
SRR7874824	Helicobacter pylori	PRJNA490474	SAMN10053674	Otto von Guericke University, Dept. of Gastroenterology, Hepatology and Infectious Diseases, Magdeburg, Germany	2017-01-19	Germany: Magdeburg	Germany	EU	gastric corpus	Corpus	Homo sapiens	Human	male	36	Gastritis	Diseased	Gastritis			SRA
SRR7874825	Helicobacter pylori	PRJNA490474	SAMN10053675	Otto von Guericke University, Dept. of Gastroenterology, Hepatology and Infectious Diseases, Magdeburg, Germany	2017-01-19	Germany: Magdeburg	Germany	EU	gastric corpus	Corpus	Homo sapiens	Human	male	36	Gastritis	Diseased	Gastritis			SRA
SRR7874826	Helicobacter pylori	PRJNA490474	SAMN10053680	Otto von Guericke University, Dept. of Gastroenterology, Hepatology and Infectious Diseases, Magdeburg, Germany	2017-01-19	Germany: Magdeburg	Germany	EU	gastric corpus	Corpus	Homo sapiens	Human	male	36	Gastritis	Diseased	Gastritis			SRA
SRR7874827	Helicobacter pylori	PRJNA490474	SAMN10053681	Otto von Guericke University, Dept. of Gastroenterology, Hepatology and Infectious Diseases, Magdeburg, Germany	2017-01-19	Germany: Magdeburg	Germany	EU	gastric corpus	Corpus	Homo sapiens	Human	male	36	Gastritis	Diseased	Gastritis			SRA
SRR7874828	Helicobacter pylori	PRJNA490474	SAMN10053678	Otto von Guericke University, Dept. of Gastroenterology, Hepatology and Infectious Diseases, Magdeburg, Germany	2017-01-19	Germany: Magdeburg	Germany	EU	gastric corpus	Corpus	Homo sapiens	Human	male	36	Gastritis	Diseased	Gastritis			SRA
SRR7874829	Helicobacter pylori	PRJNA490474	SAMN10053679	Otto von Guericke University, Dept. of Gastroenterology, Hepatology and Infectious Diseases, Magdeburg, Germany	2017-01-19	Germany: Magdeburg	Germany	EU	gastric corpus	Corpus	Homo sapiens	Human	male	36	Gastritis	Diseased	Gastritis			SRA
SRR7874830	Helicobacter pylori	PRJNA490474	SAMN10053455	Otto von Guericke University, Dept. of Gastroenterology, Hepatology and Infectious Diseases, Magdeburg, Germany	2016-07-14	Germany: Magdeburg	Germany	EU	gastric corpus	Corpus	Homo sapiens	Human	female	32	Gastritis	Diseased	Gastritis			SRA
SRR7874831	Helicobacter pylori	PRJNA490474	SAMN10053454	Otto von Guericke University, Dept. of Gastroenterology, Hepatology and Infectious Diseases, Magdeburg, Germany	2016-07-14	Germany: Magdeburg	Germany	EU	gastric corpus	Corpus	Homo sapiens	Human	female	32	Gastritis	Diseased	Gastritis			SRA
SRR7874832	Helicobacter pylori	PRJNA490474	SAMN10053453	Otto von Guericke University, Dept. of Gastroenterology, Hepatology and Infectious Diseases, Magdeburg, Germany	2016-07-14	Germany: Magdeburg	Germany	EU	gastric corpus	Corpus	Homo sapiens	Human	female	32	Gastritis	Diseased	Gastritis			SRA
SRR7874833	Helicobacter pylori	PRJNA490474	SAMN10053451	Otto von Guericke University, Dept. of Gastroenterology, Hepatology and Infectious Diseases, Magdeburg, Germany	2016-07-14	Germany: Magdeburg	Germany	EU	gastric antrum	Antrum	Homo sapiens	Human	female	32	Gastritis	Diseased	Gastritis			SRA
SRR7874834	Helicobacter pylori	PRJNA490474	SAMN10053450	Otto von Guericke University, Dept. of Gastroenterology, Hepatology and Infectious Diseases, Magdeburg, Germany	2016-07-14	Germany: Magdeburg	Germany	EU	gastric antrum	Antrum	Homo sapiens	Human	female	32	Gastritis	Diseased	Gastritis			SRA
SRR7874835	Helicobacter pylori	PRJNA490474	SAMN10053449	Otto von Guericke University, Dept. of Gastroenterology, Hepatology and Infectious Diseases, Magdeburg, Germany	2016-07-14	Germany: Magdeburg	Germany	EU	gastric antrum	Antrum	Homo sapiens	Human	female	32	Gastritis	Diseased	Gastritis			SRA
SRR7874836	Helicobacter pylori	PRJNA490474	SAMN10053448	Otto von Guericke University, Dept. of Gastroenterology, Hepatology and Infectious Diseases, Magdeburg, Germany	2016-07-14	Germany: Magdeburg	Germany	EU	gastric antrum	Antrum	Homo sapiens	Human	female	32	Gastritis	Diseased	Gastritis			SRA
SRR7874837	Helicobacter pylori	PRJNA490474	SAMN10053447	Otto von Guericke University, Dept. of Gastroenterology, Hepatology and Infectious Diseases, Magdeburg, Germany	2016-07-14	Germany: Magdeburg	Germany	EU	gastric antrum	Antrum	Homo sapiens	Human	female	32	Gastritis	Diseased	Gastritis			SRA
SRR7874838	Helicobacter pylori	PRJNA490474	SAMN10053446	Otto von Guericke University, Dept. of Gastroenterology, Hepatology and Infectious Diseases, Magdeburg, Germany	2016-07-14	Germany: Magdeburg	Germany	EU	gastric antrum	Antrum	Homo sapiens	Human	female	32	Gastritis	Diseased	Gastritis			SRA
SRR7874839	Helicobacter pylori	PRJNA490474	SAMN10053445	Otto von Guericke University, Dept. of Gastroenterology, Hepatology and Infectious Diseases, Magdeburg, Germany	2016-07-14	Germany: Magdeburg	Germany	EU	gastric antrum	Antrum	Homo sapiens	Human	female	32	Gastritis	Diseased	Gastritis			SRA
SRR7874840	Helicobacter pylori	PRJNA490474	SAMN10053401	Otto von Guericke University, Dept. of Gastroenterology, Hepatology and Infectious Diseases, Magdeburg, Germany	2016-06-10	Germany: Magdeburg	Germany	EU	gastric corpus	Corpus	Homo sapiens	Human	female	49	Gastritis	Diseased	Gastritis			SRA
SRR7874841	Helicobacter pylori	PRJNA490474	SAMN10053402	Otto von Guericke University, Dept. of Gastroenterology, Hepatology and Infectious Diseases, Magdeburg, Germany	2016-06-10	Germany: Magdeburg	Germany	EU	gastric fundus	Fundus	Homo sapiens	Human	female	49	Gastritis	Diseased	Gastritis			SRA
SRR7874842	Helicobacter pylori	PRJNA490474	SAMN10053395	Otto von Guericke University, Dept. of Gastroenterology, Hepatology and Infectious Diseases, Magdeburg, Germany	2016-06-10	Germany: Magdeburg	Germany	EU	gastric corpus	Corpus	Homo sapiens	Human	female	49	Gastritis	Diseased	Gastritis			SRA
SRR7874843	Helicobacter pylori	PRJNA490474	SAMN10053396	Otto von Guericke University, Dept. of Gastroenterology, Hepatology and Infectious Diseases, Magdeburg, Germany	2016-06-10	Germany: Magdeburg	Germany	EU	gastric corpus	Corpus	Homo sapiens	Human	female	49	Gastritis	Diseased	Gastritis			SRA
SRR7874844	Helicobacter pylori	PRJNA490474	SAMN10053393	Otto von Guericke University, Dept. of Gastroenterology, Hepatology and Infectious Diseases, Magdeburg, Germany	2016-06-10	Germany: Magdeburg	Germany	EU	gastric corpus	Corpus	Homo sapiens	Human	female	49	Gastritis	Diseased	Gastritis			SRA
SRR7874845	Helicobacter pylori	PRJNA490474	SAMN10053394	Otto von Guericke University, Dept. of Gastroenterology, Hepatology and Infectious Diseases, Magdeburg, Germany	2016-06-10	Germany: Magdeburg	Germany	EU	gastric corpus	Corpus	Homo sapiens	Human	female	49	Gastritis	Diseased	Gastritis			SRA
SRR7874846	Helicobacter pylori	PRJNA490474	SAMN10053399	Otto von Guericke University, Dept. of Gastroenterology, Hepatology and Infectious Diseases, Magdeburg, Germany	2016-06-10	Germany: Magdeburg	Germany	EU	gastric corpus	Corpus	Homo sapiens	Human	female	49	Gastritis	Diseased	Gastritis			SRA
SRR7874847	Helicobacter pylori	PRJNA490474	SAMN10053400	Otto von Guericke University, Dept. of Gastroenterology, Hepatology and Infectious Diseases, Magdeburg, Germany	2016-06-10	Germany: Magdeburg	Germany	EU	gastric corpus	Corpus	Homo sapiens	Human	female	49	Gastritis	Diseased	Gastritis			SRA
SRR7874848	Helicobacter pylori	PRJNA490474	SAMN10053397	Otto von Guericke University, Dept. of Gastroenterology, Hepatology and Infectious Diseases, Magdeburg, Germany	2016-06-10	Germany: Magdeburg	Germany	EU	gastric corpus	Corpus	Homo sapiens	Human	female	49	Gastritis	Diseased	Gastritis			SRA
SRR7874849	Helicobacter pylori	PRJNA490474	SAMN10053398	Otto von Guericke University, Dept. of Gastroenterology, Hepatology and Infectious Diseases, Magdeburg, Germany	2016-06-10	Germany: Magdeburg	Germany	EU	gastric corpus	Corpus	Homo sapiens	Human	female	49	Gastritis	Diseased	Gastritis			SRA
SRR7874850	Helicobacter pylori	PRJNA490474	SAMN10053796	Otto von Guericke University, Dept. of Gastroenterology, Hepatology and Infectious Diseases, Magdeburg, Germany	2014-11-24	Germany: Magdeburg	Germany	EU	gastric antrum	Antrum	Homo sapiens	Human	male	34	Gastritis	Diseased	Gastritis			SRA
SRR7874851	Helicobacter pylori	PRJNA490474	SAMN10053797	Otto von Guericke University, Dept. of Gastroenterology, Hepatology and Infectious Diseases, Magdeburg, Germany	2014-11-24	Germany: Magdeburg	Germany	EU	gastric antrum	Antrum	Homo sapiens	Human	male	34	Gastritis	Diseased	Gastritis			SRA
SRR7874852	Helicobacter pylori	PRJNA490474	SAMN10053798	Otto von Guericke University, Dept. of Gastroenterology, Hepatology and Infectious Diseases, Magdeburg, Germany	2014-11-24	Germany: Magdeburg	Germany	EU	gastric antrum	Antrum	Homo sapiens	Human	male	34	Gastritis	Diseased	Gastritis			SRA
SRR7874853	Helicobacter pylori	PRJNA490474	SAMN10053799	Otto von Guericke University, Dept. of Gastroenterology, Hepatology and Infectious Diseases, Magdeburg, Germany	2014-11-24	Germany: Magdeburg	Germany	EU	gastric antrum	Antrum	Homo sapiens	Human	male	34	Gastritis	Diseased	Gastritis			SRA
SRR7874854	Helicobacter pylori	PRJNA490474	SAMN10053791	Otto von Guericke University, Dept. of Gastroenterology, Hepatology and Infectious Diseases, Magdeburg, Germany	2014-11-24	Germany: Magdeburg	Germany	EU	gastric antrum	Antrum	Homo sapiens	Human	male	34	Gastritis	Diseased	Gastritis			SRA
SRR7874855	Helicobacter pylori	PRJNA490474	SAMN10053792	Otto von Guericke University, Dept. of Gastroenterology, Hepatology and Infectious Diseases, Magdeburg, Germany	2014-11-24	Germany: Magdeburg	Germany	EU	gastric antrum	Antrum	Homo sapiens	Human	male	34	Gastritis	Diseased	Gastritis			SRA
SRR7874856	Helicobacter pylori	PRJNA490474	SAMN10053794	Otto von Guericke University, Dept. of Gastroenterology, Hepatology and Infectious Diseases, Magdeburg, Germany	2014-11-24	Germany: Magdeburg	Germany	EU	gastric antrum	Antrum	Homo sapiens	Human	male	34	Gastritis	Diseased	Gastritis			SRA
SRR7874857	Helicobacter pylori	PRJNA490474	SAMN10053795	Otto von Guericke University, Dept. of Gastroenterology, Hepatology and Infectious Diseases, Magdeburg, Germany	2014-11-24	Germany: Magdeburg	Germany	EU	gastric antrum	Antrum	Homo sapiens	Human	male	34	Gastritis	Diseased	Gastritis			SRA
SRR7874858	Helicobacter pylori	PRJNA490474	SAMN10053801	Otto von Guericke University, Dept. of Gastroenterology, Hepatology and Infectious Diseases, Magdeburg, Germany	2014-11-24	Germany: Magdeburg	Germany	EU	gastric antrum	Antrum	Homo sapiens	Human	male	34	Gastritis	Diseased	Gastritis			SRA
SRR7874859	Helicobacter pylori	PRJNA490474	SAMN10053802	Otto von Guericke University, Dept. of Gastroenterology, Hepatology and Infectious Diseases, Magdeburg, Germany	2014-11-24	Germany: Magdeburg	Germany	EU	gastric antrum	Antrum	Homo sapiens	Human	male	34	Gastritis	Diseased	Gastritis			SRA
SRR7874860	Helicobacter pylori	PRJNA490474	SAMN10053546	Otto von Guericke University, Dept. of Gastroenterology, Hepatology and Infectious Diseases, Magdeburg, Germany	2016-11-08	Germany: Magdeburg	Germany	EU	gastric corpus	Corpus	Homo sapiens	Human	male	30	Gastritis	Diseased	Gastritis			SRA
SRR7874861	Helicobacter pylori	PRJNA490474	SAMN10053547	Otto von Guericke University, Dept. of Gastroenterology, Hepatology and Infectious Diseases, Magdeburg, Germany	2016-11-08	Germany: Magdeburg	Germany	EU	gastric corpus	Corpus	Homo sapiens	Human	male	30	Gastritis	Diseased	Gastritis			SRA
SRR7874862	Helicobacter pylori	PRJNA490474	SAMN10053544	Otto von Guericke University, Dept. of Gastroenterology, Hepatology and Infectious Diseases, Magdeburg, Germany	2016-11-08	Germany: Magdeburg	Germany	EU	gastric corpus	Corpus	Homo sapiens	Human	male	30	Gastritis	Diseased	Gastritis			SRA
SRR7874863	Helicobacter pylori	PRJNA490474	SAMN10053545	Otto von Guericke University, Dept. of Gastroenterology, Hepatology and Infectious Diseases, Magdeburg, Germany	2016-11-08	Germany: Magdeburg	Germany	EU	gastric corpus	Corpus	Homo sapiens	Human	male	30	Gastritis	Diseased	Gastritis			SRA
SRR7874864	Helicobacter pylori	PRJNA490474	SAMN10053542	Otto von Guericke University, Dept. of Gastroenterology, Hepatology and Infectious Diseases, Magdeburg, Germany	2016-11-08	Germany: Magdeburg	Germany	EU	gastric corpus	Corpus	Homo sapiens	Human	male	30	Gastritis	Diseased	Gastritis			SRA
SRR7874865	Helicobacter pylori	PRJNA490474	SAMN10053543	Otto von Guericke University, Dept. of Gastroenterology, Hepatology and Infectious Diseases, Magdeburg, Germany	2016-11-08	Germany: Magdeburg	Germany	EU	gastric corpus	Corpus	Homo sapiens	Human	male	30	Gastritis	Diseased	Gastritis			SRA
SRR7874866	Helicobacter pylori	PRJNA490474	SAMN10053540	Otto von Guericke University, Dept. of Gastroenterology, Hepatology and Infectious Diseases, Magdeburg, Germany	2016-11-08	Germany: Magdeburg	Germany	EU	gastric antrum	Antrum	Homo sapiens	Human	male	30	Gastritis	Diseased	Gastritis			SRA
SRR7874867	Helicobacter pylori	PRJNA490474	SAMN10053541	Otto von Guericke University, Dept. of Gastroenterology, Hepatology and Infectious Diseases, Magdeburg, Germany	2016-11-08	Germany: Magdeburg	Germany	EU	gastric antrum	Antrum	Homo sapiens	Human	male	30	Gastritis	Diseased	Gastritis			SRA
SRR7874868	Helicobacter pylori	PRJNA490474	SAMN10053548	Otto von Guericke University, Dept. of Gastroenterology, Hepatology and Infectious Diseases, Magdeburg, Germany	2016-11-08	Germany: Magdeburg	Germany	EU	gastric corpus	Corpus	Homo sapiens	Human	male	30	Gastritis	Diseased	Gastritis			SRA
SRR7874869	Helicobacter pylori	PRJNA490474	SAMN10053549	Otto von Guericke University, Dept. of Gastroenterology, Hepatology and Infectious Diseases, Magdeburg, Germany	2016-11-08	Germany: Magdeburg	Germany	EU	gastric corpus	Corpus	Homo sapiens	Human	male	30	Gastritis	Diseased	Gastritis			SRA
SRR7874870	Helicobacter pylori	PRJNA490474	SAMN10053704	Otto von Guericke University, Dept. of Gastroenterology, Hepatology and Infectious Diseases, Magdeburg, Germany	2012-03-05	Germany: Magdeburg	Germany	EU	gastric antrum	Antrum	Homo sapiens	Human	female	50	Gastritis	Diseased	Gastritis			SRA
SRR7874871	Helicobacter pylori	PRJNA490474	SAMN10053702	Otto von Guericke University, Dept. of Gastroenterology, Hepatology and Infectious Diseases, Magdeburg, Germany	2012-03-05	Germany: Magdeburg	Germany	EU	gastric antrum	Antrum	Homo sapiens	Human	female	50	Gastritis	Diseased	Gastritis			SRA
SRR7874872	Helicobacter pylori	PRJNA490474	SAMN10053697	Otto von Guericke University, Dept. of Gastroenterology, Hepatology and Infectious Diseases, Magdeburg, Germany	2017-01-19	Germany: Magdeburg	Germany	EU	gastric fundus	Fundus	Homo sapiens	Human	male	36	Gastritis	Diseased	Gastritis			SRA
SRR7874873	Helicobacter pylori	PRJNA490474	SAMN10053696	Otto von Guericke University, Dept. of Gastroenterology, Hepatology and Infectious Diseases, Magdeburg, Germany	2017-01-19	Germany: Magdeburg	Germany	EU	gastric fundus	Fundus	Homo sapiens	Human	male	36	Gastritis	Diseased	Gastritis			SRA
SRR7874874	Helicobacter pylori	PRJNA490474	SAMN10053695	Otto von Guericke University, Dept. of Gastroenterology, Hepatology and Infectious Diseases, Magdeburg, Germany	2017-01-19	Germany: Magdeburg	Germany	EU	gastric fundus	Fundus	Homo sapiens	Human	male	36	Gastritis	Diseased	Gastritis			SRA
SRR7874875	Helicobacter pylori	PRJNA490474	SAMN10053694	Otto von Guericke University, Dept. of Gastroenterology, Hepatology and Infectious Diseases, Magdeburg, Germany	2017-01-19	Germany: Magdeburg	Germany	EU	gastric fundus	Fundus	Homo sapiens	Human	male	36	Gastritis	Diseased	Gastritis			SRA
SRR7874876	Helicobacter pylori	PRJNA490474	SAMN10053701	Otto von Guericke University, Dept. of Gastroenterology, Hepatology and Infectious Diseases, Magdeburg, Germany	2012-03-05	Germany: Magdeburg	Germany	EU	gastric antrum	Antrum	Homo sapiens	Human	female	50	Gastritis	Diseased	Gastritis			SRA
SRR7874877	Helicobacter pylori	PRJNA490474	SAMN10053700	Otto von Guericke University, Dept. of Gastroenterology, Hepatology and Infectious Diseases, Magdeburg, Germany	2012-03-05	Germany: Magdeburg	Germany	EU	gastric antrum	Antrum	Homo sapiens	Human	female	50	Gastritis	Diseased	Gastritis			SRA
SRR7874878	Helicobacter pylori	PRJNA490474	SAMN10053699	Otto von Guericke University, Dept. of Gastroenterology, Hepatology and Infectious Diseases, Magdeburg, Germany	2012-03-05	Germany: Magdeburg	Germany	EU	gastric antrum	Antrum	Homo sapiens	Human	female	50	Gastritis	Diseased	Gastritis			SRA
SRR7874879	Helicobacter pylori	PRJNA490474	SAMN10053698	Otto von Guericke University, Dept. of Gastroenterology, Hepatology and Infectious Diseases, Magdeburg, Germany	2017-01-19	Germany: Magdeburg	Germany	EU	gastric fundus	Fundus	Homo sapiens	Human	male	36	Gastritis	Diseased	Gastritis			SRA
SRR7874880	Helicobacter pylori	PRJNA490474	SAMN10053642	Otto von Guericke University, Dept. of Gastroenterology, Hepatology and Infectious Diseases, Magdeburg, Germany	2016-11-22	Germany: Magdeburg	Germany	EU	gastric fundus	Fundus	Homo sapiens	Human	female	47	Atrophic gastritis	Diseased	Gastritis			SRA
SRR7874881	Helicobacter pylori	PRJNA490474	SAMN10053643	Otto von Guericke University, Dept. of Gastroenterology, Hepatology and Infectious Diseases, Magdeburg, Germany	2016-11-22	Germany: Magdeburg	Germany	EU	gastric fundus	Fundus	Homo sapiens	Human	female	47	Atrophic gastritis	Diseased	Gastritis			SRA
SRR7874882	Helicobacter pylori	PRJNA490474	SAMN10053640	Otto von Guericke University, Dept. of Gastroenterology, Hepatology and Infectious Diseases, Magdeburg, Germany	2016-11-22	Germany: Magdeburg	Germany	EU	gastric corpus	Corpus	Homo sapiens	Human	female	47	Atrophic gastritis	Diseased	Gastritis			SRA
SRR7874883	Helicobacter pylori	PRJNA490474	SAMN10053641	Otto von Guericke University, Dept. of Gastroenterology, Hepatology and Infectious Diseases, Magdeburg, Germany	2016-11-22	Germany: Magdeburg	Germany	EU	gastric corpus	Corpus	Homo sapiens	Human	female	47	Atrophic gastritis	Diseased	Gastritis			SRA
SRR7874884	Helicobacter pylori	PRJNA490474	SAMN10053638	Otto von Guericke University, Dept. of Gastroenterology, Hepatology and Infectious Diseases, Magdeburg, Germany	2016-11-22	Germany: Magdeburg	Germany	EU	gastric corpus	Corpus	Homo sapiens	Human	female	47	Atrophic gastritis	Diseased	Gastritis			SRA
SRR7874885	Helicobacter pylori	PRJNA490474	SAMN10053639	Otto von Guericke University, Dept. of Gastroenterology, Hepatology and Infectious Diseases, Magdeburg, Germany	2016-11-22	Germany: Magdeburg	Germany	EU	gastric corpus	Corpus	Homo sapiens	Human	female	47	Atrophic gastritis	Diseased	Gastritis			SRA
SRR7874886	Helicobacter pylori	PRJNA490474	SAMN10053636	Otto von Guericke University, Dept. of Gastroenterology, Hepatology and Infectious Diseases, Magdeburg, Germany	2016-11-22	Germany: Magdeburg	Germany	EU	gastric corpus	Corpus	Homo sapiens	Human	female	47	Atrophic gastritis	Diseased	Gastritis			SRA
SRR7874887	Helicobacter pylori	PRJNA490474	SAMN10053637	Otto von Guericke University, Dept. of Gastroenterology, Hepatology and Infectious Diseases, Magdeburg, Germany	2016-11-22	Germany: Magdeburg	Germany	EU	gastric corpus	Corpus	Homo sapiens	Human	female	47	Atrophic gastritis	Diseased	Gastritis			SRA
SRR7874888	Helicobacter pylori	PRJNA490474	SAMN10053634	Otto von Guericke University, Dept. of Gastroenterology, Hepatology and Infectious Diseases, Magdeburg, Germany	2016-11-22	Germany: Magdeburg	Germany	EU	gastric corpus	Corpus	Homo sapiens	Human	female	47	Atrophic gastritis	Diseased	Gastritis			SRA
SRR7874889	Helicobacter pylori	PRJNA490474	SAMN10053635	Otto von Guericke University, Dept. of Gastroenterology, Hepatology and Infectious Diseases, Magdeburg, Germany	2016-11-22	Germany: Magdeburg	Germany	EU	gastric corpus	Corpus	Homo sapiens	Human	female	47	Atrophic gastritis	Diseased	Gastritis			SRA
SRR7874890	Helicobacter pylori	PRJNA490474	SAMN10053406	Otto von Guericke University, Dept. of Gastroenterology, Hepatology and Infectious Diseases, Magdeburg, Germany	2016-06-10	Germany: Magdeburg	Germany	EU	gastric fundus	Fundus	Homo sapiens	Human	female	49	Gastritis	Diseased	Gastritis			SRA
SRR7874891	Helicobacter pylori	PRJNA490474	SAMN10053405	Otto von Guericke University, Dept. of Gastroenterology, Hepatology and Infectious Diseases, Magdeburg, Germany	2016-06-10	Germany: Magdeburg	Germany	EU	gastric fundus	Fundus	Homo sapiens	Human	female	49	Gastritis	Diseased	Gastritis			SRA
SRR7874892	Helicobacter pylori	PRJNA490474	SAMN10053404	Otto von Guericke University, Dept. of Gastroenterology, Hepatology and Infectious Diseases, Magdeburg, Germany	2016-06-10	Germany: Magdeburg	Germany	EU	gastric fundus	Fundus	Homo sapiens	Human	female	49	Gastritis	Diseased	Gastritis			SRA
SRR7874893	Helicobacter pylori	PRJNA490474	SAMN10053403	Otto von Guericke University, Dept. of Gastroenterology, Hepatology and Infectious Diseases, Magdeburg, Germany	2016-06-10	Germany: Magdeburg	Germany	EU	gastric fundus	Fundus	Homo sapiens	Human	female	49	Gastritis	Diseased	Gastritis			SRA
SRR7874894	Helicobacter pylori	PRJNA490474	SAMN10053410	Otto von Guericke University, Dept. of Gastroenterology, Hepatology and Infectious Diseases, Magdeburg, Germany	2016-06-10	Germany: Magdeburg	Germany	EU	gastric fundus	Fundus	Homo sapiens	Human	female	49	Gastritis	Diseased	Gastritis			SRA
SRR7874895	Helicobacter pylori	PRJNA490474	SAMN10053409	Otto von Guericke University, Dept. of Gastroenterology, Hepatology and Infectious Diseases, Magdeburg, Germany	2016-06-10	Germany: Magdeburg	Germany	EU	gastric fundus	Fundus	Homo sapiens	Human	female	49	Gastritis	Diseased	Gastritis			SRA
SRR7874896	Helicobacter pylori	PRJNA490474	SAMN10053408	Otto von Guericke University, Dept. of Gastroenterology, Hepatology and Infectious Diseases, Magdeburg, Germany	2016-06-10	Germany: Magdeburg	Germany	EU	gastric fundus	Fundus	Homo sapiens	Human	female	49	Gastritis	Diseased	Gastritis			SRA
SRR7874897	Helicobacter pylori	PRJNA490474	SAMN10053407	Otto von Guericke University, Dept. of Gastroenterology, Hepatology and Infectious Diseases, Magdeburg, Germany	2016-06-10	Germany: Magdeburg	Germany	EU	gastric fundus	Fundus	Homo sapiens	Human	female	49	Gastritis	Diseased	Gastritis			SRA
SRR7874898	Helicobacter pylori	PRJNA490474	SAMN10053412	Otto von Guericke University, Dept. of Gastroenterology, Hepatology and Infectious Diseases, Magdeburg, Germany	2016-07-06	Germany: Magdeburg	Germany	EU	gastric antrum	Antrum	Homo sapiens	Human	female	54	Gastritis	Diseased	Gastritis			SRA
SRR7874899	Helicobacter pylori	PRJNA490474	SAMN10053411	Otto von Guericke University, Dept. of Gastroenterology, Hepatology and Infectious Diseases, Magdeburg, Germany	2016-06-10	Germany: Magdeburg	Germany	EU	gastric fundus	Fundus	Homo sapiens	Human	female	49	Gastritis	Diseased	Gastritis			SRA
SRR7874900	Helicobacter pylori	PRJNA490474	SAMN10053817	Otto von Guericke University, Dept. of Gastroenterology, Hepatology and Infectious Diseases, Magdeburg, Germany	2014-11-24	Germany: Magdeburg	Germany	EU	gastric corpus	Corpus	Homo sapiens	Human	male	34	Gastritis	Diseased	Gastritis			SRA
SRR7874901	Helicobacter pylori	PRJNA490474	SAMN10053816	Otto von Guericke University, Dept. of Gastroenterology, Hepatology and Infectious Diseases, Magdeburg, Germany	2014-11-24	Germany: Magdeburg	Germany	EU	gastric corpus	Corpus	Homo sapiens	Human	male	34	Gastritis	Diseased	Gastritis			SRA
SRR7874902	Helicobacter pylori	PRJNA490474	SAMN10053815	Otto von Guericke University, Dept. of Gastroenterology, Hepatology and Infectious Diseases, Magdeburg, Germany	2014-11-24	Germany: Magdeburg	Germany	EU	gastric corpus	Corpus	Homo sapiens	Human	male	34	Gastritis	Diseased	Gastritis			SRA
SRR7874903	Helicobacter pylori	PRJNA490474	SAMN10053814	Otto von Guericke University, Dept. of Gastroenterology, Hepatology and Infectious Diseases, Magdeburg, Germany	2014-11-24	Germany: Magdeburg	Germany	EU	gastric corpus	Corpus	Homo sapiens	Human	male	34	Gastritis	Diseased	Gastritis			SRA
SRR7874904	Helicobacter pylori	PRJNA490474	SAMN10053822	Otto von Guericke University, Dept. of Gastroenterology, Hepatology and Infectious Diseases, Magdeburg, Germany	2014-11-25	Germany: Magdeburg	Germany	EU	gastric antrum	Antrum	Homo sapiens	Human	male	70	Atrophic gastritis	Diseased	Gastritis			SRA
SRR7874905	Helicobacter pylori	PRJNA490474	SAMN10053821	Otto von Guericke University, Dept. of Gastroenterology, Hepatology and Infectious Diseases, Magdeburg, Germany	2014-11-25	Germany: Magdeburg	Germany	EU	gastric antrum	Antrum	Homo sapiens	Human	male	70	Atrophic gastritis	Diseased	Gastritis			SRA
SRR7874906	Helicobacter pylori	PRJNA490474	SAMN10053820	Otto von Guericke University, Dept. of Gastroenterology, Hepatology and Infectious Diseases, Magdeburg, Germany	2014-11-25	Germany: Magdeburg	Germany	EU	gastric antrum	Antrum	Homo sapiens	Human	male	70	Atrophic gastritis	Diseased	Gastritis			SRA
SRR7874907	Helicobacter pylori	PRJNA490474	SAMN10053818	Otto von Guericke University, Dept. of Gastroenterology, Hepatology and Infectious Diseases, Magdeburg, Germany	2014-11-24	Germany: Magdeburg	Germany	EU	gastric corpus	Corpus	Homo sapiens	Human	male	34	Gastritis	Diseased	Gastritis			SRA
SRR7874908	Helicobacter pylori	PRJNA490474	SAMN10053824	Otto von Guericke University, Dept. of Gastroenterology, Hepatology and Infectious Diseases, Magdeburg, Germany	2014-11-25	Germany: Magdeburg	Germany	EU	gastric antrum	Antrum	Homo sapiens	Human	male	70	Atrophic gastritis	Diseased	Gastritis			SRA
SRR7874909	Helicobacter pylori	PRJNA490474	SAMN10053823	Otto von Guericke University, Dept. of Gastroenterology, Hepatology and Infectious Diseases, Magdeburg, Germany	2014-11-25	Germany: Magdeburg	Germany	EU	gastric antrum	Antrum	Homo sapiens	Human	male	70	Atrophic gastritis	Diseased	Gastritis			SRA
SRR7874910	Helicobacter pylori	PRJNA490474	SAMN10053479	Otto von Guericke University, Dept. of Gastroenterology, Hepatology and Infectious Diseases, Magdeburg, Germany	2016-07-14	Germany: Magdeburg	Germany	EU	gastric antrum	Antrum	Homo sapiens	Human	female	55	Gastritis	Diseased	Gastritis			SRA
SRR7874911	Helicobacter pylori	PRJNA490474	SAMN10053480	Otto von Guericke University, Dept. of Gastroenterology, Hepatology and Infectious Diseases, Magdeburg, Germany	2016-07-14	Germany: Magdeburg	Germany	EU	gastric antrum	Antrum	Homo sapiens	Human	female	55	Gastritis	Diseased	Gastritis			SRA
SRR7874912	Helicobacter pylori	PRJNA490474	SAMN10053506	Otto von Guericke University, Dept. of Gastroenterology, Hepatology and Infectious Diseases, Magdeburg, Germany	2016-07-18	Germany: Magdeburg	Germany	EU	gastric antrum	Antrum	Homo sapiens	Human	male	58	Gastritis	Diseased	Gastritis			SRA
SRR7874913	Helicobacter pylori	PRJNA490474	SAMN10053507	Otto von Guericke University, Dept. of Gastroenterology, Hepatology and Infectious Diseases, Magdeburg, Germany	2016-07-18	Germany: Magdeburg	Germany	EU	gastric antrum	Antrum	Homo sapiens	Human	male	58	Gastritis	Diseased	Gastritis			SRA
SRR7874914	Helicobacter pylori	PRJNA490474	SAMN10053499	Otto von Guericke University, Dept. of Gastroenterology, Hepatology and Infectious Diseases, Magdeburg, Germany	2016-07-14	Germany: Magdeburg	Germany	EU	gastric fundus	Fundus	Homo sapiens	Human	female	55	Gastritis	Diseased	Gastritis			SRA
SRR7874915	Helicobacter pylori	PRJNA490474	SAMN10053500	Otto von Guericke University, Dept. of Gastroenterology, Hepatology and Infectious Diseases, Magdeburg, Germany	2016-07-14	Germany: Magdeburg	Germany	EU	gastric fundus	Fundus	Homo sapiens	Human	female	55	Gastritis	Diseased	Gastritis			SRA
SRR7874916	Helicobacter pylori	PRJNA490474	SAMN10053497	Otto von Guericke University, Dept. of Gastroenterology, Hepatology and Infectious Diseases, Magdeburg, Germany	2016-07-14	Germany: Magdeburg	Germany	EU	gastric fundus	Fundus	Homo sapiens	Human	female	55	Gastritis	Diseased	Gastritis			SRA
SRR7874917	Helicobacter pylori	PRJNA490474	SAMN10053498	Otto von Guericke University, Dept. of Gastroenterology, Hepatology and Infectious Diseases, Magdeburg, Germany	2016-07-14	Germany: Magdeburg	Germany	EU	gastric fundus	Fundus	Homo sapiens	Human	female	55	Gastritis	Diseased	Gastritis			SRA
SRR7874918	Helicobacter pylori	PRJNA490474	SAMN10053504	Otto von Guericke University, Dept. of Gastroenterology, Hepatology and Infectious Diseases, Magdeburg, Germany	2016-07-18	Germany: Magdeburg	Germany	EU	gastric antrum	Antrum	Homo sapiens	Human	male	58	Gastritis	Diseased	Gastritis			SRA
SRR7874919	Helicobacter pylori	PRJNA490474	SAMN10053505	Otto von Guericke University, Dept. of Gastroenterology, Hepatology and Infectious Diseases, Magdeburg, Germany	2016-07-18	Germany: Magdeburg	Germany	EU	gastric antrum	Antrum	Homo sapiens	Human	male	58	Gastritis	Diseased	Gastritis			SRA
SRR7874920	Helicobacter pylori	PRJNA490474	SAMN10053501	Otto von Guericke University, Dept. of Gastroenterology, Hepatology and Infectious Diseases, Magdeburg, Germany	2016-07-14	Germany: Magdeburg	Germany	EU	gastric fundus	Fundus	Homo sapiens	Human	female	55	Gastritis	Diseased	Gastritis			SRA
SRR7874921	Helicobacter pylori	PRJNA490474	SAMN10053503	Otto von Guericke University, Dept. of Gastroenterology, Hepatology and Infectious Diseases, Magdeburg, Germany	2016-07-18	Germany: Magdeburg	Germany	EU	gastric antrum	Antrum	Homo sapiens	Human	male	58	Gastritis	Diseased	Gastritis			SRA
SRR7874922	Helicobacter pylori	PRJNA490474	SAMN10053485	Otto von Guericke University, Dept. of Gastroenterology, Hepatology and Infectious Diseases, Magdeburg, Germany	2016-07-14	Germany: Magdeburg	Germany	EU	gastric corpus	Corpus	Homo sapiens	Human	female	55	Gastritis	Diseased	Gastritis			SRA
SRR7874923	Helicobacter pylori	PRJNA490474	SAMN10053486	Otto von Guericke University, Dept. of Gastroenterology, Hepatology and Infectious Diseases, Magdeburg, Germany	2016-07-14	Germany: Magdeburg	Germany	EU	gastric corpus	Corpus	Homo sapiens	Human	female	55	Gastritis	Diseased	Gastritis			SRA
SRR7874924	Helicobacter pylori	PRJNA490474	SAMN10053747	Otto von Guericke University, Dept. of Gastroenterology, Hepatology and Infectious Diseases, Magdeburg, Germany	2013-01-22	Germany: Magdeburg	Germany	EU	gastric antrum	Antrum	Homo sapiens	Human	female	76	Gastritis	Diseased	Gastritis			SRA
SRR7874925	Helicobacter pylori	PRJNA490474	SAMN10053746	Otto von Guericke University, Dept. of Gastroenterology, Hepatology and Infectious Diseases, Magdeburg, Germany	2013-01-22	Germany: Magdeburg	Germany	EU	gastric antrum	Antrum	Homo sapiens	Human	female	76	Gastritis	Diseased	Gastritis			SRA
SRR7874926	Helicobacter pylori	PRJNA490474	SAMN10053745	Otto von Guericke University, Dept. of Gastroenterology, Hepatology and Infectious Diseases, Magdeburg, Germany	2013-01-22	Germany: Magdeburg	Germany	EU	gastric antrum	Antrum	Homo sapiens	Human	female	76	Gastritis	Diseased	Gastritis			SRA
SRR7874927	Helicobacter pylori	PRJNA490474	SAMN10053744	Otto von Guericke University, Dept. of Gastroenterology, Hepatology and Infectious Diseases, Magdeburg, Germany	2013-01-22	Germany: Magdeburg	Germany	EU	gastric antrum	Antrum	Homo sapiens	Human	female	76	Gastritis	Diseased	Gastritis			SRA
SRR7874928	Helicobacter pylori	PRJNA490474	SAMN10053743	Otto von Guericke University, Dept. of Gastroenterology, Hepatology and Infectious Diseases, Magdeburg, Germany	2013-01-22	Germany: Magdeburg	Germany	EU	gastric antrum	Antrum	Homo sapiens	Human	female	76	Gastritis	Diseased	Gastritis			SRA
SRR7874929	Helicobacter pylori	PRJNA490474	SAMN10053742	Otto von Guericke University, Dept. of Gastroenterology, Hepatology and Infectious Diseases, Magdeburg, Germany	2013-01-22	Germany: Magdeburg	Germany	EU	gastric antrum	Antrum	Homo sapiens	Human	female	76	Gastritis	Diseased	Gastritis			SRA
SRR7874930	Helicobacter pylori	PRJNA490474	SAMN10053741	Otto von Guericke University, Dept. of Gastroenterology, Hepatology and Infectious Diseases, Magdeburg, Germany	2013-01-22	Germany: Magdeburg	Germany	EU	gastric antrum	Antrum	Homo sapiens	Human	female	76	Gastritis	Diseased	Gastritis			SRA
SRR7874931	Helicobacter pylori	PRJNA490474	SAMN10053740	Otto von Guericke University, Dept. of Gastroenterology, Hepatology and Infectious Diseases, Magdeburg, Germany	2013-01-22	Germany: Magdeburg	Germany	EU	gastric antrum	Antrum	Homo sapiens	Human	female	76	Gastritis	Diseased	Gastritis			SRA
SRR7874932	Helicobacter pylori	PRJNA490474	SAMN10053738	Otto von Guericke University, Dept. of Gastroenterology, Hepatology and Infectious Diseases, Magdeburg, Germany	2012-03-15	Germany: Magdeburg	Germany	EU	gastric corpus	Corpus	Homo sapiens	Human	female	44	Gastritis	Diseased	Gastritis			SRA
SRR7874933	Helicobacter pylori	PRJNA490474	SAMN10053737	Otto von Guericke University, Dept. of Gastroenterology, Hepatology and Infectious Diseases, Magdeburg, Germany	2012-03-15	Germany: Magdeburg	Germany	EU	gastric corpus	Corpus	Homo sapiens	Human	female	44	Gastritis	Diseased	Gastritis			SRA
SRR7874934	Helicobacter pylori	PRJNA490474	SAMN10053594	Otto von Guericke University, Dept. of Gastroenterology, Hepatology and Infectious Diseases, Magdeburg, Germany	2016-11-16	Germany: Magdeburg	Germany	EU	gastric antrum	Antrum	Homo sapiens	Human	male	56	Gastritis	Diseased	Gastritis			SRA
SRR7874935	Helicobacter pylori	PRJNA490474	SAMN10053595	Otto von Guericke University, Dept. of Gastroenterology, Hepatology and Infectious Diseases, Magdeburg, Germany	2016-11-16	Germany: Magdeburg	Germany	EU	gastric antrum	Antrum	Homo sapiens	Human	male	56	Gastritis	Diseased	Gastritis			SRA
SRR7874936	Helicobacter pylori	PRJNA490474	SAMN10053591	Otto von Guericke University, Dept. of Gastroenterology, Hepatology and Infectious Diseases, Magdeburg, Germany	2016-11-11	Germany: Magdeburg	Germany	EU	gastric fundus	Fundus	Homo sapiens	Human	male	33	Gastritis	Diseased	Gastritis			SRA
SRR7874937	Helicobacter pylori	PRJNA490474	SAMN10053593	Otto von Guericke University, Dept. of Gastroenterology, Hepatology and Infectious Diseases, Magdeburg, Germany	2016-11-16	Germany: Magdeburg	Germany	EU	gastric antrum	Antrum	Homo sapiens	Human	male	56	Gastritis	Diseased	Gastritis			SRA
SRR7874938	Helicobacter pylori	PRJNA490474	SAMN10053598	Otto von Guericke University, Dept. of Gastroenterology, Hepatology and Infectious Diseases, Magdeburg, Germany	2016-11-16	Germany: Magdeburg	Germany	EU	gastric antrum	Antrum	Homo sapiens	Human	male	56	Gastritis	Diseased	Gastritis			SRA
SRR7874939	Helicobacter pylori	PRJNA490474	SAMN10053599	Otto von Guericke University, Dept. of Gastroenterology, Hepatology and Infectious Diseases, Magdeburg, Germany	2016-11-16	Germany: Magdeburg	Germany	EU	gastric antrum	Antrum	Homo sapiens	Human	male	56	Gastritis	Diseased	Gastritis			SRA
SRR7874940	Helicobacter pylori	PRJNA490474	SAMN10053596	Otto von Guericke University, Dept. of Gastroenterology, Hepatology and Infectious Diseases, Magdeburg, Germany	2016-11-16	Germany: Magdeburg	Germany	EU	gastric antrum	Antrum	Homo sapiens	Human	male	56	Gastritis	Diseased	Gastritis			SRA
SRR7874941	Helicobacter pylori	PRJNA490474	SAMN10053597	Otto von Guericke University, Dept. of Gastroenterology, Hepatology and Infectious Diseases, Magdeburg, Germany	2016-11-16	Germany: Magdeburg	Germany	EU	gastric antrum	Antrum	Homo sapiens	Human	male	56	Gastritis	Diseased	Gastritis			SRA
SRR7874942	Helicobacter pylori	PRJNA490474	SAMN10053601	Otto von Guericke University, Dept. of Gastroenterology, Hepatology and Infectious Diseases, Magdeburg, Germany	2016-11-16	Germany: Magdeburg	Germany	EU	gastric antrum	Antrum	Homo sapiens	Human	male	56	Gastritis	Diseased	Gastritis			SRA
SRR7874943	Helicobacter pylori	PRJNA490474	SAMN10053602	Otto von Guericke University, Dept. of Gastroenterology, Hepatology and Infectious Diseases, Magdeburg, Germany	2016-11-16	Germany: Magdeburg	Germany	EU	gastric corpus	Corpus	Homo sapiens	Human	male	56	Gastritis	Diseased	Gastritis			SRA
SRR7874944	Helicobacter pylori	PRJNA490474	SAMN10053864	Otto von Guericke University, Dept. of Gastroenterology, Hepatology and Infectious Diseases, Magdeburg, Germany	2014-11-25	Germany: Magdeburg	Germany	EU	gastric corpus	Corpus	Homo sapiens	Human	male	69	Atrophic gastritis	Diseased	Gastritis			SRA
SRR7874945	Helicobacter pylori	PRJNA490474	SAMN10053863	Otto von Guericke University, Dept. of Gastroenterology, Hepatology and Infectious Diseases, Magdeburg, Germany	2014-11-25	Germany: Magdeburg	Germany	EU	gastric corpus	Corpus	Homo sapiens	Human	male	69	Atrophic gastritis	Diseased	Gastritis			SRA
SRR7874946	Helicobacter pylori	PRJNA490474	SAMN10053862	Otto von Guericke University, Dept. of Gastroenterology, Hepatology and Infectious Diseases, Magdeburg, Germany	2014-11-25	Germany: Magdeburg	Germany	EU	gastric corpus	Corpus	Homo sapiens	Human	male	69	Atrophic gastritis	Diseased	Gastritis			SRA
SRR7874947	Helicobacter pylori	PRJNA490474	SAMN10053861	Otto von Guericke University, Dept. of Gastroenterology, Hepatology and Infectious Diseases, Magdeburg, Germany	2014-11-25	Germany: Magdeburg	Germany	EU	gastric corpus	Corpus	Homo sapiens	Human	male	69	Atrophic gastritis	Diseased	Gastritis			SRA
SRR7874948	Helicobacter pylori	PRJNA490474	SAMN10053860	Otto von Guericke University, Dept. of Gastroenterology, Hepatology and Infectious Diseases, Magdeburg, Germany	2014-11-25	Germany: Magdeburg	Germany	EU	gastric corpus	Corpus	Homo sapiens	Human	male	69	Atrophic gastritis	Diseased	Gastritis			SRA
SRR7874949	Helicobacter pylori	PRJNA490474	SAMN10053859	Otto von Guericke University, Dept. of Gastroenterology, Hepatology and Infectious Diseases, Magdeburg, Germany	2014-11-25	Germany: Magdeburg	Germany	EU	gastric corpus	Corpus	Homo sapiens	Human	male	69	Atrophic gastritis	Diseased	Gastritis			SRA
SRR7874950	Helicobacter pylori	PRJNA490474	SAMN10053858	Otto von Guericke University, Dept. of Gastroenterology, Hepatology and Infectious Diseases, Magdeburg, Germany	2014-11-25	Germany: Magdeburg	Germany	EU	gastric corpus	Corpus	Homo sapiens	Human	male	69	Atrophic gastritis	Diseased	Gastritis			SRA
SRR7874951	Helicobacter pylori	PRJNA490474	SAMN10053857	Otto von Guericke University, Dept. of Gastroenterology, Hepatology and Infectious Diseases, Magdeburg, Germany	2014-11-25	Germany: Magdeburg	Germany	EU	gastric corpus	Corpus	Homo sapiens	Human	male	69	Atrophic gastritis	Diseased	Gastritis			SRA
SRR7874952	Helicobacter pylori	PRJNA490474	SAMN10053867	Otto von Guericke University, Dept. of Gastroenterology, Hepatology and Infectious Diseases, Magdeburg, Germany	2014-11-25	Germany: Magdeburg	Germany	EU	gastric corpus	Corpus	Homo sapiens	Human	male	69	Atrophic gastritis	Diseased	Gastritis			SRA
SRR7874953	Helicobacter pylori	PRJNA490474	SAMN10053866	Otto von Guericke University, Dept. of Gastroenterology, Hepatology and Infectious Diseases, Magdeburg, Germany	2014-11-25	Germany: Magdeburg	Germany	EU	gastric corpus	Corpus	Homo sapiens	Human	male	69	Atrophic gastritis	Diseased	Gastritis			SRA
SRR7874954	Helicobacter pylori	PRJNA490474	SAMN10053693	Otto von Guericke University, Dept. of Gastroenterology, Hepatology and Infectious Diseases, Magdeburg, Germany	2017-01-19	Germany: Magdeburg	Germany	EU	gastric fundus	Fundus	Homo sapiens	Human	male	36	Gastritis	Diseased	Gastritis			SRA
SRR7874955	Helicobacter pylori	PRJNA490474	SAMN10053692	Otto von Guericke University, Dept. of Gastroenterology, Hepatology and Infectious Diseases, Magdeburg, Germany	2017-01-19	Germany: Magdeburg	Germany	EU	gastric fundus	Fundus	Homo sapiens	Human	male	36	Gastritis	Diseased	Gastritis			SRA
SRR7874956	Helicobacter pylori	PRJNA490474	SAMN10053477	Otto von Guericke University, Dept. of Gastroenterology, Hepatology and Infectious Diseases, Magdeburg, Germany	2016-07-14	Germany: Magdeburg	Germany	EU	gastric antrum	Antrum	Homo sapiens	Human	female	55	Gastritis	Diseased	Gastritis			SRA
SRR7874957	Helicobacter pylori	PRJNA490474	SAMN10053478	Otto von Guericke University, Dept. of Gastroenterology, Hepatology and Infectious Diseases, Magdeburg, Germany	2016-07-14	Germany: Magdeburg	Germany	EU	gastric antrum	Antrum	Homo sapiens	Human	female	55	Gastritis	Diseased	Gastritis			SRA
SRR7874958	Helicobacter pylori	PRJNA490474	SAMN10053483	Otto von Guericke University, Dept. of Gastroenterology, Hepatology and Infectious Diseases, Magdeburg, Germany	2016-07-14	Germany: Magdeburg	Germany	EU	gastric corpus	Corpus	Homo sapiens	Human	female	55	Gastritis	Diseased	Gastritis			SRA
SRR7874959	Helicobacter pylori	PRJNA490474	SAMN10053484	Otto von Guericke University, Dept. of Gastroenterology, Hepatology and Infectious Diseases, Magdeburg, Germany	2016-07-14	Germany: Magdeburg	Germany	EU	gastric corpus	Corpus	Homo sapiens	Human	female	55	Gastritis	Diseased	Gastritis			SRA
SRR7874960	Helicobacter pylori	PRJNA490474	SAMN10053481	Otto von Guericke University, Dept. of Gastroenterology, Hepatology and Infectious Diseases, Magdeburg, Germany	2016-07-14	Germany: Magdeburg	Germany	EU	gastric antrum	Antrum	Homo sapiens	Human	female	55	Gastritis	Diseased	Gastritis			SRA
SRR7874961	Helicobacter pylori	PRJNA490474	SAMN10053482	Otto von Guericke University, Dept. of Gastroenterology, Hepatology and Infectious Diseases, Magdeburg, Germany	2016-07-14	Germany: Magdeburg	Germany	EU	gastric corpus	Corpus	Homo sapiens	Human	female	55	Gastritis	Diseased	Gastritis			SRA
SRR7874962	Helicobacter pylori	PRJNA490474	SAMN10053685	Otto von Guericke University, Dept. of Gastroenterology, Hepatology and Infectious Diseases, Magdeburg, Germany	2017-01-19	Germany: Magdeburg	Germany	EU	gastric fundus	Fundus	Homo sapiens	Human	male	36	Gastritis	Diseased	Gastritis			SRA
SRR7874963	Helicobacter pylori	PRJNA490474	SAMN10053684	Otto von Guericke University, Dept. of Gastroenterology, Hepatology and Infectious Diseases, Magdeburg, Germany	2017-01-19	Germany: Magdeburg	Germany	EU	gastric fundus	Fundus	Homo sapiens	Human	male	36	Gastritis	Diseased	Gastritis			SRA
SRR7874964	Helicobacter pylori	PRJNA490474	SAMN10053687	Otto von Guericke University, Dept. of Gastroenterology, Hepatology and Infectious Diseases, Magdeburg, Germany	2017-01-19	Germany: Magdeburg	Germany	EU	gastric fundus	Fundus	Homo sapiens	Human	male	36	Gastritis	Diseased	Gastritis			SRA
SRR7874965	Helicobacter pylori	PRJNA490474	SAMN10053686	Otto von Guericke University, Dept. of Gastroenterology, Hepatology and Infectious Diseases, Magdeburg, Germany	2017-01-19	Germany: Magdeburg	Germany	EU	gastric fundus	Fundus	Homo sapiens	Human	male	36	Gastritis	Diseased	Gastritis			SRA
SRR7874966	Helicobacter pylori	PRJNA490474	SAMN10053689	Otto von Guericke University, Dept. of Gastroenterology, Hepatology and Infectious Diseases, Magdeburg, Germany	2017-01-19	Germany: Magdeburg	Germany	EU	gastric fundus	Fundus	Homo sapiens	Human	male	36	Gastritis	Diseased	Gastritis			SRA
SRR7874967	Helicobacter pylori	PRJNA490474	SAMN10053688	Otto von Guericke University, Dept. of Gastroenterology, Hepatology and Infectious Diseases, Magdeburg, Germany	2017-01-19	Germany: Magdeburg	Germany	EU	gastric fundus	Fundus	Homo sapiens	Human	male	36	Gastritis	Diseased	Gastritis			SRA
SRR7874968	Helicobacter pylori	PRJNA490474	SAMN10053691	Otto von Guericke University, Dept. of Gastroenterology, Hepatology and Infectious Diseases, Magdeburg, Germany	2017-01-19	Germany: Magdeburg	Germany	EU	gastric fundus	Fundus	Homo sapiens	Human	male	36	Gastritis	Diseased	Gastritis			SRA
SRR7874969	Helicobacter pylori	PRJNA490474	SAMN10053690	Otto von Guericke University, Dept. of Gastroenterology, Hepatology and Infectious Diseases, Magdeburg, Germany	2017-01-19	Germany: Magdeburg	Germany	EU	gastric fundus	Fundus	Homo sapiens	Human	male	36	Gastritis	Diseased	Gastritis			SRA
SRR7874970	Helicobacter pylori	PRJNA490474	SAMN10053464	Otto von Guericke University, Dept. of Gastroenterology, Hepatology and Infectious Diseases, Magdeburg, Germany	2016-07-14	Germany: Magdeburg	Germany	EU	gastric fundus	Fundus	Homo sapiens	Human	female	32	Gastritis	Diseased	Gastritis			SRA
SRR7874971	Helicobacter pylori	PRJNA490474	SAMN10053465	Otto von Guericke University, Dept. of Gastroenterology, Hepatology and Infectious Diseases, Magdeburg, Germany	2016-07-14	Germany: Magdeburg	Germany	EU	gastric fundus	Fundus	Homo sapiens	Human	female	32	Gastritis	Diseased	Gastritis			SRA
SRR7874972	Helicobacter pylori	PRJNA490474	SAMN10053456	Otto von Guericke University, Dept. of Gastroenterology, Hepatology and Infectious Diseases, Magdeburg, Germany	2016-07-14	Germany: Magdeburg	Germany	EU	gastric corpus	Corpus	Homo sapiens	Human	female	32	Gastritis	Diseased	Gastritis			SRA
SRR7874973	Helicobacter pylori	PRJNA490474	SAMN10053457	Otto von Guericke University, Dept. of Gastroenterology, Hepatology and Infectious Diseases, Magdeburg, Germany	2016-07-14	Germany: Magdeburg	Germany	EU	gastric corpus	Corpus	Homo sapiens	Human	female	32	Gastritis	Diseased	Gastritis			SRA
SRR7874974	Helicobacter pylori	PRJNA490474	SAMN10053458	Otto von Guericke University, Dept. of Gastroenterology, Hepatology and Infectious Diseases, Magdeburg, Germany	2016-07-14	Germany: Magdeburg	Germany	EU	gastric corpus	Corpus	Homo sapiens	Human	female	32	Gastritis	Diseased	Gastritis			SRA
SRR7874975	Helicobacter pylori	PRJNA490474	SAMN10053459	Otto von Guericke University, Dept. of Gastroenterology, Hepatology and Infectious Diseases, Magdeburg, Germany	2016-07-14	Germany: Magdeburg	Germany	EU	gastric corpus	Corpus	Homo sapiens	Human	female	32	Gastritis	Diseased	Gastritis			SRA
SRR7874976	Helicobacter pylori	PRJNA490474	SAMN10053460	Otto von Guericke University, Dept. of Gastroenterology, Hepatology and Infectious Diseases, Magdeburg, Germany	2016-07-14	Germany: Magdeburg	Germany	EU	gastric corpus	Corpus	Homo sapiens	Human	female	32	Gastritis	Diseased	Gastritis			SRA
SRR7874977	Helicobacter pylori	PRJNA490474	SAMN10053461	Otto von Guericke University, Dept. of Gastroenterology, Hepatology and Infectious Diseases, Magdeburg, Germany	2016-07-14	Germany: Magdeburg	Germany	EU	gastric corpus	Corpus	Homo sapiens	Human	female	32	Gastritis	Diseased	Gastritis			SRA
SRR7874978	Helicobacter pylori	PRJNA490474	SAMN10053462	Otto von Guericke University, Dept. of Gastroenterology, Hepatology and Infectious Diseases, Magdeburg, Germany	2016-07-14	Germany: Magdeburg	Germany	EU	gastric fundus	Fundus	Homo sapiens	Human	female	32	Gastritis	Diseased	Gastritis			SRA
SRR7874979	Helicobacter pylori	PRJNA490474	SAMN10053463	Otto von Guericke University, Dept. of Gastroenterology, Hepatology and Infectious Diseases, Magdeburg, Germany	2016-07-14	Germany: Magdeburg	Germany	EU	gastric fundus	Fundus	Homo sapiens	Human	female	32	Gastritis	Diseased	Gastritis			SRA
SRR7874980	Helicobacter pylori	PRJNA490474	SAMN10053783	Otto von Guericke University, Dept. of Gastroenterology, Hepatology and Infectious Diseases, Magdeburg, Germany	2013-11-26	Germany: Magdeburg	Germany	EU	gastric fundus	Fundus	Homo sapiens	Human	female	42	Atrophic gastritis	Diseased	Gastritis			SRA
SRR7874981	Helicobacter pylori	PRJNA490474	SAMN10053782	Otto von Guericke University, Dept. of Gastroenterology, Hepatology and Infectious Diseases, Magdeburg, Germany	2013-11-26	Germany: Magdeburg	Germany	EU	gastric fundus	Fundus	Homo sapiens	Human	female	42	Atrophic gastritis	Diseased	Gastritis			SRA
SRR7874982	Helicobacter pylori	PRJNA490474	SAMN10053781	Otto von Guericke University, Dept. of Gastroenterology, Hepatology and Infectious Diseases, Magdeburg, Germany	2013-11-26	Germany: Magdeburg	Germany	EU	gastric fundus	Fundus	Homo sapiens	Human	female	42	Atrophic gastritis	Diseased	Gastritis			SRA
SRR7874983	Helicobacter pylori	PRJNA490474	SAMN10053780	Otto von Guericke University, Dept. of Gastroenterology, Hepatology and Infectious Diseases, Magdeburg, Germany	2013-11-26	Germany: Magdeburg	Germany	EU	gastric fundus	Fundus	Homo sapiens	Human	female	42	Atrophic gastritis	Diseased	Gastritis			SRA
SRR7874984	Helicobacter pylori	PRJNA490474	SAMN10053788	Otto von Guericke University, Dept. of Gastroenterology, Hepatology and Infectious Diseases, Magdeburg, Germany	2013-11-26	Germany: Magdeburg	Germany	EU	gastric fundus	Fundus	Homo sapiens	Human	female	42	Atrophic gastritis	Diseased	Gastritis			SRA
SRR7874985	Helicobacter pylori	PRJNA490474	SAMN10053786	Otto von Guericke University, Dept. of Gastroenterology, Hepatology and Infectious Diseases, Magdeburg, Germany	2013-11-26	Germany: Magdeburg	Germany	EU	gastric fundus	Fundus	Homo sapiens	Human	female	42	Atrophic gastritis	Diseased	Gastritis			SRA
SRR7874986	Helicobacter pylori	PRJNA490474	SAMN10053785	Otto von Guericke University, Dept. of Gastroenterology, Hepatology and Infectious Diseases, Magdeburg, Germany	2013-11-26	Germany: Magdeburg	Germany	EU	gastric fundus	Fundus	Homo sapiens	Human	female	42	Atrophic gastritis	Diseased	Gastritis			SRA
SRR7874987	Helicobacter pylori	PRJNA490474	SAMN10053784	Otto von Guericke University, Dept. of Gastroenterology, Hepatology and Infectious Diseases, Magdeburg, Germany	2013-11-26	Germany: Magdeburg	Germany	EU	gastric fundus	Fundus	Homo sapiens	Human	female	42	Atrophic gastritis	Diseased	Gastritis			SRA
SRR7874988	Helicobacter pylori	PRJNA490474	SAMN10053790	Otto von Guericke University, Dept. of Gastroenterology, Hepatology and Infectious Diseases, Magdeburg, Germany	2014-11-24	Germany: Magdeburg	Germany	EU	gastric antrum	Antrum	Homo sapiens	Human	male	34	Gastritis	Diseased	Gastritis			SRA
SRR7874989	Helicobacter pylori	PRJNA490474	SAMN10053789	Otto von Guericke University, Dept. of Gastroenterology, Hepatology and Infectious Diseases, Magdeburg, Germany	2014-11-24	Germany: Magdeburg	Germany	EU	gastric antrum	Antrum	Homo sapiens	Human	male	34	Gastritis	Diseased	Gastritis			SRA
SRR7874990	Helicobacter pylori	PRJNA490474	SAMN10053535	Otto von Guericke University, Dept. of Gastroenterology, Hepatology and Infectious Diseases, Magdeburg, Germany	2016-11-08	Germany: Magdeburg	Germany	EU	gastric antrum	Antrum	Homo sapiens	Human	male	30	Gastritis	Diseased	Gastritis			SRA
SRR7874991	Helicobacter pylori	PRJNA490474	SAMN10053534	Otto von Guericke University, Dept. of Gastroenterology, Hepatology and Infectious Diseases, Magdeburg, Germany	2016-11-08	Germany: Magdeburg	Germany	EU	gastric antrum	Antrum	Homo sapiens	Human	male	30	Gastritis	Diseased	Gastritis			SRA
SRR7874992	Helicobacter pylori	PRJNA490474	SAMN10053537	Otto von Guericke University, Dept. of Gastroenterology, Hepatology and Infectious Diseases, Magdeburg, Germany	2016-11-08	Germany: Magdeburg	Germany	EU	gastric antrum	Antrum	Homo sapiens	Human	male	30	Gastritis	Diseased	Gastritis			SRA
SRR7874993	Helicobacter pylori	PRJNA490474	SAMN10053536	Otto von Guericke University, Dept. of Gastroenterology, Hepatology and Infectious Diseases, Magdeburg, Germany	2016-11-08	Germany: Magdeburg	Germany	EU	gastric antrum	Antrum	Homo sapiens	Human	male	30	Gastritis	Diseased	Gastritis			SRA
SRR7874994	Helicobacter pylori	PRJNA490474	SAMN10053530	Otto von Guericke University, Dept. of Gastroenterology, Hepatology and Infectious Diseases, Magdeburg, Germany	2016-07-18	Germany: Magdeburg	Germany	EU	gastric fundus	Fundus	Homo sapiens	Human	male	58	Gastritis	Diseased	Gastritis			SRA
SRR7874995	Helicobacter pylori	PRJNA490474	SAMN10053529	Otto von Guericke University, Dept. of Gastroenterology, Hepatology and Infectious Diseases, Magdeburg, Germany	2016-07-18	Germany: Magdeburg	Germany	EU	gastric fundus	Fundus	Homo sapiens	Human	male	58	Gastritis	Diseased	Gastritis			SRA
SRR7874996	Helicobacter pylori	PRJNA490474	SAMN10053533	Otto von Guericke University, Dept. of Gastroenterology, Hepatology and Infectious Diseases, Magdeburg, Germany	2016-11-08	Germany: Magdeburg	Germany	EU	gastric antrum	Antrum	Homo sapiens	Human	male	30	Gastritis	Diseased	Gastritis			SRA
SRR7874997	Helicobacter pylori	PRJNA490474	SAMN10053531	Otto von Guericke University, Dept. of Gastroenterology, Hepatology and Infectious Diseases, Magdeburg, Germany	2016-07-18	Germany: Magdeburg	Germany	EU	gastric fundus	Fundus	Homo sapiens	Human	male	58	Gastritis	Diseased	Gastritis			SRA
SRR7874998	Helicobacter pylori	PRJNA490474	SAMN10053539	Otto von Guericke University, Dept. of Gastroenterology, Hepatology and Infectious Diseases, Magdeburg, Germany	2016-11-08	Germany: Magdeburg	Germany	EU	gastric antrum	Antrum	Homo sapiens	Human	male	30	Gastritis	Diseased	Gastritis			SRA
SRR7874999	Helicobacter pylori	PRJNA490474	SAMN10053538	Otto von Guericke University, Dept. of Gastroenterology, Hepatology and Infectious Diseases, Magdeburg, Germany	2016-11-08	Germany: Magdeburg	Germany	EU	gastric antrum	Antrum	Homo sapiens	Human	male	30	Gastritis	Diseased	Gastritis			SRA
SRR7875000	Helicobacter pylori	PRJNA490474	SAMN10053733	Otto von Guericke University, Dept. of Gastroenterology, Hepatology and Infectious Diseases, Magdeburg, Germany	2012-03-15	Germany: Magdeburg	Germany	EU	gastric corpus	Corpus	Homo sapiens	Human	female	44	Gastritis	Diseased	Gastritis			SRA
SRR7875001	Helicobacter pylori	PRJNA490474	SAMN10053734	Otto von Guericke University, Dept. of Gastroenterology, Hepatology and Infectious Diseases, Magdeburg, Germany	2012-03-15	Germany: Magdeburg	Germany	EU	gastric corpus	Corpus	Homo sapiens	Human	female	44	Gastritis	Diseased	Gastritis			SRA
SRR7875002	Helicobacter pylori	PRJNA490474	SAMN10053731	Otto von Guericke University, Dept. of Gastroenterology, Hepatology and Infectious Diseases, Magdeburg, Germany	2012-03-15	Germany: Magdeburg	Germany	EU	gastric corpus	Corpus	Homo sapiens	Human	female	44	Gastritis	Diseased	Gastritis			SRA
SRR7875003	Helicobacter pylori	PRJNA490474	SAMN10053732	Otto von Guericke University, Dept. of Gastroenterology, Hepatology and Infectious Diseases, Magdeburg, Germany	2012-03-15	Germany: Magdeburg	Germany	EU	gastric corpus	Corpus	Homo sapiens	Human	female	44	Gastritis	Diseased	Gastritis			SRA
SRR7875004	Helicobacter pylori	PRJNA490474	SAMN10053729	Otto von Guericke University, Dept. of Gastroenterology, Hepatology and Infectious Diseases, Magdeburg, Germany	2012-03-15	Germany: Magdeburg	Germany	EU	gastric corpus	Corpus	Homo sapiens	Human	female	44	Gastritis	Diseased	Gastritis			SRA
SRR7875005	Helicobacter pylori	PRJNA490474	SAMN10053730	Otto von Guericke University, Dept. of Gastroenterology, Hepatology and Infectious Diseases, Magdeburg, Germany	2012-03-15	Germany: Magdeburg	Germany	EU	gastric corpus	Corpus	Homo sapiens	Human	female	44	Gastritis	Diseased	Gastritis			SRA
SRR7875006	Helicobacter pylori	PRJNA490474	SAMN10053727	Otto von Guericke University, Dept. of Gastroenterology, Hepatology and Infectious Diseases, Magdeburg, Germany	2012-03-15	Germany: Magdeburg	Germany	EU	gastric antrum	Antrum	Homo sapiens	Human	female	44	Gastritis	Diseased	Gastritis			SRA
SRR7875007	Helicobacter pylori	PRJNA490474	SAMN10053728	Otto von Guericke University, Dept. of Gastroenterology, Hepatology and Infectious Diseases, Magdeburg, Germany	2012-03-15	Germany: Magdeburg	Germany	EU	gastric antrum	Antrum	Homo sapiens	Human	female	44	Gastritis	Diseased	Gastritis			SRA
SRR7875008	Helicobacter pylori	PRJNA490474	SAMN10053735	Otto von Guericke University, Dept. of Gastroenterology, Hepatology and Infectious Diseases, Magdeburg, Germany	2012-03-15	Germany: Magdeburg	Germany	EU	gastric corpus	Corpus	Homo sapiens	Human	female	44	Gastritis	Diseased	Gastritis			SRA
SRR7875009	Helicobacter pylori	PRJNA490474	SAMN10053736	Otto von Guericke University, Dept. of Gastroenterology, Hepatology and Infectious Diseases, Magdeburg, Germany	2012-03-15	Germany: Magdeburg	Germany	EU	gastric corpus	Corpus	Homo sapiens	Human	female	44	Gastritis	Diseased	Gastritis			SRA
SRR7875010	Helicobacter pylori	PRJNA490474	SAMN10053653	Otto von Guericke University, Dept. of Gastroenterology, Hepatology and Infectious Diseases, Magdeburg, Germany	2017-01-19	Germany: Magdeburg	Germany	EU	gastric antrum	Antrum	Homo sapiens	Human	male	36	Gastritis	Diseased	Gastritis			SRA
SRR7875011	Helicobacter pylori	PRJNA490474	SAMN10053652	Otto von Guericke University, Dept. of Gastroenterology, Hepatology and Infectious Diseases, Magdeburg, Germany	2017-01-19	Germany: Magdeburg	Germany	EU	gastric antrum	Antrum	Homo sapiens	Human	male	36	Gastritis	Diseased	Gastritis			SRA
SRR7875012	Helicobacter pylori	PRJNA490474	SAMN10053649	Otto von Guericke University, Dept. of Gastroenterology, Hepatology and Infectious Diseases, Magdeburg, Germany	2016-11-22	Germany: Magdeburg	Germany	EU	gastric fundus	Fundus	Homo sapiens	Human	female	47	Atrophic gastritis	Diseased	Gastritis			SRA
SRR7875013	Helicobacter pylori	PRJNA490474	SAMN10053648	Otto von Guericke University, Dept. of Gastroenterology, Hepatology and Infectious Diseases, Magdeburg, Germany	2016-11-22	Germany: Magdeburg	Germany	EU	gastric fundus	Fundus	Homo sapiens	Human	female	47	Atrophic gastritis	Diseased	Gastritis			SRA
SRR7875014	Helicobacter pylori	PRJNA490474	SAMN10053651	Otto von Guericke University, Dept. of Gastroenterology, Hepatology and Infectious Diseases, Magdeburg, Germany	2016-11-22	Germany: Magdeburg	Germany	EU	gastric fundus	Fundus	Homo sapiens	Human	female	47	Atrophic gastritis	Diseased	Gastritis			SRA
SRR7875015	Helicobacter pylori	PRJNA490474	SAMN10053650	Otto von Guericke University, Dept. of Gastroenterology, Hepatology and Infectious Diseases, Magdeburg, Germany	2016-11-22	Germany: Magdeburg	Germany	EU	gastric fundus	Fundus	Homo sapiens	Human	female	47	Atrophic gastritis	Diseased	Gastritis			SRA
SRR7875016	Helicobacter pylori	PRJNA490474	SAMN10053645	Otto von Guericke University, Dept. of Gastroenterology, Hepatology and Infectious Diseases, Magdeburg, Germany	2016-11-22	Germany: Magdeburg	Germany	EU	gastric fundus	Fundus	Homo sapiens	Human	female	47	Atrophic gastritis	Diseased	Gastritis			SRA
SRR7875017	Helicobacter pylori	PRJNA490474	SAMN10053644	Otto von Guericke University, Dept. of Gastroenterology, Hepatology and Infectious Diseases, Magdeburg, Germany	2016-11-22	Germany: Magdeburg	Germany	EU	gastric fundus	Fundus	Homo sapiens	Human	female	47	Atrophic gastritis	Diseased	Gastritis			SRA
SRR7875018	Helicobacter pylori	PRJNA490474	SAMN10053647	Otto von Guericke University, Dept. of Gastroenterology, Hepatology and Infectious Diseases, Magdeburg, Germany	2016-11-22	Germany: Magdeburg	Germany	EU	gastric fundus	Fundus	Homo sapiens	Human	female	47	Atrophic gastritis	Diseased	Gastritis			SRA
SRR7875019	Helicobacter pylori	PRJNA490474	SAMN10053646	Otto von Guericke University, Dept. of Gastroenterology, Hepatology and Infectious Diseases, Magdeburg, Germany	2016-11-22	Germany: Magdeburg	Germany	EU	gastric fundus	Fundus	Homo sapiens	Human	female	47	Atrophic gastritis	Diseased	Gastritis			SRA
SRR7875020	Helicobacter pylori	PRJNA490474	SAMN10053583	Otto von Guericke University, Dept. of Gastroenterology, Hepatology and Infectious Diseases, Magdeburg, Germany	2016-11-11	Germany: Magdeburg	Germany	EU	gastric fundus	Fundus	Homo sapiens	Human	male	33	Gastritis	Diseased	Gastritis			SRA
SRR7875021	Helicobacter pylori	PRJNA490474	SAMN10053584	Otto von Guericke University, Dept. of Gastroenterology, Hepatology and Infectious Diseases, Magdeburg, Germany	2016-11-11	Germany: Magdeburg	Germany	EU	gastric fundus	Fundus	Homo sapiens	Human	male	33	Gastritis	Diseased	Gastritis			SRA
SRR7875022	Helicobacter pylori	PRJNA490474	SAMN10053581	Otto von Guericke University, Dept. of Gastroenterology, Hepatology and Infectious Diseases, Magdeburg, Germany	2016-11-11	Germany: Magdeburg	Germany	EU	gastric corpus	Corpus	Homo sapiens	Human	male	33	Gastritis	Diseased	Gastritis			SRA
SRR7875023	Helicobacter pylori	PRJNA490474	SAMN10053582	Otto von Guericke University, Dept. of Gastroenterology, Hepatology and Infectious Diseases, Magdeburg, Germany	2016-11-11	Germany: Magdeburg	Germany	EU	gastric fundus	Fundus	Homo sapiens	Human	male	33	Gastritis	Diseased	Gastritis			SRA
SRR7875024	Helicobacter pylori	PRJNA490474	SAMN10053587	Otto von Guericke University, Dept. of Gastroenterology, Hepatology and Infectious Diseases, Magdeburg, Germany	2016-11-11	Germany: Magdeburg	Germany	EU	gastric fundus	Fundus	Homo sapiens	Human	male	33	Gastritis	Diseased	Gastritis			SRA
SRR7875025	Helicobacter pylori	PRJNA490474	SAMN10053588	Otto von Guericke University, Dept. of Gastroenterology, Hepatology and Infectious Diseases, Magdeburg, Germany	2016-11-11	Germany: Magdeburg	Germany	EU	gastric fundus	Fundus	Homo sapiens	Human	male	33	Gastritis	Diseased	Gastritis			SRA
SRR7875026	Helicobacter pylori	PRJNA490474	SAMN10053585	Otto von Guericke University, Dept. of Gastroenterology, Hepatology and Infectious Diseases, Magdeburg, Germany	2016-11-11	Germany: Magdeburg	Germany	EU	gastric fundus	Fundus	Homo sapiens	Human	male	33	Gastritis	Diseased	Gastritis			SRA
SRR7875027	Helicobacter pylori	PRJNA490474	SAMN10053586	Otto von Guericke University, Dept. of Gastroenterology, Hepatology and Infectious Diseases, Magdeburg, Germany	2016-11-11	Germany: Magdeburg	Germany	EU	gastric fundus	Fundus	Homo sapiens	Human	male	33	Gastritis	Diseased	Gastritis			SRA
SRR7875028	Helicobacter pylori	PRJNA490474	SAMN10053589	Otto von Guericke University, Dept. of Gastroenterology, Hepatology and Infectious Diseases, Magdeburg, Germany	2016-11-11	Germany: Magdeburg	Germany	EU	gastric fundus	Fundus	Homo sapiens	Human	male	33	Gastritis	Diseased	Gastritis			SRA
SRR7875029	Helicobacter pylori	PRJNA490474	SAMN10053590	Otto von Guericke University, Dept. of Gastroenterology, Hepatology and Infectious Diseases, Magdeburg, Germany	2016-11-11	Germany: Magdeburg	Germany	EU	gastric fundus	Fundus	Homo sapiens	Human	male	33	Gastritis	Diseased	Gastritis			SRA
SRR7875030	Helicobacter pylori	PRJNA490474	SAMN10053833	Otto von Guericke University, Dept. of Gastroenterology, Hepatology and Infectious Diseases, Magdeburg, Germany	2014-11-25	Germany: Magdeburg	Germany	EU	gastric corpus	Corpus	Homo sapiens	Human	male	70	Atrophic gastritis	Diseased	Gastritis			SRA
SRR7875031	Helicobacter pylori	PRJNA490474	SAMN10053834	Otto von Guericke University, Dept. of Gastroenterology, Hepatology and Infectious Diseases, Magdeburg, Germany	2014-11-25	Germany: Magdeburg	Germany	EU	gastric corpus	Corpus	Homo sapiens	Human	male	70	Atrophic gastritis	Diseased	Gastritis			SRA
SRR7875032	Helicobacter pylori	PRJNA490474	SAMN10053831	Otto von Guericke University, Dept. of Gastroenterology, Hepatology and Infectious Diseases, Magdeburg, Germany	2014-11-25	Germany: Magdeburg	Germany	EU	gastric corpus	Corpus	Homo sapiens	Human	male	70	Atrophic gastritis	Diseased	Gastritis			SRA
SRR7875033	Helicobacter pylori	PRJNA490474	SAMN10053832	Otto von Guericke University, Dept. of Gastroenterology, Hepatology and Infectious Diseases, Magdeburg, Germany	2014-11-25	Germany: Magdeburg	Germany	EU	gastric corpus	Corpus	Homo sapiens	Human	male	70	Atrophic gastritis	Diseased	Gastritis			SRA
SRR7875034	Helicobacter pylori	PRJNA490474	SAMN10053829	Otto von Guericke University, Dept. of Gastroenterology, Hepatology and Infectious Diseases, Magdeburg, Germany	2014-11-25	Germany: Magdeburg	Germany	EU	gastric corpus	Corpus	Homo sapiens	Human	male	70	Atrophic gastritis	Diseased	Gastritis			SRA
SRR7875035	Helicobacter pylori	PRJNA490474	SAMN10053830	Otto von Guericke University, Dept. of Gastroenterology, Hepatology and Infectious Diseases, Magdeburg, Germany	2014-11-25	Germany: Magdeburg	Germany	EU	gastric corpus	Corpus	Homo sapiens	Human	male	70	Atrophic gastritis	Diseased	Gastritis			SRA
SRR7875036	Helicobacter pylori	PRJNA490474	SAMN10053827	Otto von Guericke University, Dept. of Gastroenterology, Hepatology and Infectious Diseases, Magdeburg, Germany	2014-11-25	Germany: Magdeburg	Germany	EU	gastric antrum	Antrum	Homo sapiens	Human	male	70	Atrophic gastritis	Diseased	Gastritis			SRA
SRR7875037	Helicobacter pylori	PRJNA490474	SAMN10053828	Otto von Guericke University, Dept. of Gastroenterology, Hepatology and Infectious Diseases, Magdeburg, Germany	2014-11-25	Germany: Magdeburg	Germany	EU	gastric antrum	Antrum	Homo sapiens	Human	male	70	Atrophic gastritis	Diseased	Gastritis			SRA
SRR7875038	Helicobacter pylori	PRJNA490474	SAMN10053825	Otto von Guericke University, Dept. of Gastroenterology, Hepatology and Infectious Diseases, Magdeburg, Germany	2014-11-25	Germany: Magdeburg	Germany	EU	gastric antrum	Antrum	Homo sapiens	Human	male	70	Atrophic gastritis	Diseased	Gastritis			SRA
SRR7875039	Helicobacter pylori	PRJNA490474	SAMN10053826	Otto von Guericke University, Dept. of Gastroenterology, Hepatology and Infectious Diseases, Magdeburg, Germany	2014-11-25	Germany: Magdeburg	Germany	EU	gastric antrum	Antrum	Homo sapiens	Human	male	70	Atrophic gastritis	Diseased	Gastritis			SRA
SRR7875040	Helicobacter pylori	PRJNA490474	SAMN10053496	Otto von Guericke University, Dept. of Gastroenterology, Hepatology and Infectious Diseases, Magdeburg, Germany	2016-07-14	Germany: Magdeburg	Germany	EU	gastric fundus	Fundus	Homo sapiens	Human	female	55	Gastritis	Diseased	Gastritis			SRA
SRR7875041	Helicobacter pylori	PRJNA490474	SAMN10053495	Otto von Guericke University, Dept. of Gastroenterology, Hepatology and Infectious Diseases, Magdeburg, Germany	2016-07-14	Germany: Magdeburg	Germany	EU	gastric fundus	Fundus	Homo sapiens	Human	female	55	Gastritis	Diseased	Gastritis			SRA
SRR7875042	Helicobacter pylori	PRJNA490474	SAMN10053488	Otto von Guericke University, Dept. of Gastroenterology, Hepatology and Infectious Diseases, Magdeburg, Germany	2016-07-14	Germany: Magdeburg	Germany	EU	gastric corpus	Corpus	Homo sapiens	Human	female	55	Gastritis	Diseased	Gastritis			SRA
SRR7875043	Helicobacter pylori	PRJNA490474	SAMN10053487	Otto von Guericke University, Dept. of Gastroenterology, Hepatology and Infectious Diseases, Magdeburg, Germany	2016-07-14	Germany: Magdeburg	Germany	EU	gastric corpus	Corpus	Homo sapiens	Human	female	55	Gastritis	Diseased	Gastritis			SRA
SRR7875044	Helicobacter pylori	PRJNA490474	SAMN10053490	Otto von Guericke University, Dept. of Gastroenterology, Hepatology and Infectious Diseases, Magdeburg, Germany	2016-07-14	Germany: Magdeburg	Germany	EU	gastric corpus	Corpus	Homo sapiens	Human	female	55	Gastritis	Diseased	Gastritis			SRA
SRR7875045	Helicobacter pylori	PRJNA490474	SAMN10053489	Otto von Guericke University, Dept. of Gastroenterology, Hepatology and Infectious Diseases, Magdeburg, Germany	2016-07-14	Germany: Magdeburg	Germany	EU	gastric corpus	Corpus	Homo sapiens	Human	female	55	Gastritis	Diseased	Gastritis			SRA
SRR7875046	Helicobacter pylori	PRJNA490474	SAMN10053492	Otto von Guericke University, Dept. of Gastroenterology, Hepatology and Infectious Diseases, Magdeburg, Germany	2016-07-14	Germany: Magdeburg	Germany	EU	gastric fundus	Fundus	Homo sapiens	Human	female	55	Gastritis	Diseased	Gastritis			SRA
SRR7875047	Helicobacter pylori	PRJNA490474	SAMN10053491	Otto von Guericke University, Dept. of Gastroenterology, Hepatology and Infectious Diseases, Magdeburg, Germany	2016-07-14	Germany: Magdeburg	Germany	EU	gastric corpus	Corpus	Homo sapiens	Human	female	55	Gastritis	Diseased	Gastritis			SRA
SRR7875048	Helicobacter pylori	PRJNA490474	SAMN10053494	Otto von Guericke University, Dept. of Gastroenterology, Hepatology and Infectious Diseases, Magdeburg, Germany	2016-07-14	Germany: Magdeburg	Germany	EU	gastric fundus	Fundus	Homo sapiens	Human	female	55	Gastritis	Diseased	Gastritis			SRA
SRR7875049	Helicobacter pylori	PRJNA490474	SAMN10053493	Otto von Guericke University, Dept. of Gastroenterology, Hepatology and Infectious Diseases, Magdeburg, Germany	2016-07-14	Germany: Magdeburg	Germany	EU	gastric fundus	Fundus	Homo sapiens	Human	female	55	Gastritis	Diseased	Gastritis			SRA
SRR7875050	Helicobacter pylori	PRJNA490474	SAMN10053422	Otto von Guericke University, Dept. of Gastroenterology, Hepatology and Infectious Diseases, Magdeburg, Germany	2016-07-06	Germany: Magdeburg	Germany	EU	gastric corpus	Corpus	Homo sapiens	Human	female	54	Gastritis	Diseased	Gastritis			SRA
SRR7875051	Helicobacter pylori	PRJNA490474	SAMN10053423	Otto von Guericke University, Dept. of Gastroenterology, Hepatology and Infectious Diseases, Magdeburg, Germany	2016-07-06	Germany: Magdeburg	Germany	EU	gastric corpus	Corpus	Homo sapiens	Human	female	54	Gastritis	Diseased	Gastritis			SRA
SRR7875052	Helicobacter pylori	PRJNA490474	SAMN10053417	Otto von Guericke University, Dept. of Gastroenterology, Hepatology and Infectious Diseases, Magdeburg, Germany	2016-07-06	Germany: Magdeburg	Germany	EU	gastric antrum	Antrum	Homo sapiens	Human	female	54	Gastritis	Diseased	Gastritis			SRA
SRR7875053	Helicobacter pylori	PRJNA490474	SAMN10053418	Otto von Guericke University, Dept. of Gastroenterology, Hepatology and Infectious Diseases, Magdeburg, Germany	2016-07-06	Germany: Magdeburg	Germany	EU	gastric antrum	Antrum	Homo sapiens	Human	female	54	Gastritis	Diseased	Gastritis			SRA
SRR7875054	Helicobacter pylori	PRJNA490474	SAMN10053420	Otto von Guericke University, Dept. of Gastroenterology, Hepatology and Infectious Diseases, Magdeburg, Germany	2016-07-06	Germany: Magdeburg	Germany	EU	gastric antrum	Antrum	Homo sapiens	Human	female	54	Gastritis	Diseased	Gastritis			SRA
SRR7875055	Helicobacter pylori	PRJNA490474	SAMN10053421	Otto von Guericke University, Dept. of Gastroenterology, Hepatology and Infectious Diseases, Magdeburg, Germany	2016-07-06	Germany: Magdeburg	Germany	EU	gastric antrum	Antrum	Homo sapiens	Human	female	54	Gastritis	Diseased	Gastritis			SRA
SRR7875056	Helicobacter pylori	PRJNA490474	SAMN10053413	Otto von Guericke University, Dept. of Gastroenterology, Hepatology and Infectious Diseases, Magdeburg, Germany	2016-07-06	Germany: Magdeburg	Germany	EU	gastric antrum	Antrum	Homo sapiens	Human	female	54	Gastritis	Diseased	Gastritis			SRA
SRR7875057	Helicobacter pylori	PRJNA490474	SAMN10053414	Otto von Guericke University, Dept. of Gastroenterology, Hepatology and Infectious Diseases, Magdeburg, Germany	2016-07-06	Germany: Magdeburg	Germany	EU	gastric antrum	Antrum	Homo sapiens	Human	female	54	Gastritis	Diseased	Gastritis			SRA
SRR7875058	Helicobacter pylori	PRJNA490474	SAMN10053415	Otto von Guericke University, Dept. of Gastroenterology, Hepatology and Infectious Diseases, Magdeburg, Germany	2016-07-06	Germany: Magdeburg	Germany	EU	gastric antrum	Antrum	Homo sapiens	Human	female	54	Gastritis	Diseased	Gastritis			SRA
SRR7875059	Helicobacter pylori	PRJNA490474	SAMN10053416	Otto von Guericke University, Dept. of Gastroenterology, Hepatology and Infectious Diseases, Magdeburg, Germany	2016-07-06	Germany: Magdeburg	Germany	EU	gastric antrum	Antrum	Homo sapiens	Human	female	54	Gastritis	Diseased	Gastritis			SRA
SRR7875060	Helicobacter pylori	PRJNA490474	SAMN10053469	Otto von Guericke University, Dept. of Gastroenterology, Hepatology and Infectious Diseases, Magdeburg, Germany	2016-07-14	Germany: Magdeburg	Germany	EU	gastric fundus	Fundus	Homo sapiens	Human	female	32	Gastritis	Diseased	Gastritis			SRA
SRR7875061	Helicobacter pylori	PRJNA490474	SAMN10053778	Otto von Guericke University, Dept. of Gastroenterology, Hepatology and Infectious Diseases, Magdeburg, Germany	2013-11-26	Germany: Magdeburg	Germany	EU	gastric corpus	Corpus	Homo sapiens	Human	female	42	Atrophic gastritis	Diseased	Gastritis			SRA
SRR7875062	Helicobacter pylori	PRJNA490474	SAMN10053779	Otto von Guericke University, Dept. of Gastroenterology, Hepatology and Infectious Diseases, Magdeburg, Germany	2013-11-26	Germany: Magdeburg	Germany	EU	gastric fundus	Fundus	Homo sapiens	Human	female	42	Atrophic gastritis	Diseased	Gastritis			SRA
SRR7875063	Helicobacter pylori	PRJNA490474	SAMN10053468	Otto von Guericke University, Dept. of Gastroenterology, Hepatology and Infectious Diseases, Magdeburg, Germany	2016-07-14	Germany: Magdeburg	Germany	EU	gastric fundus	Fundus	Homo sapiens	Human	female	32	Gastritis	Diseased	Gastritis			SRA
SRR7875064	Helicobacter pylori	PRJNA490474	SAMN10053772	Otto von Guericke University, Dept. of Gastroenterology, Hepatology and Infectious Diseases, Magdeburg, Germany	2013-11-26	Germany: Magdeburg	Germany	EU	gastric corpus	Corpus	Homo sapiens	Human	female	42	Atrophic gastritis	Diseased	Gastritis			SRA
SRR7875065	Helicobacter pylori	PRJNA490474	SAMN10053773	Otto von Guericke University, Dept. of Gastroenterology, Hepatology and Infectious Diseases, Magdeburg, Germany	2013-11-26	Germany: Magdeburg	Germany	EU	gastric corpus	Corpus	Homo sapiens	Human	female	42	Atrophic gastritis	Diseased	Gastritis			SRA
SRR7875066	Helicobacter pylori	PRJNA490474	SAMN10053770	Otto von Guericke University, Dept. of Gastroenterology, Hepatology and Infectious Diseases, Magdeburg, Germany	2013-11-26	Germany: Magdeburg	Germany	EU	gastric corpus	Corpus	Homo sapiens	Human	female	42	Atrophic gastritis	Diseased	Gastritis			SRA
SRR7875067	Helicobacter pylori	PRJNA490474	SAMN10053771	Otto von Guericke University, Dept. of Gastroenterology, Hepatology and Infectious Diseases, Magdeburg, Germany	2013-11-26	Germany: Magdeburg	Germany	EU	gastric corpus	Corpus	Homo sapiens	Human	female	42	Atrophic gastritis	Diseased	Gastritis			SRA
SRR7875068	Helicobacter pylori	PRJNA490474	SAMN10053776	Otto von Guericke University, Dept. of Gastroenterology, Hepatology and Infectious Diseases, Magdeburg, Germany	2013-11-26	Germany: Magdeburg	Germany	EU	gastric corpus	Corpus	Homo sapiens	Human	female	42	Atrophic gastritis	Diseased	Gastritis			SRA
SRR7875069	Helicobacter pylori	PRJNA490474	SAMN10053777	Otto von Guericke University, Dept. of Gastroenterology, Hepatology and Infectious Diseases, Magdeburg, Germany	2013-11-26	Germany: Magdeburg	Germany	EU	gastric corpus	Corpus	Homo sapiens	Human	female	42	Atrophic gastritis	Diseased	Gastritis			SRA
SRR7875070	Helicobacter pylori	PRJNA490474	SAMN10053774	Otto von Guericke University, Dept. of Gastroenterology, Hepatology and Infectious Diseases, Magdeburg, Germany	2013-11-26	Germany: Magdeburg	Germany	EU	gastric corpus	Corpus	Homo sapiens	Human	female	42	Atrophic gastritis	Diseased	Gastritis			SRA
SRR7875071	Helicobacter pylori	PRJNA490474	SAMN10053775	Otto von Guericke University, Dept. of Gastroenterology, Hepatology and Infectious Diseases, Magdeburg, Germany	2013-11-26	Germany: Magdeburg	Germany	EU	gastric corpus	Corpus	Homo sapiens	Human	female	42	Atrophic gastritis	Diseased	Gastritis			SRA
SRR7875072	Helicobacter pylori	PRJNA490474	SAMN10053569	Otto von Guericke University, Dept. of Gastroenterology, Hepatology and Infectious Diseases, Magdeburg, Germany	2016-11-11	Germany: Magdeburg	Germany	EU	gastric antrum	Antrum	Homo sapiens	Human	male	33	Gastritis	Diseased	Gastritis			SRA
SRR7875073	Helicobacter pylori	PRJNA490474	SAMN10053570	Otto von Guericke University, Dept. of Gastroenterology, Hepatology and Infectious Diseases, Magdeburg, Germany	2016-11-11	Germany: Magdeburg	Germany	EU	gastric antrum	Antrum	Homo sapiens	Human	male	33	Gastritis	Diseased	Gastritis			SRA
SRR7875074	Helicobacter pylori	PRJNA490474	SAMN10053565	Otto von Guericke University, Dept. of Gastroenterology, Hepatology and Infectious Diseases, Magdeburg, Germany	2016-11-11	Germany: Magdeburg	Germany	EU	gastric antrum	Antrum	Homo sapiens	Human	male	33	Gastritis	Diseased	Gastritis			SRA
SRR7875075	Helicobacter pylori	PRJNA490474	SAMN10053566	Otto von Guericke University, Dept. of Gastroenterology, Hepatology and Infectious Diseases, Magdeburg, Germany	2016-11-11	Germany: Magdeburg	Germany	EU	gastric antrum	Antrum	Homo sapiens	Human	male	33	Gastritis	Diseased	Gastritis			SRA
SRR7875076	Helicobacter pylori	PRJNA490474	SAMN10053567	Otto von Guericke University, Dept. of Gastroenterology, Hepatology and Infectious Diseases, Magdeburg, Germany	2016-11-11	Germany: Magdeburg	Germany	EU	gastric antrum	Antrum	Homo sapiens	Human	male	33	Gastritis	Diseased	Gastritis			SRA
SRR7875077	Helicobacter pylori	PRJNA490474	SAMN10053568	Otto von Guericke University, Dept. of Gastroenterology, Hepatology and Infectious Diseases, Magdeburg, Germany	2016-11-11	Germany: Magdeburg	Germany	EU	gastric antrum	Antrum	Homo sapiens	Human	male	33	Gastritis	Diseased	Gastritis			SRA
SRR7875078	Helicobacter pylori	PRJNA490474	SAMN10053560	Otto von Guericke University, Dept. of Gastroenterology, Hepatology and Infectious Diseases, Magdeburg, Germany	2016-11-08	Germany: Magdeburg	Germany	EU	gastric fundus	Fundus	Homo sapiens	Human	male	30	Gastritis	Diseased	Gastritis			SRA
SRR7875079	Helicobacter pylori	PRJNA490474	SAMN10053561	Otto von Guericke University, Dept. of Gastroenterology, Hepatology and Infectious Diseases, Magdeburg, Germany	2016-11-08	Germany: Magdeburg	Germany	EU	gastric fundus	Fundus	Homo sapiens	Human	male	30	Gastritis	Diseased	Gastritis			SRA
SRR7875080	Helicobacter pylori	PRJNA490474	SAMN10053563	Otto von Guericke University, Dept. of Gastroenterology, Hepatology and Infectious Diseases, Magdeburg, Germany	2016-11-11	Germany: Magdeburg	Germany	EU	gastric antrum	Antrum	Homo sapiens	Human	male	33	Gastritis	Diseased	Gastritis			SRA
SRR7875081	Helicobacter pylori	PRJNA490474	SAMN10053564	Otto von Guericke University, Dept. of Gastroenterology, Hepatology and Infectious Diseases, Magdeburg, Germany	2016-11-11	Germany: Magdeburg	Germany	EU	gastric antrum	Antrum	Homo sapiens	Human	male	33	Gastritis	Diseased	Gastritis			SRA
SRR7875082	Helicobacter pylori	PRJNA490474	SAMN10053476	Otto von Guericke University, Dept. of Gastroenterology, Hepatology and Infectious Diseases, Magdeburg, Germany	2016-07-14	Germany: Magdeburg	Germany	EU	gastric antrum	Antrum	Homo sapiens	Human	female	55	Gastritis	Diseased	Gastritis			SRA
SRR7875083	Helicobacter pylori	PRJNA490474	SAMN10053475	Otto von Guericke University, Dept. of Gastroenterology, Hepatology and Infectious Diseases, Magdeburg, Germany	2016-07-14	Germany: Magdeburg	Germany	EU	gastric antrum	Antrum	Homo sapiens	Human	female	55	Gastritis	Diseased	Gastritis			SRA
SRR7875084	Helicobacter pylori	PRJNA490474	SAMN10053604	Otto von Guericke University, Dept. of Gastroenterology, Hepatology and Infectious Diseases, Magdeburg, Germany	2016-11-16	Germany: Magdeburg	Germany	EU	gastric corpus	Corpus	Homo sapiens	Human	male	56	Gastritis	Diseased	Gastritis			SRA
SRR7875085	Helicobacter pylori	PRJNA490474	SAMN10053603	Otto von Guericke University, Dept. of Gastroenterology, Hepatology and Infectious Diseases, Magdeburg, Germany	2016-11-16	Germany: Magdeburg	Germany	EU	gastric corpus	Corpus	Homo sapiens	Human	male	56	Gastritis	Diseased	Gastritis			SRA
SRR7875086	Helicobacter pylori	PRJNA490474	SAMN10053606	Otto von Guericke University, Dept. of Gastroenterology, Hepatology and Infectious Diseases, Magdeburg, Germany	2016-11-16	Germany: Magdeburg	Germany	EU	gastric corpus	Corpus	Homo sapiens	Human	male	56	Gastritis	Diseased	Gastritis			SRA
SRR7875087	Helicobacter pylori	PRJNA490474	SAMN10053605	Otto von Guericke University, Dept. of Gastroenterology, Hepatology and Infectious Diseases, Magdeburg, Germany	2016-11-16	Germany: Magdeburg	Germany	EU	gastric corpus	Corpus	Homo sapiens	Human	male	56	Gastritis	Diseased	Gastritis			SRA
SRR7875088	Helicobacter pylori	PRJNA490474	SAMN10053608	Otto von Guericke University, Dept. of Gastroenterology, Hepatology and Infectious Diseases, Magdeburg, Germany	2016-11-16	Germany: Magdeburg	Germany	EU	gastric corpus	Corpus	Homo sapiens	Human	male	56	Gastritis	Diseased	Gastritis			SRA
SRR7875089	Helicobacter pylori	PRJNA490474	SAMN10053607	Otto von Guericke University, Dept. of Gastroenterology, Hepatology and Infectious Diseases, Magdeburg, Germany	2016-11-16	Germany: Magdeburg	Germany	EU	gastric corpus	Corpus	Homo sapiens	Human	male	56	Gastritis	Diseased	Gastritis			SRA
SRR7875090	Helicobacter pylori	PRJNA490474	SAMN10053610	Otto von Guericke University, Dept. of Gastroenterology, Hepatology and Infectious Diseases, Magdeburg, Germany	2016-11-16	Germany: Magdeburg	Germany	EU	gastric corpus	Corpus	Homo sapiens	Human	male	56	Gastritis	Diseased	Gastritis			SRA
SRR7875091	Helicobacter pylori	PRJNA490474	SAMN10053609	Otto von Guericke University, Dept. of Gastroenterology, Hepatology and Infectious Diseases, Magdeburg, Germany	2016-11-16	Germany: Magdeburg	Germany	EU	gastric corpus	Corpus	Homo sapiens	Human	male	56	Gastritis	Diseased	Gastritis			SRA
SRR7875092	Helicobacter pylori	PRJNA490474	SAMN10053612	Otto von Guericke University, Dept. of Gastroenterology, Hepatology and Infectious Diseases, Magdeburg, Germany	2016-11-16	Germany: Magdeburg	Germany	EU	gastric fundus	Fundus	Homo sapiens	Human	male	56	Gastritis	Diseased	Gastritis			SRA
SRR7875093	Helicobacter pylori	PRJNA490474	SAMN10053611	Otto von Guericke University, Dept. of Gastroenterology, Hepatology and Infectious Diseases, Magdeburg, Germany	2016-11-16	Germany: Magdeburg	Germany	EU	gastric corpus	Corpus	Homo sapiens	Human	male	56	Gastritis	Diseased	Gastritis			SRA
SRR7875094	Helicobacter pylori	PRJNA490474	SAMN10053868	Otto von Guericke University, Dept. of Gastroenterology, Hepatology and Infectious Diseases, Magdeburg, Germany	2014-11-25	Germany: Magdeburg	Germany	EU	gastric corpus	Corpus	Homo sapiens	Human	male	69	Atrophic gastritis	Diseased	Gastritis			SRA
SRR7875095	Helicobacter pylori	PRJNA490474	SAMN10053392	Otto von Guericke University, Dept. of Gastroenterology, Hepatology and Infectious Diseases, Magdeburg, Germany	2016-06-10	Germany: Magdeburg	Germany	EU	gastric corpus	Corpus	Homo sapiens	Human	female	49	Gastritis	Diseased	Gastritis			SRA
SRR7875096	Helicobacter pylori	PRJNA490474	SAMN10053385	Otto von Guericke University, Dept. of Gastroenterology, Hepatology and Infectious Diseases, Magdeburg, Germany	2016-06-10	Germany: Magdeburg	Germany	EU	gastric antrum	Antrum	Homo sapiens	Human	female	49	Gastritis	Diseased	Gastritis			SRA
SRR7875097	Helicobacter pylori	PRJNA490474	SAMN10053386	Otto von Guericke University, Dept. of Gastroenterology, Hepatology and Infectious Diseases, Magdeburg, Germany	2016-06-10	Germany: Magdeburg	Germany	EU	gastric antrum	Antrum	Homo sapiens	Human	female	49	Gastritis	Diseased	Gastritis			SRA
SRR7875098	Helicobacter pylori	PRJNA490474	SAMN10053383	Otto von Guericke University, Dept. of Gastroenterology, Hepatology and Infectious Diseases, Magdeburg, Germany	2016-06-10	Germany: Magdeburg	Germany	EU	gastric antrum	Antrum	Homo sapiens	Human	female	49	Gastritis	Diseased	Gastritis			SRA
SRR7875099	Helicobacter pylori	PRJNA490474	SAMN10053384	Otto von Guericke University, Dept. of Gastroenterology, Hepatology and Infectious Diseases, Magdeburg, Germany	2016-06-10	Germany: Magdeburg	Germany	EU	gastric antrum	Antrum	Homo sapiens	Human	female	49	Gastritis	Diseased	Gastritis			SRA
SRR7875100	Helicobacter pylori	PRJNA490474	SAMN10053389	Otto von Guericke University, Dept. of Gastroenterology, Hepatology and Infectious Diseases, Magdeburg, Germany	2016-06-10	Germany: Magdeburg	Germany	EU	gastric antrum	Antrum	Homo sapiens	Human	female	49	Gastritis	Diseased	Gastritis			SRA
SRR7875101	Helicobacter pylori	PRJNA490474	SAMN10053390	Otto von Guericke University, Dept. of Gastroenterology, Hepatology and Infectious Diseases, Magdeburg, Germany	2016-06-10	Germany: Magdeburg	Germany	EU	gastric antrum	Antrum	Homo sapiens	Human	female	49	Gastritis	Diseased	Gastritis			SRA
SRR7875102	Helicobacter pylori	PRJNA490474	SAMN10053387	Otto von Guericke University, Dept. of Gastroenterology, Hepatology and Infectious Diseases, Magdeburg, Germany	2016-06-10	Germany: Magdeburg	Germany	EU	gastric antrum	Antrum	Homo sapiens	Human	female	49	Gastritis	Diseased	Gastritis			SRA
SRR7875103	Helicobacter pylori	PRJNA490474	SAMN10053388	Otto von Guericke University, Dept. of Gastroenterology, Hepatology and Infectious Diseases, Magdeburg, Germany	2016-06-10	Germany: Magdeburg	Germany	EU	gastric antrum	Antrum	Homo sapiens	Human	female	49	Gastritis	Diseased	Gastritis			SRA
SRR7875104	Helicobacter pylori	PRJNA490474	SAMN10053658	Otto von Guericke University, Dept. of Gastroenterology, Hepatology and Infectious Diseases, Magdeburg, Germany	2017-01-19	Germany: Magdeburg	Germany	EU	gastric antrum	Antrum	Homo sapiens	Human	male	36	Gastritis	Diseased	Gastritis			SRA
SRR7875105	Helicobacter pylori	PRJNA490474	SAMN10053659	Otto von Guericke University, Dept. of Gastroenterology, Hepatology and Infectious Diseases, Magdeburg, Germany	2017-01-19	Germany: Magdeburg	Germany	EU	gastric antrum	Antrum	Homo sapiens	Human	male	36	Gastritis	Diseased	Gastritis			SRA
SRR7875106	Helicobacter pylori	PRJNA490474	SAMN10053660	Otto von Guericke University, Dept. of Gastroenterology, Hepatology and Infectious Diseases, Magdeburg, Germany	2017-01-19	Germany: Magdeburg	Germany	EU	gastric antrum	Antrum	Homo sapiens	Human	male	36	Gastritis	Diseased	Gastritis			SRA
SRR7875107	Helicobacter pylori	PRJNA490474	SAMN10053661	Otto von Guericke University, Dept. of Gastroenterology, Hepatology and Infectious Diseases, Magdeburg, Germany	2017-01-19	Germany: Magdeburg	Germany	EU	gastric antrum	Antrum	Homo sapiens	Human	male	36	Gastritis	Diseased	Gastritis			SRA
SRR7875108	Helicobacter pylori	PRJNA490474	SAMN10053654	Otto von Guericke University, Dept. of Gastroenterology, Hepatology and Infectious Diseases, Magdeburg, Germany	2017-01-19	Germany: Magdeburg	Germany	EU	gastric antrum	Antrum	Homo sapiens	Human	male	36	Gastritis	Diseased	Gastritis			SRA
SRR7875109	Helicobacter pylori	PRJNA490474	SAMN10053655	Otto von Guericke University, Dept. of Gastroenterology, Hepatology and Infectious Diseases, Magdeburg, Germany	2017-01-19	Germany: Magdeburg	Germany	EU	gastric antrum	Antrum	Homo sapiens	Human	male	36	Gastritis	Diseased	Gastritis			SRA
SRR7875110	Helicobacter pylori	PRJNA490474	SAMN10053656	Otto von Guericke University, Dept. of Gastroenterology, Hepatology and Infectious Diseases, Magdeburg, Germany	2017-01-19	Germany: Magdeburg	Germany	EU	gastric antrum	Antrum	Homo sapiens	Human	male	36	Gastritis	Diseased	Gastritis			SRA
SRR7875111	Helicobacter pylori	PRJNA490474	SAMN10053657	Otto von Guericke University, Dept. of Gastroenterology, Hepatology and Infectious Diseases, Magdeburg, Germany	2017-01-19	Germany: Magdeburg	Germany	EU	gastric antrum	Antrum	Homo sapiens	Human	male	36	Gastritis	Diseased	Gastritis			SRA
SRR7875112	Helicobacter pylori	PRJNA490474	SAMN10053662	Otto von Guericke University, Dept. of Gastroenterology, Hepatology and Infectious Diseases, Magdeburg, Germany	2017-01-19	Germany: Magdeburg	Germany	EU	gastric antrum	Antrum	Homo sapiens	Human	male	36	Gastritis	Diseased	Gastritis			SRA
SRR7875113	Helicobacter pylori	PRJNA490474	SAMN10053663	Otto von Guericke University, Dept. of Gastroenterology, Hepatology and Infectious Diseases, Magdeburg, Germany	2017-01-19	Germany: Magdeburg	Germany	EU	gastric antrum	Antrum	Homo sapiens	Human	male	36	Gastritis	Diseased	Gastritis			SRA
SRR7875114	Helicobacter pylori	PRJNA490474	SAMN10053429	Otto von Guericke University, Dept. of Gastroenterology, Hepatology and Infectious Diseases, Magdeburg, Germany	2016-07-06	Germany: Magdeburg	Germany	EU	gastric corpus	Corpus	Homo sapiens	Human	female	54	Gastritis	Diseased	Gastritis			SRA
SRR7875115	Helicobacter pylori	PRJNA490474	SAMN10053428	Otto von Guericke University, Dept. of Gastroenterology, Hepatology and Infectious Diseases, Magdeburg, Germany	2016-07-06	Germany: Magdeburg	Germany	EU	gastric corpus	Corpus	Homo sapiens	Human	female	54	Gastritis	Diseased	Gastritis			SRA
SRR7875116	Helicobacter pylori	PRJNA490474	SAMN10053431	Otto von Guericke University, Dept. of Gastroenterology, Hepatology and Infectious Diseases, Magdeburg, Germany	2016-07-06	Germany: Magdeburg	Germany	EU	gastric corpus	Corpus	Homo sapiens	Human	female	54	Gastritis	Diseased	Gastritis			SRA
SRR7875117	Helicobacter pylori	PRJNA490474	SAMN10053430	Otto von Guericke University, Dept. of Gastroenterology, Hepatology and Infectious Diseases, Magdeburg, Germany	2016-07-06	Germany: Magdeburg	Germany	EU	gastric corpus	Corpus	Homo sapiens	Human	female	54	Gastritis	Diseased	Gastritis			SRA
SRR7875118	Helicobacter pylori	PRJNA490474	SAMN10053425	Otto von Guericke University, Dept. of Gastroenterology, Hepatology and Infectious Diseases, Magdeburg, Germany	2016-07-06	Germany: Magdeburg	Germany	EU	gastric corpus	Corpus	Homo sapiens	Human	female	54	Gastritis	Diseased	Gastritis			SRA
SRR7875119	Helicobacter pylori	PRJNA490474	SAMN10053424	Otto von Guericke University, Dept. of Gastroenterology, Hepatology and Infectious Diseases, Magdeburg, Germany	2016-07-06	Germany: Magdeburg	Germany	EU	gastric corpus	Corpus	Homo sapiens	Human	female	54	Gastritis	Diseased	Gastritis			SRA
SRR7875120	Helicobacter pylori	PRJNA490474	SAMN10053427	Otto von Guericke University, Dept. of Gastroenterology, Hepatology and Infectious Diseases, Magdeburg, Germany	2016-07-06	Germany: Magdeburg	Germany	EU	gastric corpus	Corpus	Homo sapiens	Human	female	54	Gastritis	Diseased	Gastritis			SRA
SRR7875121	Helicobacter pylori	PRJNA490474	SAMN10053426	Otto von Guericke University, Dept. of Gastroenterology, Hepatology and Infectious Diseases, Magdeburg, Germany	2016-07-06	Germany: Magdeburg	Germany	EU	gastric corpus	Corpus	Homo sapiens	Human	female	54	Gastritis	Diseased	Gastritis			SRA
SRR7875122	Helicobacter pylori	PRJNA490474	SAMN10053433	Otto von Guericke University, Dept. of Gastroenterology, Hepatology and Infectious Diseases, Magdeburg, Germany	2016-07-06	Germany: Magdeburg	Germany	EU	gastric fundus	Fundus	Homo sapiens	Human	female	54	Gastritis	Diseased	Gastritis			SRA
SRR7875123	Helicobacter pylori	PRJNA490474	SAMN10053432	Otto von Guericke University, Dept. of Gastroenterology, Hepatology and Infectious Diseases, Magdeburg, Germany	2016-07-06	Germany: Magdeburg	Germany	EU	gastric fundus	Fundus	Homo sapiens	Human	female	54	Gastritis	Diseased	Gastritis			SRA
SRR7875124	Helicobacter pylori	PRJNA490474	SAMN10053518	Otto von Guericke University, Dept. of Gastroenterology, Hepatology and Infectious Diseases, Magdeburg, Germany	2016-07-18	Germany: Magdeburg	Germany	EU	gastric corpus	Corpus	Homo sapiens	Human	male	58	Gastritis	Diseased	Gastritis			SRA
SRR7875125	Helicobacter pylori	PRJNA490474	SAMN10053519	Otto von Guericke University, Dept. of Gastroenterology, Hepatology and Infectious Diseases, Magdeburg, Germany	2016-07-18	Germany: Magdeburg	Germany	EU	gastric corpus	Corpus	Homo sapiens	Human	male	58	Gastritis	Diseased	Gastritis			SRA
SRR7875126	Helicobacter pylori	PRJNA490474	SAMN10053520	Otto von Guericke University, Dept. of Gastroenterology, Hepatology and Infectious Diseases, Magdeburg, Germany	2016-07-18	Germany: Magdeburg	Germany	EU	gastric corpus	Corpus	Homo sapiens	Human	male	58	Gastritis	Diseased	Gastritis			SRA
SRR7875127	Helicobacter pylori	PRJNA490474	SAMN10053521	Otto von Guericke University, Dept. of Gastroenterology, Hepatology and Infectious Diseases, Magdeburg, Germany	2016-07-18	Germany: Magdeburg	Germany	EU	gastric corpus	Corpus	Homo sapiens	Human	male	58	Gastritis	Diseased	Gastritis			SRA
SRR7875128	Helicobacter pylori	PRJNA490474	SAMN10053523	Otto von Guericke University, Dept. of Gastroenterology, Hepatology and Infectious Diseases, Magdeburg, Germany	2016-07-18	Germany: Magdeburg	Germany	EU	gastric fundus	Fundus	Homo sapiens	Human	male	58	Gastritis	Diseased	Gastritis			SRA
SRR7875129	Helicobacter pylori	PRJNA490474	SAMN10053524	Otto von Guericke University, Dept. of Gastroenterology, Hepatology and Infectious Diseases, Magdeburg, Germany	2016-07-18	Germany: Magdeburg	Germany	EU	gastric fundus	Fundus	Homo sapiens	Human	male	58	Gastritis	Diseased	Gastritis			SRA
SRR7875130	Helicobacter pylori	PRJNA490474	SAMN10053525	Otto von Guericke University, Dept. of Gastroenterology, Hepatology and Infectious Diseases, Magdeburg, Germany	2016-07-18	Germany: Magdeburg	Germany	EU	gastric fundus	Fundus	Homo sapiens	Human	male	58	Gastritis	Diseased	Gastritis			SRA
SRR7875131	Helicobacter pylori	PRJNA490474	SAMN10053526	Otto von Guericke University, Dept. of Gastroenterology, Hepatology and Infectious Diseases, Magdeburg, Germany	2016-07-18	Germany: Magdeburg	Germany	EU	gastric fundus	Fundus	Homo sapiens	Human	male	58	Gastritis	Diseased	Gastritis			SRA
SRR7875132	Helicobacter pylori	PRJNA490474	SAMN10053527	Otto von Guericke University, Dept. of Gastroenterology, Hepatology and Infectious Diseases, Magdeburg, Germany	2016-07-18	Germany: Magdeburg	Germany	EU	gastric fundus	Fundus	Homo sapiens	Human	male	58	Gastritis	Diseased	Gastritis			SRA
SRR7875133	Helicobacter pylori	PRJNA490474	SAMN10053528	Otto von Guericke University, Dept. of Gastroenterology, Hepatology and Infectious Diseases, Magdeburg, Germany	2016-07-18	Germany: Magdeburg	Germany	EU	gastric fundus	Fundus	Homo sapiens	Human	male	58	Gastritis	Diseased	Gastritis			SRA
SRR7875134	Helicobacter pylori	PRJNA490474	SAMN10053722	Otto von Guericke University, Dept. of Gastroenterology, Hepatology and Infectious Diseases, Magdeburg, Germany	2012-03-15	Germany: Magdeburg	Germany	EU	gastric antrum	Antrum	Homo sapiens	Human	female	44	Gastritis	Diseased	Gastritis			SRA
SRR7875135	Helicobacter pylori	PRJNA490474	SAMN10053721	Otto von Guericke University, Dept. of Gastroenterology, Hepatology and Infectious Diseases, Magdeburg, Germany	2012-03-15	Germany: Magdeburg	Germany	EU	gastric antrum	Antrum	Homo sapiens	Human	female	44	Gastritis	Diseased	Gastritis			SRA
SRR7875136	Helicobacter pylori	PRJNA490474	SAMN10053724	Otto von Guericke University, Dept. of Gastroenterology, Hepatology and Infectious Diseases, Magdeburg, Germany	2012-03-15	Germany: Magdeburg	Germany	EU	gastric antrum	Antrum	Homo sapiens	Human	female	44	Gastritis	Diseased	Gastritis			SRA
SRR7875137	Helicobacter pylori	PRJNA490474	SAMN10053723	Otto von Guericke University, Dept. of Gastroenterology, Hepatology and Infectious Diseases, Magdeburg, Germany	2012-03-15	Germany: Magdeburg	Germany	EU	gastric antrum	Antrum	Homo sapiens	Human	female	44	Gastritis	Diseased	Gastritis			SRA
SRR7875138	Helicobacter pylori	PRJNA490474	SAMN10053717	Otto von Guericke University, Dept. of Gastroenterology, Hepatology and Infectious Diseases, Magdeburg, Germany	2012-03-05	Germany: Magdeburg	Germany	EU	gastric corpus	Corpus	Homo sapiens	Human	female	50	Gastritis	Diseased	Gastritis			SRA
SRR7875139	Helicobacter pylori	PRJNA490474	SAMN10053715	Otto von Guericke University, Dept. of Gastroenterology, Hepatology and Infectious Diseases, Magdeburg, Germany	2012-03-05	Germany: Magdeburg	Germany	EU	gastric corpus	Corpus	Homo sapiens	Human	female	50	Gastritis	Diseased	Gastritis			SRA
SRR7875140	Helicobacter pylori	PRJNA490474	SAMN10053720	Otto von Guericke University, Dept. of Gastroenterology, Hepatology and Infectious Diseases, Magdeburg, Germany	2012-03-15	Germany: Magdeburg	Germany	EU	gastric antrum	Antrum	Homo sapiens	Human	female	44	Gastritis	Diseased	Gastritis			SRA
SRR7875141	Helicobacter pylori	PRJNA490474	SAMN10053718	Otto von Guericke University, Dept. of Gastroenterology, Hepatology and Infectious Diseases, Magdeburg, Germany	2012-03-05	Germany: Magdeburg	Germany	EU	gastric corpus	Corpus	Homo sapiens	Human	female	50	Gastritis	Diseased	Gastritis			SRA
SRR7875142	Helicobacter pylori	PRJNA490474	SAMN10053726	Otto von Guericke University, Dept. of Gastroenterology, Hepatology and Infectious Diseases, Magdeburg, Germany	2012-03-15	Germany: Magdeburg	Germany	EU	gastric antrum	Antrum	Homo sapiens	Human	female	44	Gastritis	Diseased	Gastritis			SRA
SRR7875143	Helicobacter pylori	PRJNA490474	SAMN10053725	Otto von Guericke University, Dept. of Gastroenterology, Hepatology and Infectious Diseases, Magdeburg, Germany	2012-03-15	Germany: Magdeburg	Germany	EU	gastric antrum	Antrum	Homo sapiens	Human	female	44	Gastritis	Diseased	Gastritis			SRA
SRR7875144	Helicobacter pylori	PRJNA490474	SAMN10053621	Otto von Guericke University, Dept. of Gastroenterology, Hepatology and Infectious Diseases, Magdeburg, Germany	2016-11-16	Germany: Magdeburg	Germany	EU	gastric fundus	Fundus	Homo sapiens	Human	male	56	Gastritis	Diseased	Gastritis			SRA
SRR7875145	Helicobacter pylori	PRJNA490474	SAMN10053623	Otto von Guericke University, Dept. of Gastroenterology, Hepatology and Infectious Diseases, Magdeburg, Germany	2016-11-22	Germany: Magdeburg	Germany	EU	gastric antrum	Antrum	Homo sapiens	Human	female	47	Atrophic gastritis	Diseased	Gastritis			SRA
SRR7875146	Helicobacter pylori	PRJNA490474	SAMN10053613	Otto von Guericke University, Dept. of Gastroenterology, Hepatology and Infectious Diseases, Magdeburg, Germany	2016-11-16	Germany: Magdeburg	Germany	EU	gastric fundus	Fundus	Homo sapiens	Human	male	56	Gastritis	Diseased	Gastritis			SRA
SRR7875147	Helicobacter pylori	PRJNA490474	SAMN10053614	Otto von Guericke University, Dept. of Gastroenterology, Hepatology and Infectious Diseases, Magdeburg, Germany	2016-11-16	Germany: Magdeburg	Germany	EU	gastric fundus	Fundus	Homo sapiens	Human	male	56	Gastritis	Diseased	Gastritis			SRA
SRR7875148	Helicobacter pylori	PRJNA490474	SAMN10053615	Otto von Guericke University, Dept. of Gastroenterology, Hepatology and Infectious Diseases, Magdeburg, Germany	2016-11-16	Germany: Magdeburg	Germany	EU	gastric fundus	Fundus	Homo sapiens	Human	male	56	Gastritis	Diseased	Gastritis			SRA
SRR7875149	Helicobacter pylori	PRJNA490474	SAMN10053616	Otto von Guericke University, Dept. of Gastroenterology, Hepatology and Infectious Diseases, Magdeburg, Germany	2016-11-16	Germany: Magdeburg	Germany	EU	gastric fundus	Fundus	Homo sapiens	Human	male	56	Gastritis	Diseased	Gastritis			SRA
SRR7875150	Helicobacter pylori	PRJNA490474	SAMN10053617	Otto von Guericke University, Dept. of Gastroenterology, Hepatology and Infectious Diseases, Magdeburg, Germany	2016-11-16	Germany: Magdeburg	Germany	EU	gastric fundus	Fundus	Homo sapiens	Human	male	56	Gastritis	Diseased	Gastritis			SRA
SRR7875151	Helicobacter pylori	PRJNA490474	SAMN10053618	Otto von Guericke University, Dept. of Gastroenterology, Hepatology and Infectious Diseases, Magdeburg, Germany	2016-11-16	Germany: Magdeburg	Germany	EU	gastric fundus	Fundus	Homo sapiens	Human	male	56	Gastritis	Diseased	Gastritis			SRA
SRR7875152	Helicobacter pylori	PRJNA490474	SAMN10053619	Otto von Guericke University, Dept. of Gastroenterology, Hepatology and Infectious Diseases, Magdeburg, Germany	2016-11-16	Germany: Magdeburg	Germany	EU	gastric fundus	Fundus	Homo sapiens	Human	male	56	Gastritis	Diseased	Gastritis			SRA
SRR7875153	Helicobacter pylori	PRJNA490474	SAMN10053620	Otto von Guericke University, Dept. of Gastroenterology, Hepatology and Infectious Diseases, Magdeburg, Germany	2016-11-16	Germany: Magdeburg	Germany	EU	gastric fundus	Fundus	Homo sapiens	Human	male	56	Gastritis	Diseased	Gastritis			SRA
SRR7875154	Helicobacter pylori	PRJNA490474	SAMN10053572	Otto von Guericke University, Dept. of Gastroenterology, Hepatology and Infectious Diseases, Magdeburg, Germany	2016-11-11	Germany: Magdeburg	Germany	EU	gastric corpus	Corpus	Homo sapiens	Human	male	33	Gastritis	Diseased	Gastritis			SRA
SRR7875155	Helicobacter pylori	PRJNA490474	SAMN10053571	Otto von Guericke University, Dept. of Gastroenterology, Hepatology and Infectious Diseases, Magdeburg, Germany	2016-11-11	Germany: Magdeburg	Germany	EU	gastric antrum	Antrum	Homo sapiens	Human	male	33	Gastritis	Diseased	Gastritis			SRA
SRR7875156	Helicobacter pylori	PRJNA490474	SAMN10053574	Otto von Guericke University, Dept. of Gastroenterology, Hepatology and Infectious Diseases, Magdeburg, Germany	2016-11-11	Germany: Magdeburg	Germany	EU	gastric corpus	Corpus	Homo sapiens	Human	male	33	Gastritis	Diseased	Gastritis			SRA
SRR7875157	Helicobacter pylori	PRJNA490474	SAMN10053573	Otto von Guericke University, Dept. of Gastroenterology, Hepatology and Infectious Diseases, Magdeburg, Germany	2016-11-11	Germany: Magdeburg	Germany	EU	gastric corpus	Corpus	Homo sapiens	Human	male	33	Gastritis	Diseased	Gastritis			SRA
SRR7875158	Helicobacter pylori	PRJNA490474	SAMN10053576	Otto von Guericke University, Dept. of Gastroenterology, Hepatology and Infectious Diseases, Magdeburg, Germany	2016-11-11	Germany: Magdeburg	Germany	EU	gastric corpus	Corpus	Homo sapiens	Human	male	33	Gastritis	Diseased	Gastritis			SRA
SRR7875159	Helicobacter pylori	PRJNA490474	SAMN10053575	Otto von Guericke University, Dept. of Gastroenterology, Hepatology and Infectious Diseases, Magdeburg, Germany	2016-11-11	Germany: Magdeburg	Germany	EU	gastric corpus	Corpus	Homo sapiens	Human	male	33	Gastritis	Diseased	Gastritis			SRA
SRR7875160	Helicobacter pylori	PRJNA490474	SAMN10053578	Otto von Guericke University, Dept. of Gastroenterology, Hepatology and Infectious Diseases, Magdeburg, Germany	2016-11-11	Germany: Magdeburg	Germany	EU	gastric corpus	Corpus	Homo sapiens	Human	male	33	Gastritis	Diseased	Gastritis			SRA
SRR7875161	Helicobacter pylori	PRJNA490474	SAMN10053577	Otto von Guericke University, Dept. of Gastroenterology, Hepatology and Infectious Diseases, Magdeburg, Germany	2016-11-11	Germany: Magdeburg	Germany	EU	gastric corpus	Corpus	Homo sapiens	Human	male	33	Gastritis	Diseased	Gastritis			SRA
SRR7875162	Helicobacter pylori	PRJNA490474	SAMN10053580	Otto von Guericke University, Dept. of Gastroenterology, Hepatology and Infectious Diseases, Magdeburg, Germany	2016-11-11	Germany: Magdeburg	Germany	EU	gastric corpus	Corpus	Homo sapiens	Human	male	33	Gastritis	Diseased	Gastritis			SRA
SRR7875163	Helicobacter pylori	PRJNA490474	SAMN10053579	Otto von Guericke University, Dept. of Gastroenterology, Hepatology and Infectious Diseases, Magdeburg, Germany	2016-11-11	Germany: Magdeburg	Germany	EU	gastric corpus	Corpus	Homo sapiens	Human	male	33	Gastritis	Diseased	Gastritis			SRA
SRR7875164	Helicobacter pylori	PRJNA490474	SAMN10053844	Otto von Guericke University, Dept. of Gastroenterology, Hepatology and Infectious Diseases, Magdeburg, Germany	2014-11-25	Germany: Magdeburg	Germany	EU	gastric antrum	Antrum	Homo sapiens	Human	male	69	Atrophic gastritis	Diseased	Gastritis			SRA
SRR7875165	Helicobacter pylori	PRJNA490474	SAMN10053843	Otto von Guericke University, Dept. of Gastroenterology, Hepatology and Infectious Diseases, Magdeburg, Germany	2014-11-25	Germany: Magdeburg	Germany	EU	gastric antrum	Antrum	Homo sapiens	Human	male	69	Atrophic gastritis	Diseased	Gastritis			SRA
SRR7875166	Helicobacter pylori	PRJNA490474	SAMN10053840	Otto von Guericke University, Dept. of Gastroenterology, Hepatology and Infectious Diseases, Magdeburg, Germany	2014-11-25	Germany: Magdeburg	Germany	EU	gastric antrum	Antrum	Homo sapiens	Human	male	69	Atrophic gastritis	Diseased	Gastritis			SRA
SRR7875167	Helicobacter pylori	PRJNA490474	SAMN10053839	Otto von Guericke University, Dept. of Gastroenterology, Hepatology and Infectious Diseases, Magdeburg, Germany	2014-11-25	Germany: Magdeburg	Germany	EU	gastric antrum	Antrum	Homo sapiens	Human	male	69	Atrophic gastritis	Diseased	Gastritis			SRA
SRR7875168	Helicobacter pylori	PRJNA490474	SAMN10053842	Otto von Guericke University, Dept. of Gastroenterology, Hepatology and Infectious Diseases, Magdeburg, Germany	2014-11-25	Germany: Magdeburg	Germany	EU	gastric antrum	Antrum	Homo sapiens	Human	male	69	Atrophic gastritis	Diseased	Gastritis			SRA
SRR7875169	Helicobacter pylori	PRJNA490474	SAMN10053841	Otto von Guericke University, Dept. of Gastroenterology, Hepatology and Infectious Diseases, Magdeburg, Germany	2014-11-25	Germany: Magdeburg	Germany	EU	gastric antrum	Antrum	Homo sapiens	Human	male	69	Atrophic gastritis	Diseased	Gastritis			SRA
SRR7875170	Helicobacter pylori	PRJNA490474	SAMN10053836	Otto von Guericke University, Dept. of Gastroenterology, Hepatology and Infectious Diseases, Magdeburg, Germany	2014-11-25	Germany: Magdeburg	Germany	EU	gastric corpus	Corpus	Homo sapiens	Human	male	70	Atrophic gastritis	Diseased	Gastritis			SRA
SRR7875171	Helicobacter pylori	PRJNA490474	SAMN10053835	Otto von Guericke University, Dept. of Gastroenterology, Hepatology and Infectious Diseases, Magdeburg, Germany	2014-11-25	Germany: Magdeburg	Germany	EU	gastric corpus	Corpus	Homo sapiens	Human	male	70	Atrophic gastritis	Diseased	Gastritis			SRA
SRR7875172	Helicobacter pylori	PRJNA490474	SAMN10053838	Otto von Guericke University, Dept. of Gastroenterology, Hepatology and Infectious Diseases, Magdeburg, Germany	2014-11-25	Germany: Magdeburg	Germany	EU	gastric corpus	Corpus	Homo sapiens	Human	male	70	Atrophic gastritis	Diseased	Gastritis			SRA
SRR7875173	Helicobacter pylori	PRJNA490474	SAMN10053837	Otto von Guericke University, Dept. of Gastroenterology, Hepatology and Infectious Diseases, Magdeburg, Germany	2014-11-25	Germany: Magdeburg	Germany	EU	gastric corpus	Corpus	Homo sapiens	Human	male	70	Atrophic gastritis	Diseased	Gastritis			SRA
SRR7875174	Helicobacter pylori	PRJNA490474	SAMN10053768	Otto von Guericke University, Dept. of Gastroenterology, Hepatology and Infectious Diseases, Magdeburg, Germany	2013-11-26	Germany: Magdeburg	Germany	EU	gastric antrum	Antrum	Homo sapiens	Human	female	42	Atrophic gastritis	Diseased	Gastritis			SRA
SRR7875175	Helicobacter pylori	PRJNA490474	SAMN10053767	Otto von Guericke University, Dept. of Gastroenterology, Hepatology and Infectious Diseases, Magdeburg, Germany	2013-11-26	Germany: Magdeburg	Germany	EU	gastric antrum	Antrum	Homo sapiens	Human	female	42	Atrophic gastritis	Diseased	Gastritis			SRA
SRR7875176	Helicobacter pylori	PRJNA490474	SAMN10053759	Otto von Guericke University, Dept. of Gastroenterology, Hepatology and Infectious Diseases, Magdeburg, Germany	2013-11-26	Germany: Magdeburg	Germany	EU	gastric antrum	Antrum	Homo sapiens	Human	female	42	Atrophic gastritis	Diseased	Gastritis			SRA
SRR7875177	Helicobacter pylori	PRJNA490474	SAMN10053758	Otto von Guericke University, Dept. of Gastroenterology, Hepatology and Infectious Diseases, Magdeburg, Germany	2013-01-22	Germany: Magdeburg	Germany	EU	gastric corpus	Corpus	Homo sapiens	Human	female	76	Gastritis	Diseased	Gastritis			SRA
SRR7875178	Helicobacter pylori	PRJNA490474	SAMN10053761	Otto von Guericke University, Dept. of Gastroenterology, Hepatology and Infectious Diseases, Magdeburg, Germany	2013-11-26	Germany: Magdeburg	Germany	EU	gastric antrum	Antrum	Homo sapiens	Human	female	42	Atrophic gastritis	Diseased	Gastritis			SRA
SRR7875179	Helicobacter pylori	PRJNA490474	SAMN10053760	Otto von Guericke University, Dept. of Gastroenterology, Hepatology and Infectious Diseases, Magdeburg, Germany	2013-11-26	Germany: Magdeburg	Germany	EU	gastric antrum	Antrum	Homo sapiens	Human	female	42	Atrophic gastritis	Diseased	Gastritis			SRA
SRR7875180	Helicobacter pylori	PRJNA490474	SAMN10053764	Otto von Guericke University, Dept. of Gastroenterology, Hepatology and Infectious Diseases, Magdeburg, Germany	2013-11-26	Germany: Magdeburg	Germany	EU	gastric antrum	Antrum	Homo sapiens	Human	female	42	Atrophic gastritis	Diseased	Gastritis			SRA
SRR7875181	Helicobacter pylori	PRJNA490474	SAMN10053763	Otto von Guericke University, Dept. of Gastroenterology, Hepatology and Infectious Diseases, Magdeburg, Germany	2013-11-26	Germany: Magdeburg	Germany	EU	gastric antrum	Antrum	Homo sapiens	Human	female	42	Atrophic gastritis	Diseased	Gastritis			SRA
SRR7875182	Helicobacter pylori	PRJNA490474	SAMN10053766	Otto von Guericke University, Dept. of Gastroenterology, Hepatology and Infectious Diseases, Magdeburg, Germany	2013-11-26	Germany: Magdeburg	Germany	EU	gastric antrum	Antrum	Homo sapiens	Human	female	42	Atrophic gastritis	Diseased	Gastritis			SRA
SRR7875183	Helicobacter pylori	PRJNA490474	SAMN10053765	Otto von Guericke University, Dept. of Gastroenterology, Hepatology and Infectious Diseases, Magdeburg, Germany	2013-11-26	Germany: Magdeburg	Germany	EU	gastric antrum	Antrum	Homo sapiens	Human	female	42	Atrophic gastritis	Diseased	Gastritis			SRA
SRR7875184	Helicobacter pylori	PRJNA490474	SAMN10053559	Otto von Guericke University, Dept. of Gastroenterology, Hepatology and Infectious Diseases, Magdeburg, Germany	2016-11-08	Germany: Magdeburg	Germany	EU	gastric fundus	Fundus	Homo sapiens	Human	male	30	Gastritis	Diseased	Gastritis			SRA
SRR7875185	Helicobacter pylori	PRJNA490474	SAMN10053558	Otto von Guericke University, Dept. of Gastroenterology, Hepatology and Infectious Diseases, Magdeburg, Germany	2016-11-08	Germany: Magdeburg	Germany	EU	gastric fundus	Fundus	Homo sapiens	Human	male	30	Gastritis	Diseased	Gastritis			SRA
SRR7875186	Helicobacter pylori	PRJNA490474	SAMN10053553	Otto von Guericke University, Dept. of Gastroenterology, Hepatology and Infectious Diseases, Magdeburg, Germany	2016-11-08	Germany: Magdeburg	Germany	EU	gastric fundus	Fundus	Homo sapiens	Human	male	30	Gastritis	Diseased	Gastritis			SRA
SRR7875187	Helicobacter pylori	PRJNA490474	SAMN10053552	Otto von Guericke University, Dept. of Gastroenterology, Hepatology and Infectious Diseases, Magdeburg, Germany	2016-11-08	Germany: Magdeburg	Germany	EU	gastric fundus	Fundus	Homo sapiens	Human	male	30	Gastritis	Diseased	Gastritis			SRA
SRR7875188	Helicobacter pylori	PRJNA490474	SAMN10053551	Otto von Guericke University, Dept. of Gastroenterology, Hepatology and Infectious Diseases, Magdeburg, Germany	2016-11-08	Germany: Magdeburg	Germany	EU	gastric corpus	Corpus	Homo sapiens	Human	male	30	Gastritis	Diseased	Gastritis			SRA
SRR7875189	Helicobacter pylori	PRJNA490474	SAMN10053550	Otto von Guericke University, Dept. of Gastroenterology, Hepatology and Infectious Diseases, Magdeburg, Germany	2016-11-08	Germany: Magdeburg	Germany	EU	gastric corpus	Corpus	Homo sapiens	Human	male	30	Gastritis	Diseased	Gastritis			SRA
SRR7875190	Helicobacter pylori	PRJNA490474	SAMN10053557	Otto von Guericke University, Dept. of Gastroenterology, Hepatology and Infectious Diseases, Magdeburg, Germany	2016-11-08	Germany: Magdeburg	Germany	EU	gastric fundus	Fundus	Homo sapiens	Human	male	30	Gastritis	Diseased	Gastritis			SRA
SRR7875191	Helicobacter pylori	PRJNA490474	SAMN10053556	Otto von Guericke University, Dept. of Gastroenterology, Hepatology and Infectious Diseases, Magdeburg, Germany	2016-11-08	Germany: Magdeburg	Germany	EU	gastric fundus	Fundus	Homo sapiens	Human	male	30	Gastritis	Diseased	Gastritis			SRA
SRR7875192	Helicobacter pylori	PRJNA490474	SAMN10053555	Otto von Guericke University, Dept. of Gastroenterology, Hepatology and Infectious Diseases, Magdeburg, Germany	2016-11-08	Germany: Magdeburg	Germany	EU	gastric fundus	Fundus	Homo sapiens	Human	male	30	Gastritis	Diseased	Gastritis			SRA
SRR7875193	Helicobacter pylori	PRJNA490474	SAMN10053554	Otto von Guericke University, Dept. of Gastroenterology, Hepatology and Infectious Diseases, Magdeburg, Germany	2016-11-08	Germany: Magdeburg	Germany	EU	gastric fundus	Fundus	Homo sapiens	Human	male	30	Gastritis	Diseased	Gastritis			SRA
SRR7875194	Helicobacter pylori	PRJNA490474	SAMN10053713	Otto von Guericke University, Dept. of Gastroenterology, Hepatology and Infectious Diseases, Magdeburg, Germany	2012-03-05	Germany: Magdeburg	Germany	EU	gastric corpus	Corpus	Homo sapiens	Human	female	50	Gastritis	Diseased	Gastritis			SRA
SRR7875195	Helicobacter pylori	PRJNA490474	SAMN10053714	Otto von Guericke University, Dept. of Gastroenterology, Hepatology and Infectious Diseases, Magdeburg, Germany	2012-03-05	Germany: Magdeburg	Germany	EU	gastric corpus	Corpus	Homo sapiens	Human	female	50	Gastritis	Diseased	Gastritis			SRA
SRR7875196	Helicobacter pylori	PRJNA490474	SAMN10053709	Otto von Guericke University, Dept. of Gastroenterology, Hepatology and Infectious Diseases, Magdeburg, Germany	2012-03-05	Germany: Magdeburg	Germany	EU	gastric corpus	Corpus	Homo sapiens	Human	female	50	Gastritis	Diseased	Gastritis			SRA
SRR7875197	Helicobacter pylori	PRJNA490474	SAMN10053710	Otto von Guericke University, Dept. of Gastroenterology, Hepatology and Infectious Diseases, Magdeburg, Germany	2012-03-05	Germany: Magdeburg	Germany	EU	gastric corpus	Corpus	Homo sapiens	Human	female	50	Gastritis	Diseased	Gastritis			SRA
SRR7875198	Helicobacter pylori	PRJNA490474	SAMN10053711	Otto von Guericke University, Dept. of Gastroenterology, Hepatology and Infectious Diseases, Magdeburg, Germany	2012-03-05	Germany: Magdeburg	Germany	EU	gastric corpus	Corpus	Homo sapiens	Human	female	50	Gastritis	Diseased	Gastritis			SRA
SRR7875199	Helicobacter pylori	PRJNA490474	SAMN10053712	Otto von Guericke University, Dept. of Gastroenterology, Hepatology and Infectious Diseases, Magdeburg, Germany	2012-03-05	Germany: Magdeburg	Germany	EU	gastric corpus	Corpus	Homo sapiens	Human	female	50	Gastritis	Diseased	Gastritis			SRA
SRR7875200	Helicobacter pylori	PRJNA490474	SAMN10053705	Otto von Guericke University, Dept. of Gastroenterology, Hepatology and Infectious Diseases, Magdeburg, Germany	2012-03-05	Germany: Magdeburg	Germany	EU	gastric antrum	Antrum	Homo sapiens	Human	female	50	Gastritis	Diseased	Gastritis			SRA
SRR7875201	Helicobacter pylori	PRJNA490474	SAMN10053706	Otto von Guericke University, Dept. of Gastroenterology, Hepatology and Infectious Diseases, Magdeburg, Germany	2012-03-05	Germany: Magdeburg	Germany	EU	gastric antrum	Antrum	Homo sapiens	Human	female	50	Gastritis	Diseased	Gastritis			SRA
SRR7875202	Helicobacter pylori	PRJNA490474	SAMN10053707	Otto von Guericke University, Dept. of Gastroenterology, Hepatology and Infectious Diseases, Magdeburg, Germany	2012-03-05	Germany: Magdeburg	Germany	EU	gastric antrum	Antrum	Homo sapiens	Human	female	50	Gastritis	Diseased	Gastritis			SRA
SRR7875203	Helicobacter pylori	PRJNA490474	SAMN10053708	Otto von Guericke University, Dept. of Gastroenterology, Hepatology and Infectious Diseases, Magdeburg, Germany	2012-03-05	Germany: Magdeburg	Germany	EU	gastric antrum	Antrum	Homo sapiens	Human	female	50	Gastritis	Diseased	Gastritis			SRA
SRR7875204	Helicobacter pylori	PRJNA490474	SAMN10053391	Otto von Guericke University, Dept. of Gastroenterology, Hepatology and Infectious Diseases, Magdeburg, Germany	2016-06-10	Germany: Magdeburg	Germany	EU	gastric antrum	Antrum	Homo sapiens	Human	female	49	Gastritis	Diseased	Gastritis			SRA
SRR7875205	Helicobacter pylori	PRJNA490474	SAMN10053667	Otto von Guericke University, Dept. of Gastroenterology, Hepatology and Infectious Diseases, Magdeburg, Germany	2017-01-19	Germany: Magdeburg	Germany	EU	gastric corpus	Corpus	Homo sapiens	Human	male	36	Gastritis	Diseased	Gastritis			SRA
SRR7875206	Helicobacter pylori	PRJNA490474	SAMN10053666	Otto von Guericke University, Dept. of Gastroenterology, Hepatology and Infectious Diseases, Magdeburg, Germany	2017-01-19	Germany: Magdeburg	Germany	EU	gastric corpus	Corpus	Homo sapiens	Human	male	36	Gastritis	Diseased	Gastritis			SRA
SRR7875207	Helicobacter pylori	PRJNA490474	SAMN10053665	Otto von Guericke University, Dept. of Gastroenterology, Hepatology and Infectious Diseases, Magdeburg, Germany	2017-01-19	Germany: Magdeburg	Germany	EU	gastric antrum	Antrum	Homo sapiens	Human	male	36	Gastritis	Diseased	Gastritis			SRA
SRR7875208	Helicobacter pylori	PRJNA490474	SAMN10053664	Otto von Guericke University, Dept. of Gastroenterology, Hepatology and Infectious Diseases, Magdeburg, Germany	2017-01-19	Germany: Magdeburg	Germany	EU	gastric antrum	Antrum	Homo sapiens	Human	male	36	Gastritis	Diseased	Gastritis			SRA
SRR7875209	Helicobacter pylori	PRJNA490474	SAMN10053671	Otto von Guericke University, Dept. of Gastroenterology, Hepatology and Infectious Diseases, Magdeburg, Germany	2017-01-19	Germany: Magdeburg	Germany	EU	gastric corpus	Corpus	Homo sapiens	Human	male	36	Gastritis	Diseased	Gastritis			SRA
SRR7875210	Helicobacter pylori	PRJNA490474	SAMN10053670	Otto von Guericke University, Dept. of Gastroenterology, Hepatology and Infectious Diseases, Magdeburg, Germany	2017-01-19	Germany: Magdeburg	Germany	EU	gastric corpus	Corpus	Homo sapiens	Human	male	36	Gastritis	Diseased	Gastritis			SRA
SRR7875211	Helicobacter pylori	PRJNA490474	SAMN10053669	Otto von Guericke University, Dept. of Gastroenterology, Hepatology and Infectious Diseases, Magdeburg, Germany	2017-01-19	Germany: Magdeburg	Germany	EU	gastric corpus	Corpus	Homo sapiens	Human	male	36	Gastritis	Diseased	Gastritis			SRA
SRR7875212	Helicobacter pylori	PRJNA490474	SAMN10053668	Otto von Guericke University, Dept. of Gastroenterology, Hepatology and Infectious Diseases, Magdeburg, Germany	2017-01-19	Germany: Magdeburg	Germany	EU	gastric corpus	Corpus	Homo sapiens	Human	male	36	Gastritis	Diseased	Gastritis			SRA
SRR7875213	Helicobacter pylori	PRJNA490474	SAMN10053673	Otto von Guericke University, Dept. of Gastroenterology, Hepatology and Infectious Diseases, Magdeburg, Germany	2017-01-19	Germany: Magdeburg	Germany	EU	gastric corpus	Corpus	Homo sapiens	Human	male	36	Gastritis	Diseased	Gastritis			SRA
SRR7875214	Helicobacter pylori	PRJNA490474	SAMN10053672	Otto von Guericke University, Dept. of Gastroenterology, Hepatology and Infectious Diseases, Magdeburg, Germany	2017-01-19	Germany: Magdeburg	Germany	EU	gastric corpus	Corpus	Homo sapiens	Human	male	36	Gastritis	Diseased	Gastritis			SRA
SRR7875215	Helicobacter pylori	PRJNA490474	SAMN10053440	Otto von Guericke University, Dept. of Gastroenterology, Hepatology and Infectious Diseases, Magdeburg, Germany	2016-07-06	Germany: Magdeburg	Germany	EU	gastric fundus	Fundus	Homo sapiens	Human	female	54	Gastritis	Diseased	Gastritis			SRA
SRR7875216	Helicobacter pylori	PRJNA490474	SAMN10053441	Otto von Guericke University, Dept. of Gastroenterology, Hepatology and Infectious Diseases, Magdeburg, Germany	2016-07-06	Germany: Magdeburg	Germany	EU	gastric fundus	Fundus	Homo sapiens	Human	female	54	Gastritis	Diseased	Gastritis			SRA
SRR7875217	Helicobacter pylori	PRJNA490474	SAMN10053438	Otto von Guericke University, Dept. of Gastroenterology, Hepatology and Infectious Diseases, Magdeburg, Germany	2016-07-06	Germany: Magdeburg	Germany	EU	gastric fundus	Fundus	Homo sapiens	Human	female	54	Gastritis	Diseased	Gastritis			SRA
SRR7875218	Helicobacter pylori	PRJNA490474	SAMN10053439	Otto von Guericke University, Dept. of Gastroenterology, Hepatology and Infectious Diseases, Magdeburg, Germany	2016-07-06	Germany: Magdeburg	Germany	EU	gastric fundus	Fundus	Homo sapiens	Human	female	54	Gastritis	Diseased	Gastritis			SRA
SRR7875219	Helicobacter pylori	PRJNA490474	SAMN10053436	Otto von Guericke University, Dept. of Gastroenterology, Hepatology and Infectious Diseases, Magdeburg, Germany	2016-07-06	Germany: Magdeburg	Germany	EU	gastric fundus	Fundus	Homo sapiens	Human	female	54	Gastritis	Diseased	Gastritis			SRA
SRR7875220	Helicobacter pylori	PRJNA490474	SAMN10053437	Otto von Guericke University, Dept. of Gastroenterology, Hepatology and Infectious Diseases, Magdeburg, Germany	2016-07-06	Germany: Magdeburg	Germany	EU	gastric fundus	Fundus	Homo sapiens	Human	female	54	Gastritis	Diseased	Gastritis			SRA
SRR7875221	Helicobacter pylori	PRJNA490474	SAMN10053434	Otto von Guericke University, Dept. of Gastroenterology, Hepatology and Infectious Diseases, Magdeburg, Germany	2016-07-06	Germany: Magdeburg	Germany	EU	gastric fundus	Fundus	Homo sapiens	Human	female	54	Gastritis	Diseased	Gastritis			SRA
SRR7875222	Helicobacter pylori	PRJNA490474	SAMN10053435	Otto von Guericke University, Dept. of Gastroenterology, Hepatology and Infectious Diseases, Magdeburg, Germany	2016-07-06	Germany: Magdeburg	Germany	EU	gastric fundus	Fundus	Homo sapiens	Human	female	54	Gastritis	Diseased	Gastritis			SRA
SRR7875223	Helicobacter pylori	PRJNA490474	SAMN10053442	Otto von Guericke University, Dept. of Gastroenterology, Hepatology and Infectious Diseases, Magdeburg, Germany	2016-07-14	Germany: Magdeburg	Germany	EU	gastric antrum	Antrum	Homo sapiens	Human	female	32	Gastritis	Diseased	Gastritis			SRA
SRR7875224	Helicobacter pylori	PRJNA490474	SAMN10053443	Otto von Guericke University, Dept. of Gastroenterology, Hepatology and Infectious Diseases, Magdeburg, Germany	2016-07-14	Germany: Magdeburg	Germany	EU	gastric antrum	Antrum	Homo sapiens	Human	female	32	Gastritis	Diseased	Gastritis			SRA
SRR7875225	Helicobacter pylori	PRJNA490474	SAMN10053807	Otto von Guericke University, Dept. of Gastroenterology, Hepatology and Infectious Diseases, Magdeburg, Germany	2014-11-24	Germany: Magdeburg	Germany	EU	gastric corpus	Corpus	Homo sapiens	Human	male	34	Gastritis	Diseased	Gastritis			SRA
SRR7875226	Helicobacter pylori	PRJNA490474	SAMN10053809	Otto von Guericke University, Dept. of Gastroenterology, Hepatology and Infectious Diseases, Magdeburg, Germany	2014-11-24	Germany: Magdeburg	Germany	EU	gastric corpus	Corpus	Homo sapiens	Human	male	34	Gastritis	Diseased	Gastritis			SRA
SRR7875227	Helicobacter pylori	PRJNA490474	SAMN10053810	Otto von Guericke University, Dept. of Gastroenterology, Hepatology and Infectious Diseases, Magdeburg, Germany	2014-11-24	Germany: Magdeburg	Germany	EU	gastric corpus	Corpus	Homo sapiens	Human	male	34	Gastritis	Diseased	Gastritis			SRA
SRR7875228	Helicobacter pylori	PRJNA490474	SAMN10053811	Otto von Guericke University, Dept. of Gastroenterology, Hepatology and Infectious Diseases, Magdeburg, Germany	2014-11-24	Germany: Magdeburg	Germany	EU	gastric corpus	Corpus	Homo sapiens	Human	male	34	Gastritis	Diseased	Gastritis			SRA
SRR7875229	Helicobacter pylori	PRJNA490474	SAMN10053803	Otto von Guericke University, Dept. of Gastroenterology, Hepatology and Infectious Diseases, Magdeburg, Germany	2014-11-24	Germany: Magdeburg	Germany	EU	gastric antrum	Antrum	Homo sapiens	Human	male	34	Gastritis	Diseased	Gastritis			SRA
SRR7875230	Helicobacter pylori	PRJNA490474	SAMN10053804	Otto von Guericke University, Dept. of Gastroenterology, Hepatology and Infectious Diseases, Magdeburg, Germany	2014-11-24	Germany: Magdeburg	Germany	EU	gastric corpus	Corpus	Homo sapiens	Human	male	34	Gastritis	Diseased	Gastritis			SRA
SRR7875231	Helicobacter pylori	PRJNA490474	SAMN10053805	Otto von Guericke University, Dept. of Gastroenterology, Hepatology and Infectious Diseases, Magdeburg, Germany	2014-11-24	Germany: Magdeburg	Germany	EU	gastric corpus	Corpus	Homo sapiens	Human	male	34	Gastritis	Diseased	Gastritis			SRA
SRR7875232	Helicobacter pylori	PRJNA490474	SAMN10053806	Otto von Guericke University, Dept. of Gastroenterology, Hepatology and Infectious Diseases, Magdeburg, Germany	2014-11-24	Germany: Magdeburg	Germany	EU	gastric corpus	Corpus	Homo sapiens	Human	male	34	Gastritis	Diseased	Gastritis			SRA
SRR7875233	Helicobacter pylori	PRJNA490474	SAMN10053812	Otto von Guericke University, Dept. of Gastroenterology, Hepatology and Infectious Diseases, Magdeburg, Germany	2014-11-24	Germany: Magdeburg	Germany	EU	gastric corpus	Corpus	Homo sapiens	Human	male	34	Gastritis	Diseased	Gastritis			SRA
SRR7875234	Helicobacter pylori	PRJNA490474	SAMN10053813	Otto von Guericke University, Dept. of Gastroenterology, Hepatology and Infectious Diseases, Magdeburg, Germany	2014-11-24	Germany: Magdeburg	Germany	EU	gastric corpus	Corpus	Homo sapiens	Human	male	34	Gastritis	Diseased	Gastritis			SRA
SRR7875235	Helicobacter pylori	PRJNA490474	SAMN10053517	Otto von Guericke University, Dept. of Gastroenterology, Hepatology and Infectious Diseases, Magdeburg, Germany	2016-07-18	Germany: Magdeburg	Germany	EU	gastric corpus	Corpus	Homo sapiens	Human	male	58	Gastritis	Diseased	Gastritis			SRA
SRR7875236	Helicobacter pylori	PRJNA490474	SAMN10053516	Otto von Guericke University, Dept. of Gastroenterology, Hepatology and Infectious Diseases, Magdeburg, Germany	2016-07-18	Germany: Magdeburg	Germany	EU	gastric corpus	Corpus	Homo sapiens	Human	male	58	Gastritis	Diseased	Gastritis			SRA
SRR7875237	Helicobacter pylori	PRJNA490474	SAMN10053515	Otto von Guericke University, Dept. of Gastroenterology, Hepatology and Infectious Diseases, Magdeburg, Germany	2016-07-18	Germany: Magdeburg	Germany	EU	gastric corpus	Corpus	Homo sapiens	Human	male	58	Gastritis	Diseased	Gastritis			SRA
SRR7875238	Helicobacter pylori	PRJNA490474	SAMN10053514	Otto von Guericke University, Dept. of Gastroenterology, Hepatology and Infectious Diseases, Magdeburg, Germany	2016-07-18	Germany: Magdeburg	Germany	EU	gastric corpus	Corpus	Homo sapiens	Human	male	58	Gastritis	Diseased	Gastritis			SRA
SRR7875239	Helicobacter pylori	PRJNA490474	SAMN10053513	Otto von Guericke University, Dept. of Gastroenterology, Hepatology and Infectious Diseases, Magdeburg, Germany	2016-07-18	Germany: Magdeburg	Germany	EU	gastric corpus	Corpus	Homo sapiens	Human	male	58	Gastritis	Diseased	Gastritis			SRA
SRR7875240	Helicobacter pylori	PRJNA490474	SAMN10053512	Otto von Guericke University, Dept. of Gastroenterology, Hepatology and Infectious Diseases, Magdeburg, Germany	2016-07-18	Germany: Magdeburg	Germany	EU	gastric corpus	Corpus	Homo sapiens	Human	male	58	Gastritis	Diseased	Gastritis			SRA
SRR7875241	Helicobacter pylori	PRJNA490474	SAMN10053511	Otto von Guericke University, Dept. of Gastroenterology, Hepatology and Infectious Diseases, Magdeburg, Germany	2016-07-18	Germany: Magdeburg	Germany	EU	gastric antrum	Antrum	Homo sapiens	Human	male	58	Gastritis	Diseased	Gastritis			SRA
SRR7875242	Helicobacter pylori	PRJNA490474	SAMN10053510	Otto von Guericke University, Dept. of Gastroenterology, Hepatology and Infectious Diseases, Magdeburg, Germany	2016-07-18	Germany: Magdeburg	Germany	EU	gastric antrum	Antrum	Homo sapiens	Human	male	58	Gastritis	Diseased	Gastritis			SRA
SRR7875243	Helicobacter pylori	PRJNA490474	SAMN10053509	Otto von Guericke University, Dept. of Gastroenterology, Hepatology and Infectious Diseases, Magdeburg, Germany	2016-07-18	Germany: Magdeburg	Germany	EU	gastric antrum	Antrum	Homo sapiens	Human	male	58	Gastritis	Diseased	Gastritis			SRA
SRR7875244	Helicobacter pylori	PRJNA490474	SAMN10053508	Otto von Guericke University, Dept. of Gastroenterology, Hepatology and Infectious Diseases, Magdeburg, Germany	2016-07-18	Germany: Magdeburg	Germany	EU	gastric antrum	Antrum	Homo sapiens	Human	male	58	Gastritis	Diseased	Gastritis			SRA
SRR7875245	Helicobacter pylori	PRJNA490474	SAMN10053748	Otto von Guericke University, Dept. of Gastroenterology, Hepatology and Infectious Diseases, Magdeburg, Germany	2013-01-22	Germany: Magdeburg	Germany	EU	gastric antrum	Antrum	Homo sapiens	Human	female	76	Gastritis	Diseased	Gastritis			SRA
SRR7875246	Helicobacter pylori	PRJNA490474	SAMN10053749	Otto von Guericke University, Dept. of Gastroenterology, Hepatology and Infectious Diseases, Magdeburg, Germany	2013-01-22	Germany: Magdeburg	Germany	EU	gastric corpus	Corpus	Homo sapiens	Human	female	76	Gastritis	Diseased	Gastritis			SRA
SRR7875247	Helicobacter pylori	PRJNA490474	SAMN10053750	Otto von Guericke University, Dept. of Gastroenterology, Hepatology and Infectious Diseases, Magdeburg, Germany	2013-01-22	Germany: Magdeburg	Germany	EU	gastric corpus	Corpus	Homo sapiens	Human	female	76	Gastritis	Diseased	Gastritis			SRA
SRR7875248	Helicobacter pylori	PRJNA490474	SAMN10053751	Otto von Guericke University, Dept. of Gastroenterology, Hepatology and Infectious Diseases, Magdeburg, Germany	2013-01-22	Germany: Magdeburg	Germany	EU	gastric corpus	Corpus	Homo sapiens	Human	female	76	Gastritis	Diseased	Gastritis			SRA
SRR7875249	Helicobacter pylori	PRJNA490474	SAMN10053752	Otto von Guericke University, Dept. of Gastroenterology, Hepatology and Infectious Diseases, Magdeburg, Germany	2013-01-22	Germany: Magdeburg	Germany	EU	gastric corpus	Corpus	Homo sapiens	Human	female	76	Gastritis	Diseased	Gastritis			SRA
SRR7875250	Helicobacter pylori	PRJNA490474	SAMN10053753	Otto von Guericke University, Dept. of Gastroenterology, Hepatology and Infectious Diseases, Magdeburg, Germany	2013-01-22	Germany: Magdeburg	Germany	EU	gastric corpus	Corpus	Homo sapiens	Human	female	76	Gastritis	Diseased	Gastritis			SRA
SRR7875251	Helicobacter pylori	PRJNA490474	SAMN10053754	Otto von Guericke University, Dept. of Gastroenterology, Hepatology and Infectious Diseases, Magdeburg, Germany	2013-01-22	Germany: Magdeburg	Germany	EU	gastric corpus	Corpus	Homo sapiens	Human	female	76	Gastritis	Diseased	Gastritis			SRA
SRR7875252	Helicobacter pylori	PRJNA490474	SAMN10053755	Otto von Guericke University, Dept. of Gastroenterology, Hepatology and Infectious Diseases, Magdeburg, Germany	2013-01-22	Germany: Magdeburg	Germany	EU	gastric corpus	Corpus	Homo sapiens	Human	female	76	Gastritis	Diseased	Gastritis			SRA
SRR7875253	Helicobacter pylori	PRJNA490474	SAMN10053756	Otto von Guericke University, Dept. of Gastroenterology, Hepatology and Infectious Diseases, Magdeburg, Germany	2013-01-22	Germany: Magdeburg	Germany	EU	gastric corpus	Corpus	Homo sapiens	Human	female	76	Gastritis	Diseased	Gastritis			SRA
SRR7875254	Helicobacter pylori	PRJNA490474	SAMN10053757	Otto von Guericke University, Dept. of Gastroenterology, Hepatology and Infectious Diseases, Magdeburg, Germany	2013-01-22	Germany: Magdeburg	Germany	EU	gastric corpus	Corpus	Homo sapiens	Human	female	76	Gastritis	Diseased	Gastritis			SRA
SRR7875255	Helicobacter pylori	PRJNA490474	SAMN10053631	Otto von Guericke University, Dept. of Gastroenterology, Hepatology and Infectious Diseases, Magdeburg, Germany	2016-11-22	Germany: Magdeburg	Germany	EU	gastric antrum	Antrum	Homo sapiens	Human	female	47	Atrophic gastritis	Diseased	Gastritis			SRA
SRR7875256	Helicobacter pylori	PRJNA490474	SAMN10053630	Otto von Guericke University, Dept. of Gastroenterology, Hepatology and Infectious Diseases, Magdeburg, Germany	2016-11-22	Germany: Magdeburg	Germany	EU	gastric antrum	Antrum	Homo sapiens	Human	female	47	Atrophic gastritis	Diseased	Gastritis			SRA
SRR7875257	Helicobacter pylori	PRJNA490474	SAMN10053629	Otto von Guericke University, Dept. of Gastroenterology, Hepatology and Infectious Diseases, Magdeburg, Germany	2016-11-22	Germany: Magdeburg	Germany	EU	gastric antrum	Antrum	Homo sapiens	Human	female	47	Atrophic gastritis	Diseased	Gastritis			SRA
SRR7875258	Helicobacter pylori	PRJNA490474	SAMN10053628	Otto von Guericke University, Dept. of Gastroenterology, Hepatology and Infectious Diseases, Magdeburg, Germany	2016-11-22	Germany: Magdeburg	Germany	EU	gastric antrum	Antrum	Homo sapiens	Human	female	47	Atrophic gastritis	Diseased	Gastritis			SRA
SRR7875259	Helicobacter pylori	PRJNA490474	SAMN10053627	Otto von Guericke University, Dept. of Gastroenterology, Hepatology and Infectious Diseases, Magdeburg, Germany	2016-11-22	Germany: Magdeburg	Germany	EU	gastric antrum	Antrum	Homo sapiens	Human	female	47	Atrophic gastritis	Diseased	Gastritis			SRA
SRR7875260	Helicobacter pylori	PRJNA490474	SAMN10053626	Otto von Guericke University, Dept. of Gastroenterology, Hepatology and Infectious Diseases, Magdeburg, Germany	2016-11-22	Germany: Magdeburg	Germany	EU	gastric antrum	Antrum	Homo sapiens	Human	female	47	Atrophic gastritis	Diseased	Gastritis			SRA
SRR7875261	Helicobacter pylori	PRJNA490474	SAMN10053625	Otto von Guericke University, Dept. of Gastroenterology, Hepatology and Infectious Diseases, Magdeburg, Germany	2016-11-22	Germany: Magdeburg	Germany	EU	gastric antrum	Antrum	Homo sapiens	Human	female	47	Atrophic gastritis	Diseased	Gastritis			SRA
SRR7875262	Helicobacter pylori	PRJNA490474	SAMN10053624	Otto von Guericke University, Dept. of Gastroenterology, Hepatology and Infectious Diseases, Magdeburg, Germany	2016-11-22	Germany: Magdeburg	Germany	EU	gastric antrum	Antrum	Homo sapiens	Human	female	47	Atrophic gastritis	Diseased	Gastritis			SRA
SRR7875263	Helicobacter pylori	PRJNA490474	SAMN10053633	Otto von Guericke University, Dept. of Gastroenterology, Hepatology and Infectious Diseases, Magdeburg, Germany	2016-11-22	Germany: Magdeburg	Germany	EU	gastric corpus	Corpus	Homo sapiens	Human	female	47	Atrophic gastritis	Diseased	Gastritis			SRA
SRR7875264	Helicobacter pylori	PRJNA490474	SAMN10053632	Otto von Guericke University, Dept. of Gastroenterology, Hepatology and Infectious Diseases, Magdeburg, Germany	2016-11-22	Germany: Magdeburg	Germany	EU	gastric corpus	Corpus	Homo sapiens	Human	female	47	Atrophic gastritis	Diseased	Gastritis			SRA
SRR7875265	Helicobacter pylori	PRJNA490474	SAMN10053854	Otto von Guericke University, Dept. of Gastroenterology, Hepatology and Infectious Diseases, Magdeburg, Germany	2014-11-25	Germany: Magdeburg	Germany	EU	gastric corpus	Corpus	Homo sapiens	Human	male	69	Atrophic gastritis	Diseased	Gastritis			SRA
SRR7875266	Helicobacter pylori	PRJNA490474	SAMN10053856	Otto von Guericke University, Dept. of Gastroenterology, Hepatology and Infectious Diseases, Magdeburg, Germany	2014-11-25	Germany: Magdeburg	Germany	EU	gastric corpus	Corpus	Homo sapiens	Human	male	69	Atrophic gastritis	Diseased	Gastritis			SRA
SRR7875267	Helicobacter pylori	PRJNA490474	SAMN10053845	Otto von Guericke University, Dept. of Gastroenterology, Hepatology and Infectious Diseases, Magdeburg, Germany	2014-11-25	Germany: Magdeburg	Germany	EU	gastric antrum	Antrum	Homo sapiens	Human	male	69	Atrophic gastritis	Diseased	Gastritis			SRA
SRR7875268	Helicobacter pylori	PRJNA490474	SAMN10053846	Otto von Guericke University, Dept. of Gastroenterology, Hepatology and Infectious Diseases, Magdeburg, Germany	2014-11-25	Germany: Magdeburg	Germany	EU	gastric antrum	Antrum	Homo sapiens	Human	male	69	Atrophic gastritis	Diseased	Gastritis			SRA
SRR7875269	Helicobacter pylori	PRJNA490474	SAMN10053847	Otto von Guericke University, Dept. of Gastroenterology, Hepatology and Infectious Diseases, Magdeburg, Germany	2014-11-25	Germany: Magdeburg	Germany	EU	gastric antrum	Antrum	Homo sapiens	Human	male	69	Atrophic gastritis	Diseased	Gastritis			SRA
SRR7875270	Helicobacter pylori	PRJNA490474	SAMN10053848	Otto von Guericke University, Dept. of Gastroenterology, Hepatology and Infectious Diseases, Magdeburg, Germany	2014-11-25	Germany: Magdeburg	Germany	EU	gastric antrum	Antrum	Homo sapiens	Human	male	69	Atrophic gastritis	Diseased	Gastritis			SRA
SRR7875271	Helicobacter pylori	PRJNA490474	SAMN10053849	Otto von Guericke University, Dept. of Gastroenterology, Hepatology and Infectious Diseases, Magdeburg, Germany	2014-11-25	Germany: Magdeburg	Germany	EU	gastric antrum	Antrum	Homo sapiens	Human	male	69	Atrophic gastritis	Diseased	Gastritis			SRA
SRR7875272	Helicobacter pylori	PRJNA490474	SAMN10053850	Otto von Guericke University, Dept. of Gastroenterology, Hepatology and Infectious Diseases, Magdeburg, Germany	2014-11-25	Germany: Magdeburg	Germany	EU	gastric antrum	Antrum	Homo sapiens	Human	male	69	Atrophic gastritis	Diseased	Gastritis			SRA
SRR7875273	Helicobacter pylori	PRJNA490474	SAMN10053851	Otto von Guericke University, Dept. of Gastroenterology, Hepatology and Infectious Diseases, Magdeburg, Germany	2014-11-25	Germany: Magdeburg	Germany	EU	gastric antrum	Antrum	Homo sapiens	Human	male	69	Atrophic gastritis	Diseased	Gastritis			SRA
SRR7875274	Helicobacter pylori	PRJNA490474	SAMN10053853	Otto von Guericke University, Dept. of Gastroenterology, Hepatology and Infectious Diseases, Magdeburg, Germany	2014-11-25	Germany: Magdeburg	Germany	EU	gastric antrum	Antrum	Homo sapiens	Human	male	69	Atrophic gastritis	Diseased	Gastritis			SRA
SRR7875275	Helicobacter pylori	PRJNA490474	SAMN10053467	Otto von Guericke University, Dept. of Gastroenterology, Hepatology and Infectious Diseases, Magdeburg, Germany	2016-07-14	Germany: Magdeburg	Germany	EU	gastric fundus	Fundus	Homo sapiens	Human	female	32	Gastritis	Diseased	Gastritis			SRA
SRR7875276	Helicobacter pylori	PRJNA490474	SAMN10053466	Otto von Guericke University, Dept. of Gastroenterology, Hepatology and Infectious Diseases, Magdeburg, Germany	2016-07-14	Germany: Magdeburg	Germany	EU	gastric fundus	Fundus	Homo sapiens	Human	female	32	Gastritis	Diseased	Gastritis			SRA
SRR7875277	Helicobacter pylori	PRJNA490474	SAMN10053682	Otto von Guericke University, Dept. of Gastroenterology, Hepatology and Infectious Diseases, Magdeburg, Germany	2017-01-19	Germany: Magdeburg	Germany	EU	gastric corpus	Corpus	Homo sapiens	Human	male	36	Gastritis	Diseased	Gastritis			SRA
SRR7875278	Helicobacter pylori	PRJNA490474	SAMN10053683	Otto von Guericke University, Dept. of Gastroenterology, Hepatology and Infectious Diseases, Magdeburg, Germany	2017-01-19	Germany: Magdeburg	Germany	EU	gastric corpus	Corpus	Homo sapiens	Human	male	36	Gastritis	Diseased	Gastritis			SRA
1.15691e+06	Helicobacter pylori NAB47	PRJNA85617	SAMN02471794	University of Hyderabad	2005	India: Bangalore	India	AS			Homo sapiens	Human								PATRIC
1.15692e+06	Helicobacter pylori NAD1	PRJNA85619	SAMN02471796	University of Hyderabad	2005	India: Delhi	India	AS			Homo sapiens	Human								PATRIC
1.28288e+06	Helicobacter pylori NAK7	PRJNA186589	SAMN02471799	University of Hyderabad		India	India	AS			Homo sapiens	Human								PATRIC
210.244	Helicobacter pylori strain L7	PRJNA245115	SAMN02731779	Veterinary Medicine University of Vienna	1998	Ladakh, India	India	AS	stomach	Stomach	Homo sapiens	Human								PATRIC
210.31	Helicobacter pylori strain KH43	PRJNA419585	SAMN08093282	University of Western Australia	2016	India: Manipal	India	AS	Gastric Biopsy	Stomach	Homo sapiens	Human								PATRIC
210.31	Helicobacter pylori strain KH44	PRJNA419585	SAMN08093283	University of Western Australia	2016	India: Manipal	India	AS	Gastric Biopsy	Stomach	Homo sapiens	Human								PATRIC
210.31	Helicobacter pylori strain KH45	PRJNA419585	SAMN08093284	University of Western Australia	2016	India: Manipal	India	AS	Gastric Biopsy	Stomach	Homo sapiens	Human								PATRIC
210.31	Helicobacter pylori strain KH41	PRJNA419585	SAMN08093281	University of Western Australia	2016	India: Manipal	India	AS	Gastric Biopsy	Stomach	Homo sapiens	Human								PATRIC
210.311	Helicobacter pylori strain KH39	PRJNA419585	SAMN08093279	University of Western Australia	2016	India: Manipal	India	AS	Gastric Biopsy	Stomach	Homo sapiens	Human								PATRIC
210.311	Helicobacter pylori strain KH28	PRJNA419585	SAMN08093268	University of Western Australia	2016	India: Manipal	India	AS	Gastric Biopsy	Stomach	Homo sapiens	Human								PATRIC
210.311	Helicobacter pylori strain KH25	PRJNA419585	SAMN08093265	University of Western Australia	2016	India: Manipal	India	AS	Gastric Biopsy	Stomach	Homo sapiens	Human								PATRIC
210.311	Helicobacter pylori strain KH36	PRJNA419585	SAMN08093276	University of Western Australia	2016	India: Manipal	India	AS	Gastric Biopsy	Stomach	Homo sapiens	Human								PATRIC
210.311	Helicobacter pylori strain KH20	PRJNA419585	SAMN08093261	University of Western Australia	2016	India: Manipal	India	AS	Gastric Biopsy	Stomach	Homo sapiens	Human								PATRIC
210.311	Helicobacter pylori strain KH21	PRJNA419585	SAMN08093262	University of Western Australia	2016	India: Manipal	India	AS	Gastric Biopsy	Stomach	Homo sapiens	Human								PATRIC
210.311	Helicobacter pylori strain KH16	PRJNA419585	SAMN08093257	University of Western Australia	2016	India: Manipal	India	AS	Gastric Biopsy	Stomach	Homo sapiens	Human								PATRIC
210.311	Helicobacter pylori strain KH11	PRJNA419585	SAMN08093252	University of Western Australia	2016	India: Manipal	India	AS	Gastric Biopsy	Stomach	Homo sapiens	Human								PATRIC
210.311	Helicobacter pylori strain KH10	PRJNA419585	SAMN08093251	University of Western Australia	2016	India: Manipal	India	AS	Gastric Biopsy	Stomach	Homo sapiens	Human								PATRIC
210.312	Helicobacter pylori strain KH4	PRJNA419585	SAMN08093246	University of Western Australia	2016	India: Manipal	India	AS	Gastric Biopsy	Stomach	Homo sapiens	Human								PATRIC
210.312	Helicobacter pylori strain KH3	PRJNA419585	SAMN08093245	University of Western Australia	2016	India: Manipal	India	AS	Gastric Biopsy	Stomach	Homo sapiens	Human								PATRIC
210.312	Helicobacter pylori strain KH40	PRJNA419585	SAMN08093280	University of Western Australia	2016	India: Manipal	India	AS	Gastric Biopsy	Stomach	Homo sapiens	Human								PATRIC
210.312	Helicobacter pylori strain KH38	PRJNA419585	SAMN08093278	University of Western Australia	2016	India: Manipal	India	AS	Gastric Biopsy	Stomach	Homo sapiens	Human								PATRIC
210.312	Helicobacter pylori strain KH35	PRJNA419585	SAMN08093275	University of Western Australia	2016	India: Manipal	India	AS	Gastric Biopsy	Stomach	Homo sapiens	Human								PATRIC
210.312	Helicobacter pylori strain KH34	PRJNA419585	SAMN08093274	University of Western Australia	2016	India: Manipal	India	AS	Gastric Biopsy	Stomach	Homo sapiens	Human								PATRIC
210.312	Helicobacter pylori strain KH33	PRJNA419585	SAMN08093273	University of Western Australia	2016	India: Manipal	India	AS	Gastric Biopsy	Stomach	Homo sapiens	Human								PATRIC
210.312	Helicobacter pylori strain KH31	PRJNA419585	SAMN08093271	University of Western Australia	2016	India: Manipal	India	AS	Gastric Biopsy	Stomach	Homo sapiens	Human								PATRIC
210.312	Helicobacter pylori strain KH32	PRJNA419585	SAMN08093272	University of Western Australia	2016	India: Manipal	India	AS	Gastric Biopsy	Stomach	Homo sapiens	Human								PATRIC
210.313	Helicobacter pylori strain KH30	PRJNA419585	SAMN08093270	University of Western Australia	2016	India: Manipal	India	AS	Gastric Biopsy	Stomach	Homo sapiens	Human								PATRIC
210.313	Helicobacter pylori strain KH29	PRJNA419585	SAMN08093269	University of Western Australia	2016	India: Manipal	India	AS	Gastric Biopsy	Stomach	Homo sapiens	Human								PATRIC
210.313	Helicobacter pylori strain KH23	PRJNA419585	SAMN08093264	University of Western Australia	2016	India: Manipal	India	AS	Gastric Biopsy	Stomach	Homo sapiens	Human								PATRIC
210.313	Helicobacter pylori strain KH26	PRJNA419585	SAMN08093266	University of Western Australia	2016	India: Manipal	India	AS	Gastric Biopsy	Stomach	Homo sapiens	Human								PATRIC
210.313	Helicobacter pylori strain KH19	PRJNA419585	SAMN08093260	University of Western Australia	2016	India: Manipal	India	AS	Gastric Biopsy	Stomach	Homo sapiens	Human								PATRIC
210.313	Helicobacter pylori strain KH18	PRJNA419585	SAMN08093259	University of Western Australia	2016	India: Manipal	India	AS	Gastric Biopsy	Stomach	Homo sapiens	Human								PATRIC
210.313	Helicobacter pylori strain KH17	PRJNA419585	SAMN08093258	University of Western Australia	2016	India: Manipal	India	AS	Gastric Biopsy	Stomach	Homo sapiens	Human								PATRIC
210.313	Helicobacter pylori strain KH15	PRJNA419585	SAMN08093256	University of Western Australia	2016	India: Manipal	India	AS	Gastric Biopsy	Stomach	Homo sapiens	Human								PATRIC
210.314	Helicobacter pylori strain KH14	PRJNA419585	SAMN08093255	University of Western Australia	2016	India: Manipal	India	AS	Gastric Biopsy	Stomach	Homo sapiens	Human								PATRIC
210.314	Helicobacter pylori strain KH13	PRJNA419585	SAMN08093254	University of Western Australia	2016	India: Manipal	India	AS	Gastric Biopsy	Stomach	Homo sapiens	Human								PATRIC
210.314	Helicobacter pylori strain KH12	PRJNA419585	SAMN08093253	University of Western Australia	2016	India: Manipal	India	AS	Gastric Biopsy	Stomach	Homo sapiens	Human								PATRIC
210.314	Helicobacter pylori strain KH9	PRJNA419585	SAMN08093250	University of Western Australia	2016	India: Manipal	India	AS	Gastric Biopsy	Stomach	Homo sapiens	Human								PATRIC
210.314	Helicobacter pylori strain KH8	PRJNA419585	SAMN08093249	University of Western Australia	2016	India: Manipal	India	AS	Gastric Biopsy	Stomach	Homo sapiens	Human								PATRIC
210.314	Helicobacter pylori strain KH6	PRJNA419585	SAMN08093247	University of Western Australia	2016	India: Manipal	India	AS	Gastric Biopsy	Stomach	Homo sapiens	Human								PATRIC
210.314	Helicobacter pylori strain KH2	PRJNA419585	SAMN08093244	University of Western Australia	2016	India: Manipal	India	AS	Gastric Biopsy	Stomach	Homo sapiens	Human								PATRIC
210.314	Helicobacter pylori strain KH1	PRJNA419585	SAMN08093243	University of Western Australia	2016	India: Manipal	India	AS	Gastric Biopsy	Stomach	Homo sapiens	Human								PATRIC
SRR6318694	Helicobacter pylori	PRJNA419585	SAMN08093250		2016	India: Manipal	India	AS			Homo sapiens	Human								SRA
210.134	Helicobacter pylori Manado-1	PRJNA259567	SAMN03009497	Oita University	2011	Indonesia	Indonesia	AS	stomach biopsy	Stomach	Homo sapiens	Human								PATRIC
210.417	Helicobacter pylori strain SSR1	PRJNA395900	SAMN08381226	University of Bath	2013-03-14	Ireland: Dublin	Ireland	EU	stomach	Stomach	Homo sapiens	Human			Antral gastritis	Diseased	Gastritis			PATRIC
SRR3211948	Helicobacter pylori	PRJNA314241	SAMN04530613	missing	missing	Israel	Israel	AS	missing	Unknown	Homo sapiens	Human	female	17	Gastritis	Diseased	Gastritis			SRA
1.38292e+06	Helicobacter pylori oki102	PRJNA215147	SAMN03081488	Okinawa Institute of Advanced Sciences		Japan: Okinawa	Japan	AS	patient	Unknown	Homo sapiens	Human								PATRIC
1.38292e+06	Helicobacter pylori oki112	PRJNA215148	SAMN03081489	Okinawa Institute of Advanced Sciences		Japan: Okinawa	Japan	AS	patient	Unknown	Homo sapiens	Human								PATRIC
1.38292e+06	Helicobacter pylori oki128	PRJNA215150	SAMN03081490	Okinawa Institute of Advanced Sciences		Japan: Okinawa	Japan	AS	patient	Unknown	Homo sapiens	Human								PATRIC
1.38292e+06	Helicobacter pylori oki154	PRJNA215152	SAMN03081491	Okinawa Institute of Advanced Sciences		Japan: Okinawa	Japan	AS	patient	Unknown	Homo sapiens	Human								PATRIC
1.38292e+06	Helicobacter pylori oki422	PRJNA215149	SAMN03081492	Okinawa Institute of Advanced Sciences		Japan: Okinawa	Japan	AS	patient	Unknown	Homo sapiens	Human								PATRIC
1.38293e+06	Helicobacter pylori oki673	PRJNA215154	SAMN03081493	Okinawa Institute of Advanced Sciences		Japan: Okinawa	Japan	AS	patient	Unknown	Homo sapiens	Human								PATRIC
1.38293e+06	Helicobacter pylori oki828	PRJNA215153	SAMN03081494	Okinawa Institute of Advanced Sciences		Japan: Okinawa	Japan	AS	patient	Unknown	Homo sapiens	Human								PATRIC
1.38293e+06	Helicobacter pylori oki898	PRJNA215151	SAMN03081495	Okinawa Institute of Advanced Sciences		Japan: Okinawa	Japan	AS	patient	Unknown	Homo sapiens	Human								PATRIC
210.29	Helicobacter pylori strain MKM5	PRJDB4296	SAMD00042488	Department of Bioscience, Faculty of Applied Bioscience, Tokyo University of Agriculture	2013-06	Japan:Fukui	Japan	AS	Human stomach	Stomach	Homo sapiens	Human								PATRIC
210.29	Helicobacter pylori strain F28	PRJDB4296	SAMD00042472	Department of Bioscience, Faculty of Applied Bioscience, Tokyo University of Agriculture	2013-06	Japan:Fukui	Japan	AS	Human stomach	Stomach	Homo sapiens	Human								PATRIC
210.29	Helicobacter pylori strain F38	PRJDB4296	SAMD00042473	Department of Bioscience, Faculty of Applied Bioscience, Tokyo University of Agriculture	2013-06	Japan:Fukui	Japan	AS	Human stomach	Stomach	Homo sapiens	Human								PATRIC
210.291	Helicobacter pylori strain F63	PRJDB4296	SAMD00042476	Department of Bioscience, Faculty of Applied Bioscience, Tokyo University of Agriculture	2013-06	Japan:Fukui	Japan	AS	Human stomach	Stomach	Homo sapiens	Human								PATRIC
210.291	Helicobacter pylori strain F51	PRJDB4296	SAMD00042474	Department of Bioscience, Faculty of Applied Bioscience, Tokyo University of Agriculture	2013-06	Japan:Fukui	Japan	AS	Human stomach	Stomach	Homo sapiens	Human								PATRIC
210.291	Helicobacter pylori strain F78	PRJDB4296	SAMD00042481	Department of Bioscience, Faculty of Applied Bioscience, Tokyo University of Agriculture	2013-06	Japan:Fukui	Japan	AS	Human stomach	Stomach	Homo sapiens	Human								PATRIC
210.291	Helicobacter pylori strain F13	PRJDB4296	SAMD00042462	Department of Bioscience, Faculty of Applied Bioscience, Tokyo University of Agriculture	2013-06	Japan:Fukui	Japan	AS	Human stomach	Stomach	Homo sapiens	Human								PATRIC
210.291	Helicobacter pylori strain F17	PRJDB4296	SAMD00042463	Department of Bioscience, Faculty of Applied Bioscience, Tokyo University of Agriculture	2013-06	Japan:Fukui	Japan	AS	Human stomach	Stomach	Homo sapiens	Human								PATRIC
210.291	Helicobacter pylori strain F209	PRJDB4296	SAMD00042466	Department of Bioscience, Faculty of Applied Bioscience, Tokyo University of Agriculture	2013-06	Japan:Fukui	Japan	AS	Human stomach	Stomach	Homo sapiens	Human								PATRIC
210.291	Helicobacter pylori strain F20	PRJDB4296	SAMD00042465	Department of Bioscience, Faculty of Applied Bioscience, Tokyo University of Agriculture	2013-06	Japan:Fukui	Japan	AS	Human stomach	Stomach	Homo sapiens	Human								PATRIC
210.291	Helicobacter pylori strain F210	PRJDB4296	SAMD00042468	Department of Bioscience, Faculty of Applied Bioscience, Tokyo University of Agriculture	2013-06	Japan:Fukui	Japan	AS	Human stomach	Stomach	Homo sapiens	Human								PATRIC
210.291	Helicobacter pylori strain F211	PRJDB4296	SAMD00042469	Department of Bioscience, Faculty of Applied Bioscience, Tokyo University of Agriculture	2013-06	Japan:Fukui	Japan	AS	Human stomach	Stomach	Homo sapiens	Human								PATRIC
210.292	Helicobacter pylori strain F21	PRJDB4296	SAMD00042467	Department of Bioscience, Faculty of Applied Bioscience, Tokyo University of Agriculture	2013-06	Japan:Fukui	Japan	AS	Human stomach	Stomach	Homo sapiens	Human								PATRIC
210.292	Helicobacter pylori strain F23	PRJDB4296	SAMD00042470	Department of Bioscience, Faculty of Applied Bioscience, Tokyo University of Agriculture	2013-06	Japan:Fukui	Japan	AS	Human stomach	Stomach	Homo sapiens	Human								PATRIC
210.292	Helicobacter pylori strain F24	PRJDB4296	SAMD00042471	Department of Bioscience, Faculty of Applied Bioscience, Tokyo University of Agriculture	2013-06	Japan:Fukui	Japan	AS	Human stomach	Stomach	Homo sapiens	Human								PATRIC
210.292	Helicobacter pylori strain F55	PRJDB4296	SAMD00042475	Department of Bioscience, Faculty of Applied Bioscience, Tokyo University of Agriculture	2013-06	Japan:Fukui	Japan	AS	Human stomach	Stomach	Homo sapiens	Human								PATRIC
210.292	Helicobacter pylori strain F67	PRJDB4296	SAMD00042477	Department of Bioscience, Faculty of Applied Bioscience, Tokyo University of Agriculture	2013-06	Japan:Fukui	Japan	AS	Human stomach	Stomach	Homo sapiens	Human								PATRIC
210.292	Helicobacter pylori strain F72	PRJDB4296	SAMD00042479	Department of Bioscience, Faculty of Applied Bioscience, Tokyo University of Agriculture	2013-06	Japan:Fukui	Japan	AS	Human stomach	Stomach	Homo sapiens	Human								PATRIC
210.292	Helicobacter pylori strain F75	PRJDB4296	SAMD00042480	Department of Bioscience, Faculty of Applied Bioscience, Tokyo University of Agriculture	2013-06	Japan:Fukui	Japan	AS	Human stomach	Stomach	Homo sapiens	Human								PATRIC
210.292	Helicobacter pylori strain F90	PRJDB4296	SAMD00042482	Department of Bioscience, Faculty of Applied Bioscience, Tokyo University of Agriculture	2013-06	Japan:Fukui	Japan	AS	Human stomach	Stomach	Homo sapiens	Human								PATRIC
210.292	Helicobacter pylori strain F94	PRJDB4296	SAMD00042483	Department of Bioscience, Faculty of Applied Bioscience, Tokyo University of Agriculture	2013-06	Japan:Fukui	Japan	AS	Human stomach	Stomach	Homo sapiens	Human								PATRIC
210.292	Helicobacter pylori strain MKF10	PRJDB4296	SAMD00042484	Department of Bioscience, Faculty of Applied Bioscience, Tokyo University of Agriculture	2013-06	Japan:Fukui	Japan	AS	Human stomach	Stomach	Homo sapiens	Human								PATRIC
210.293	Helicobacter pylori strain MKF3	PRJDB4296	SAMD00042485	Department of Bioscience, Faculty of Applied Bioscience, Tokyo University of Agriculture	2013-06	Japan:Fukui	Japan	AS	Human stomach	Stomach	Homo sapiens	Human								PATRIC
210.293	Helicobacter pylori strain MKF8	PRJDB4296	SAMD00042486	Department of Bioscience, Faculty of Applied Bioscience, Tokyo University of Agriculture	2013-06	Japan:Fukui	Japan	AS	Human stomach	Stomach	Homo sapiens	Human								PATRIC
210.293	Helicobacter pylori strain MKM1	PRJDB4296	SAMD00042487	Department of Bioscience, Faculty of Applied Bioscience, Tokyo University of Agriculture	2013-06	Japan:Fukui	Japan	AS	Human stomach	Stomach	Homo sapiens	Human								PATRIC
210.293	Helicobacter pylori strain MKM6	PRJDB4296	SAMD00042489	Department of Bioscience, Faculty of Applied Bioscience, Tokyo University of Agriculture	2013-06	Japan:Fukui	Japan	AS	Human stomach	Stomach	Homo sapiens	Human								PATRIC
210.563	Helicobacter pylori strain K21	PRJDB3134	SAMD00019958	Tokyo University of Agriculture		Japan	Japan	AS			Homo sapiens	Human								PATRIC
210.563	Helicobacter pylori strain K22	PRJDB3134	SAMD00019959	Tokyo University of Agriculture		Japan	Japan	AS			Homo sapiens	Human								PATRIC
210.563	Helicobacter pylori strain K25	PRJDB3134	SAMD00019962	Tokyo University of Agriculture		Japan	Japan	AS			Homo sapiens	Human								PATRIC
210.613	Helicobacter pylori strain TN2wt	PRJNA244276	SAMN02724990	Oita University	2010-04-01	Japan: Oita	Japan	AS	Oita, Japan	Unknown	Homo sapiens	Human			Gastroduodenal disease	Diseased				PATRIC
210.656	Helicobacter pylori strain CA2	PRJNA563769	SAMN12687798	University of Western Australia	2018-02-01	Japan: Hokkaido	Japan	AS			Homo sapiens	Human								PATRIC
210.677	Helicobacter pylori strain oki109	PRJNA246659	SAMN02769474	Oita University	1905-06-17	Japan: Okinawa	Japan	AS	Stomach biopsy	Stomach	Homo sapiens	Human			Gastric ulcer	Diseased		Gastric ulcer		PATRIC
210.677	Helicobacter pylori strain oki439	PRJNA246661	SAMN02769477	Oita University	1996	Japan: Okinawa	Japan	AS	Stomach biopsy	Stomach	Homo sapiens	Human			Gastric ulcer	Diseased		Gastric ulcer		PATRIC
210.677	Helicobacter pylori strain oki1420	PRJNA246666	SAMN02769481	Oita University	2005	Japan: Okinawa	Japan	AS	Stomach biopsy	Stomach	Homo sapiens	Human			Duodenal ulcer	Diseased		Duodenal ulcer		PATRIC
210.677	Helicobacter pylori strain oki804	PRJNA246664	SAMN02769479	Oita University	2000	Japan: Okinawa	Japan	AS	Stomach biopsy	Stomach	Homo sapiens	Human			Gastric ulcer	Diseased		Gastric ulcer		PATRIC
210.677	Helicobacter pylori strain oki891	PRJNA246665	SAMN02769480	Oita University	2001	Japan: Okinawa	Japan	AS	Stomach biopsy	Stomach	Homo sapiens	Human			Duodenal ulcer	Diseased		Duodenal ulcer		PATRIC
992013	Helicobacter pylori CPY1124	PRJNA64053	SAMN00777116	Institute for Genome Sciences	2011-03-25	Japan:Yamaguchi prefecture	Japan	AS	Mucus	Mucus	Homo sapiens	Human			Gastric ulcer	Diseased		Gastric ulcer		PATRIC
992014	Helicobacter pylori CPY1313	PRJNA64055	SAMN00777156	Institute for Genome Sciences	2011-03-25	Japan:Yamaguchi prefecture	Japan	AS	Mucus	Mucus	Homo sapiens	Human			Duodenal ulcer	Diseased		Duodenal ulcer		PATRIC
992015	Helicobacter pylori CPY1662	PRJNA64057	SAMN01178408	Institute for Genome Sciences		Japan	Japan	AS	patient with duodenal ulcer	Unknown	Homo sapiens	Human								PATRIC
992016	Helicobacter pylori CPY1962	PRJNA64059	SAMN00777159	Institute for Genome Sciences	2011-03-25	Japan:Yamaguchi prefecture	Japan	AS	Mucus	Mucus	Homo sapiens	Human			Gastric ulcer	Diseased		Gastric ulcer		PATRIC
992017	Helicobacter pylori CPY3281	PRJNA64061	SAMN00777162	Institute for Genome Sciences	2011-03-25	Japan:Yamaguchi prefecture	Japan	AS	Mucus	Mucus	Homo sapiens	Human			Duodenal ulcer	Diseased		Duodenal ulcer		PATRIC
992018	Helicobacter pylori CPY6081	PRJNA64063	SAMN00777164	Institute for Genome Sciences	2011-03-25	Japan:Yamaguchi prefecture	Japan	AS	Mucus	Mucus	Homo sapiens	Human			Gastric cancer	Diseased			Cancer	PATRIC
992019	Helicobacter pylori CPY6261	PRJNA64065	SAMN00777167	Institute for Genome Sciences	2011-03-25	Japan:Yamaguchi prefecture	Japan	AS	Mucus	Mucus	Homo sapiens	Human			Gastric cancer	Diseased			Cancer	PATRIC
992020	Helicobacter pylori CPY6271	PRJNA64067	SAMN00777263	Institute for Genome Sciences	2011-03-25	Japan:Yamaguchi prefecture	Japan	AS	Mucus	Mucus	Homo sapiens	Human			Gastric cancer	Diseased			Cancer	PATRIC
992022	Helicobacter pylori CPY6311	PRJNA64071	SAMN00777266	Institute for Genome Sciences	2011-03-25	Japan:Yamaguchi prefecture	Japan	AS	Mucus	Mucus	Homo sapiens	Human			Gastric cancer	Diseased			Cancer	PATRIC
DRR048313	Helicobacter pylori	PRJDB4296	SAMD00042463		2013-06	Japan:Fukui	Japan	AS			Homo sapiens	Human								SRA
DRR048316	Helicobacter pylori	PRJDB4296	SAMD00042466		2013-06	Japan:Fukui	Japan	AS			Homo sapiens	Human								SRA
DRR048321	Helicobacter pylori	PRJDB4296	SAMD00042471		2013-06	Japan:Fukui	Japan	AS			Homo sapiens	Human								SRA
DRR048324	Helicobacter pylori	PRJDB4296	SAMD00042474		2013-06	Japan:Fukui	Japan	AS			Homo sapiens	Human								SRA
DRR048330	Helicobacter pylori	PRJDB4296	SAMD00042480		2013-06	Japan:Fukui	Japan	AS			Homo sapiens	Human								SRA
DRR048332	Helicobacter pylori	PRJDB4296	SAMD00042482		2013-06	Japan:Fukui	Japan	AS			Homo sapiens	Human								SRA
DRR048341	Helicobacter pylori	PRJDB4296	SAMD00042463		2013-06	Japan:Fukui	Japan	AS			Homo sapiens	Human								SRA
DRR048344	Helicobacter pylori	PRJDB4296	SAMD00042466		2013-06	Japan:Fukui	Japan	AS			Homo sapiens	Human								SRA
DRR048349	Helicobacter pylori	PRJDB4296	SAMD00042471		2013-06	Japan:Fukui	Japan	AS			Homo sapiens	Human								SRA
DRR048352	Helicobacter pylori	PRJDB4296	SAMD00042474		2013-06	Japan:Fukui	Japan	AS			Homo sapiens	Human								SRA
DRR048358	Helicobacter pylori	PRJDB4296	SAMD00042480		2013-06	Japan:Fukui	Japan	AS			Homo sapiens	Human								SRA
DRR048360	Helicobacter pylori	PRJDB4296	SAMD00042482		2013-06	Japan:Fukui	Japan	AS			Homo sapiens	Human								SRA
DRR048367	Helicobacter pylori	PRJDB4296	SAMD00042489		2013-06	Japan:Fukui	Japan	AS			Homo sapiens	Human								SRA
210.196	Helicobacter pylori strain 22	PRJNA284175	SAMN04011953	University of Hyderabad	2013-02-05	Kuwait	Kuwait	AS	Biopsy, gastric antrum	Antrum	Homo sapiens	Human								PATRIC
210.197	Helicobacter pylori strain 59	PRJNA284178	SAMN04011955	University of Hyderabad	2013-01-16	Kuwait	Kuwait	AS	Biopsy, gastric antrum	Antrum	Homo sapiens	Human								PATRIC
210.197	Helicobacter pylori strain 45	PRJNA284176	SAMN04011954	University of Hyderabad	2012-12-19	Kuwait	Kuwait	AS	Biopsy, gastric antrum	Antrum	Homo sapiens	Human								PATRIC
1.19128e+06	Helicobacter pylori FD423	PRJNA165757	SAMN00996392	University of Malaya	2009	Malaysia: Kuala Lumpur	Malaysia	AS	Gastric biopsies	Stomach	Homo sapiens	Human			Functional dyspepsia	Diseased				PATRIC
1.19128e+06	Helicobacter pylori FD430	PRJNA165757	SAMN00996393	University of Malaya	2009	Malaysia: Kuala Lumpur	Malaysia	AS	Gastric biopsies	Stomach	Homo sapiens	Human			Functional dyspepsia	Diseased				PATRIC
1.19128e+06	Helicobacter pylori FD506	PRJNA165757	SAMN00996394	University of Malaya	2009	Malaysia: Kuala Lumpur	Malaysia	AS	Gastric biopsies	Stomach	Homo sapiens	Human			Functional dyspepsia	Diseased				PATRIC
1.19128e+06	Helicobacter pylori FD568	PRJNA165757	SAMN00996395	University of Malaya	2009	Malaysia: Kuala Lumpur	Malaysia	AS	Gastric biopsies	Stomach	Homo sapiens	Human			Functional dyspepsia	Diseased				PATRIC
1.19128e+06	Helicobacter pylori FD577	PRJNA165757	SAMN00996396	University of Malaya	2009	Malaysia: Kuala Lumpur	Malaysia	AS	Gastric biopsies	Stomach	Homo sapiens	Human			Functional dyspepsia	Diseased				PATRIC
1.19128e+06	Helicobacter pylori FD662	PRJNA165757	SAMN00996397	University of Malaya	2009	Malaysia: Kuala Lumpur	Malaysia	AS	Gastric biopsies	Stomach	Homo sapiens	Human			Functional dyspepsia	Diseased				PATRIC
1.19129e+06	Helicobacter pylori FD703	PRJNA165757	SAMN00996398	University of Malaya	2009	Malaysia: Kuala Lumpur	Malaysia	AS	Gastric biopsies	Stomach	Homo sapiens	Human			Functional dyspepsia	Diseased				PATRIC
1.19129e+06	Helicobacter pylori FD719	PRJNA165757	SAMN00996399	University of Malaya	2009	Malaysia: Kuala Lumpur	Malaysia	AS	Gastric biopsies	Stomach	Homo sapiens	Human			Functional dyspepsia	Diseased				PATRIC
1.19129e+06	Helicobacter pylori GC26	PRJNA165757	SAMN00996400	University of Malaya	2009	Malaysia: Kuala Lumpur	Malaysia	AS	Gastric biopsies	Stomach	Homo sapiens	Human			Gastric cancer	Diseased			Cancer	PATRIC
1.19146e+06	Helicobacter pylori FD535	PRJNA165757	SAMN00996486	University of Malaya	2009	Malaysia: Kuala Lumpur	Malaysia	AS	Gastric biopsies	Stomach	Homo sapiens	Human			Functional dyspepsia	Diseased				PATRIC
1.28706e+06	Helicobacter pylori UM018	PRJNA187431	SAMN02471803	University of Hyderabad		Malaysia	Malaysia	AS			Homo sapiens	Human								PATRIC
1.28706e+06	Helicobacter pylori UM054	PRJNA187433	SAMN02471804	University of Hyderabad		Malaysia	Malaysia	AS			Homo sapiens	Human								PATRIC
1.28706e+06	Helicobacter pylori UM007	PRJNA187435	SAMN02471798	University of Hyderabad		Malaysia	Malaysia	AS			Homo sapiens	Human								PATRIC
1.28706e+06	Helicobacter pylori UM034	PRJNA187437	SAMN02471800	University of Hyderabad		Malaysia	Malaysia	AS			Homo sapiens	Human								PATRIC
1.28707e+06	Helicobacter pylori UM045	PRJNA187438	SAMN02471801	University of Hyderabad		Malaysia	Malaysia	AS			Homo sapiens	Human								PATRIC
1.31157e+06	Helicobacter pylori UM032	PRJNA196982	SAMN02230257	University of Malaya		Malaysia: KL	Malaysia	AS	biospy sample from patient	Stomach	Homo sapiens	Human								PATRIC
1.32194e+06	Helicobacter pylori UM037	PRJNA196985		University of Malaya		Malaysia: KL	Malaysia	AS	biospy sample from patient	Stomach	Homo sapiens	Human								PATRIC
1.32194e+06	Helicobacter pylori UM037	PRJNA212346	SAMN02230260	University of Malaya	2012	Malaysia	Malaysia	AS	Gastric tissue	Stomach	Homo sapiens	Human								PATRIC
1.32194e+06	Helicobacter pylori UM066	PRJNA196986		University of Malaya		Malaysia: KL	Malaysia	AS	biospy sample from patient	Stomach	Homo sapiens	Human								PATRIC
1.32194e+06	Helicobacter pylori UM066	PRJNA212349	SAMN02230271	University of Malaya	2012	Malaysia	Malaysia	AS	Gastric tissue	Stomach	Homo sapiens	Human								PATRIC
1.35234e+06	Helicobacter pylori UM038	PRJNA212347	SAMN02214237	UM-UNSW-MGRC		Malaysia: KL	Malaysia	AS	gastric biopsy tissue	Stomach	Homo sapiens	Human								PATRIC
1.35234e+06	Helicobacter pylori UM085	PRJNA212352	SAMN02214238	UM-UNSW-MGRC		Malaysia: KL	Malaysia	AS	gastric biopsy tissue	Stomach	Homo sapiens	Human								PATRIC
1.35235e+06	Helicobacter pylori UM111	PRJNA212354	SAMN02214239	UM-UNSW-MGRC		Malaysia: KL	Malaysia	AS	gastric biopsy tissue	Stomach	Homo sapiens	Human								PATRIC
1.35235e+06	Helicobacter pylori UM077	PRJNA212353	SAMN02214242	UM-UNSW-MGRC		Malaysia: KL	Malaysia	AS	gastric biopsy tissue	Stomach	Homo sapiens	Human								PATRIC
1.35553e+06	Helicobacter pylori UM065	PRJNA212348	SAMN02230270	UM-UNSW-MGRC		Malaysia: KL	Malaysia	AS	gastric biopsy tissue	Stomach	Homo sapiens	Human								PATRIC
1.35553e+06	Helicobacter pylori UM067	PRJNA212350	SAMN02230272	UM-UNSW-MGRC		Malaysia: KL	Malaysia	AS	gastric biopsy tissue	Stomach	Homo sapiens	Human								PATRIC
1.35553e+06	Helicobacter pylori UM084	PRJNA212351	SAMN02230273	UM-UNSW-MGRC		Malaysia: KL	Malaysia	AS	gastric biopsy tissue	Stomach	Homo sapiens	Human								PATRIC
1.35553e+06	Helicobacter pylori UM114	PRJNA212355	SAMN02230279	UM-UNSW-MGRC	2012	Malaysia: KL	Malaysia	AS	gastric biopsy tissue	Stomach	Homo sapiens	Human								PATRIC
1.36564e+06	Helicobacter pylori UM023	PRJNA212345	SAMN02230262	UM-UNSW-MGRC		Malaysia: KL	Malaysia	AS	gastric biopsy tissue	Stomach	Homo sapiens	Human								PATRIC
210.194	Helicobacter pylori strain UM087	PRJNA286837	SAMN03770940	University of Malaya	2021-11-11	Malaysia	Malaysia	AS	Gastric Biopsy	Stomach	Homo sapiens	Human			Gastritis	Diseased	Gastritis			PATRIC
210.194	Helicobacter pylori strain UM045	PRJNA286153	SAMN03765649	University of Malaya	2021-08-11	Malaysia	Malaysia	AS	Gastric Biopsy	Stomach	Homo sapiens	Human			Gastritis	Diseased	Gastritis			PATRIC
210.194	Helicobacter pylori strain UM139	PRJNA286979	SAMN03774873	University of Malaya	2021-02-12	Malaysia	Malaysia	AS	Gastric Biopsy	Stomach	Homo sapiens	Human			Gastritis	Diseased	Gastritis			PATRIC
210.194	Helicobacter pylori strain UM119	PRJNA286973	SAMN03774845	University of Malaya	2021-01-12	Malaysia	Malaysia	AS	Gastric Biopsy	Stomach	Homo sapiens	Human			Gastritis	Diseased	Gastritis			PATRIC
210.195	Helicobacter pylori strain UM158	PRJNA286980	SAMN03774876	University of Malaya	2021-03-12	Malaysia	Malaysia	AS	Gastric Biopsy	Stomach	Homo sapiens	Human			Gastritis	Diseased	Gastritis			PATRIC
210.195	Helicobacter pylori strain UM131	PRJNA286975	SAMN03774847	University of Malaya	2021-01-12	Malaysia	Malaysia	AS	Gastric Biopsy	Stomach	Homo sapiens	Human			Gastritis	Diseased	Gastritis			PATRIC
210.195	Helicobacter pylori strain UM122	PRJNA286972	SAMN03774844	University of Malaya	2021-01-12	Malaysia	Malaysia	AS	Gastric Biopsy	Stomach	Homo sapiens	Human			Gastritis	Diseased	Gastritis			PATRIC
210.195	Helicobacter pylori strain UM202	PRJNA287066	SAMN03776042	University of Malaya	2021-05-12	Malaysia	Malaysia	AS	Gastric Biopsy	Stomach	Homo sapiens	Human			Gastritis	Diseased	Gastritis			PATRIC
210.195	Helicobacter pylori strain UM096	PRJNA287060	SAMN03776039	University of Malaya	2021-12-11	Malaysia	Malaysia	AS	Gastric Biopsy	Stomach	Homo sapiens	Human			Gastritis	Diseased	Gastritis			PATRIC
210.195	Helicobacter pylori strain UM228	PRJNA287100	SAMN03776159	University of Malaya	2021-07-12	Malaysia	Malaysia	AS	Gastric Biopsy	Stomach	Homo sapiens	Human			Gastritis	Diseased	Gastritis			PATRIC
210.195	Helicobacter pylori strain UM246	PRJNA287101	SAMN03776161	University of Malaya	2021-10-12	Malaysia	Malaysia	AS	Gastric Biopsy	Stomach	Homo sapiens	Human			Gastritis	Diseased	Gastritis			PATRIC
210.195	Helicobacter pylori strain UM291	PRJNA287105	SAMN03776162	University of Malaya	2021-03-13	Malaysia	Malaysia	AS	Gastric Biopsy	Stomach	Homo sapiens	Human			Gastritis	Diseased	Gastritis			PATRIC
210.195	Helicobacter pylori strain UM211	PRJNA287084	SAMN03776113	University of Malaya	2021-04-12	Malaysia	Malaysia	AS	Gastric Biopsy	Stomach	Homo sapiens	Human			Gastritis	Diseased	Gastritis			PATRIC
210.196	Helicobacter pylori strain UM352	PRJNA287181	SAMN03777199	University of Malaya	2021-05-13	Malaysia	Malaysia	AS	Gastric Biopsy	Stomach	Homo sapiens	Human			Gastritis	Diseased	Gastritis			PATRIC
210.196	Helicobacter pylori strain UM370	PRJNA287183	SAMN03777201	University of Malaya	2021-07-13	Malaysia	Malaysia	AS	Gastric Biopsy	Stomach	Homo sapiens	Human			Gastritis	Diseased	Gastritis			PATRIC
210.196	Helicobacter pylori strain UM411	PRJNA287199	SAMN03777294	University of Malaya	2021-10-13	Malaysia	Malaysia	AS	Gastric Biopsy	Stomach	Homo sapiens	Human			Gastritis	Diseased	Gastritis			PATRIC
210.196	Helicobacter pylori strain UM196	PRJNA287308	SAMN03780459	University of Malaya	2021-04-12	Malaysia	Malaysia	AS	Gastric Biopsy	Stomach	Homo sapiens	Human			Gastritis	Diseased	Gastritis			PATRIC
210.196	Helicobacter pylori strain UM147	PRJNA287617	SAMN03784711	University of Malaya	2021-02-12	Malaysia	Malaysia	AS	Gastric Biopsy	Stomach	Homo sapiens	Human			G	Unknown				PATRIC
210.196	Helicobacter pylori strain UM165	PRJNA287064	SAMN03776040	University of Malaya	2021-04-12	Malaysia	Malaysia	AS	Gastric Biopsy	Stomach	Homo sapiens	Human			Gastritis	Diseased	Gastritis			PATRIC
210.196	Helicobacter pylori strain UM300	PRJNA287109	SAMN03776166	University of Malaya	2021-03-13	Malaysia	Malaysia	AS	Gastric Biopsy	Stomach	Homo sapiens	Human			Gastritis	Diseased	Gastritis			PATRIC
210.196	Helicobacter pylori strain UM408	PRJNA287195	SAMN03777286	University of Malaya	2021-09-13	Malaysia	Malaysia	AS	Gastric Biopsy	Stomach	Homo sapiens	Human			Gastritis	Diseased	Gastritis			PATRIC
210.196	Helicobacter pylori strain UM163	PRJNA286981	SAMN03774879	University of Malaya	2021-03-12	Malaysia	Malaysia	AS	Gastric Biopsy	Stomach	Homo sapiens	Human			Gastritis	Diseased	Gastritis			PATRIC
210.197	Helicobacter pylori strain UM276S	PRJNA295613	SAMN04076425	University of Malaya	2013-05	Malaysia	Malaysia	AS	Gastric biopsy	Stomach	Homo sapiens	Human			Gastritis	Diseased	Gastritis			PATRIC
210.197	Helicobacter pylori strain UM171S	PRJNA295618	SAMN04076429	University of Malaya	2012-04-17	Malaysia	Malaysia	AS	Gastric biopsy	Stomach	Homo sapiens	Human			Gastritits	Diseased	Gastritis	Gastric ulcer		PATRIC
210.197	Helicobacter pylori strain UM229R	PRJNA295616	SAMN04076427	University of Malaya	2012-08	Malaysia	Malaysia	AS	Gastric biopsy	Stomach	Homo sapiens	Human			Gastritis	Diseased	Gastritis			PATRIC
210.197	Helicobacter pylori strain UM171R	PRJNA295619	SAMN04076430	University of Malaya	2012-04-17	Malaysia	Malaysia	AS	Gastric biopsy	Stomach	Homo sapiens	Human			Gastritis	Diseased	Gastritis			PATRIC
210.198	Helicobacter pylori strain UM137S	PRJNA295620	SAMN04076431	University of Malaya	2012-02-01	Malaysia	Malaysia	AS	Gastric biopsy	Stomach	Homo sapiens	Human			Gastritis	Diseased	Gastritis			PATRIC
210.198	Helicobacter pylori strain UM233S	PRJNA295641	SAMN04087145	University of Malaya	2012-07	Malaysia	Malaysia	AS	Gastric biopsy	Stomach	Homo sapiens	Human			Gastritis	Diseased	Gastritis			PATRIC
210.198	Helicobacter pylori strain UM276R	PRJNA295617	SAMN04076428	University of Malaya	2013-05	Malaysia	Malaysia	AS	Gastric biopsy	Stomach	Homo sapiens	Human			Gastritis	Diseased	Gastritis			PATRIC
210.198	Helicobacter pylori strain UM137R	PRJNA295626	SAMN04076438	University of Malaya	2012-02-01	Malaysia	Malaysia	AS	Gastric biopsy	Stomach	Homo sapiens	Human			Gastritis	Diseased	Gastritis			PATRIC
210.202	Helicobacter pylori strain UM163R	PRJNA298383	SAMN04158745	University of Malaya	2012-04	Malaysia	Malaysia	AS	Gastric biopsy	Stomach	Homo sapiens	Human			Gastritis	Diseased	Gastritis			PATRIC
210.202	Helicobacter pylori strain UM163S	PRJNA298381	SAMN04158716	University of Malaya	2012-04	Malaysia	Malaysia	AS	Gastric biopsy	Stomach	Homo sapiens	Human			Gastritis	Diseased	Gastritis			PATRIC
210.202	Helicobacter pylori strain UM400AS	PRJNA298387	SAMN04158749	University of Malaya	2013-09-06	Malaysia	Malaysia	AS	Gastric biopsy	Stomach	Homo sapiens	Human			Gastritis	Diseased	Gastritis			PATRIC
210.203	Helicobacter pylori strain UM233R	PRJNA295642	SAMN04087215	University of Malaya	2012-07	Malaysia	Malaysia	AS	Gastric biopsy	Stomach	Homo sapiens	Human			Gastritis	Diseased	Gastritis			PATRIC
210.207	Helicobacter pylori strain UM303S	PRJNA298384	SAMN04158747	University of Malaya	2013-04-06	Malaysia	Malaysia	AS	Gastric biopsy	Stomach	Homo sapiens	Human			Gastritis	Diseased	Gastritis			PATRIC
210.207	Helicobacter pylori strain UM303R	PRJNA298385	SAMN04158748	University of Malaya	2013-04-06	Malaysia	Malaysia	AS	Gastric biopsy	Stomach	Homo sapiens	Human			Gastritis	Diseased	Gastritis			PATRIC
210.207	Helicobacter pylori strain UM400AR	PRJNA298418	SAMN04159033	University of Malaya	2013-09-06	Malaysia	Malaysia	AS	Gastric biopsy	Stomach	Homo sapiens	Human			Gastritis	Diseased	Gastritis			PATRIC
210.207	Helicobacter pylori strain UM443R	PRJNA298420	SAMN04159053	University of Malaya	2013-11-16	Malaysia	Malaysia	AS	Gastric biopsy	Stomach	Homo sapiens	Human			Gastritis	Diseased	Gastritis			PATRIC
210.207	Helicobacter pylori strain UM443S	PRJNA298419	SAMN04159052	University of Malaya	2013-11-16	Malaysia	Malaysia	AS	Gastric biopsy	Stomach	Homo sapiens	Human			Gastritis	Diseased	Gastritis			PATRIC
210.257	Helicobacter pylori strain UM400b	PRJNA351759	SAMN05954258	University of Malaya	2013-09-06	Malaysia	Malaysia	AS	gastric biopsy	Stomach	Homo sapiens	Human			Gastritis	Diseased	Gastritis			PATRIC
210.564	Helicobacter pylori strain UM370	PRJNA374603	SAMN07540347	University of Western Australia	2015	Malaysia: Kuala Lumpur	Malaysia	AS	Gastric biopsy	Stomach	Homo sapiens	Human								PATRIC
210.564	Helicobacter pylori strain UM211	PRJNA374603	SAMN07540345	University of Western Australia	2015	Malaysia: Kuala Lumpur	Malaysia	AS	Gastric biopsy	Stomach	Homo sapiens	Human								PATRIC
210.564	Helicobacter pylori strain UM152	PRJNA374603	SAMN07540343	University of Western Australia	2015	Malaysia: Kuala Lumpur	Malaysia	AS	Gastric biopsy	Stomach	Homo sapiens	Human								PATRIC
210.564	Helicobacter pylori strain UM139	PRJNA374603	SAMN07540342	University of Western Australia	2015	Malaysia: Kuala Lumpur	Malaysia	AS	Gastric biopsy	Stomach	Homo sapiens	Human								PATRIC
210.564	Helicobacter pylori strain UM411	PRJNA374603	SAMN07540348	University of Western Australia	2015	Malaysia: Kuala Lumpur	Malaysia	AS	Gastric biopsy	Stomach	Homo sapiens	Human								PATRIC
210.564	Helicobacter pylori strain UM352	PRJNA374603	SAMN07540346	University of Western Australia	2015	Malaysia: Kuala Lumpur	Malaysia	AS	Gastric biopsy	Stomach	Homo sapiens	Human								PATRIC
210.564	Helicobacter pylori strain UM119	PRJNA374603	SAMN07540341	University of Western Australia	2015	Malaysia: Kuala Lumpur	Malaysia	AS	Gastric biopsy	Stomach	Homo sapiens	Human								PATRIC
210.565	Helicobacter pylori strain UM209	PRJNA374603	SAMN07540344	University of Western Australia	2015	Malaysia: Kuala Lumpur	Malaysia	AS	Gastric biopsy	Stomach	Homo sapiens	Human								PATRIC
1.29204e+06	Helicobacter pylori CG-IMSS-2012	PRJNA188779	SAMN02471329	INSTITUTO POLITECNICO NACIONAL	2011	Mexico: Mexico city	Mexico	NA	gastric tissue	Stomach	Homo sapiens	Human			Gastric carcinoma	Diseased			Cancer	PATRIC
210.197	Helicobacter pylori strain 29CaP	PRJNA264984	SAMN03144734	Universidad Nacional Autonoma de Mexico	2011-09-21	Mexico	Mexico	NA	Gastric biopsy	Stomach	Homo sapiens	Human			Gastric cancer	Diseased			Cancer	PATRIC
210.264	Helicobacter pylori strain MM2003-103	PRJNA338771	SAMN05569559	Escuela Nacional de Ciencias Biologicas, Instituto Politecnico Nacional	2003-05-12	Mexico: Mexico City	Mexico	NA	Gastric tissue	Stomach	Homo sapiens	Human			Intestinal metaplasia	Diseased				PATRIC
210.264	Helicobacter pylori strain MCms931	PRJNA338771	SAMN05569567	Escuela Nacional de Ciencias Biologicas, Instituto Politecnico Nacional	2006-10-03	Mexico: Mexico City	Mexico	NA	Gastric tissue	Stomach	Homo sapiens	Human			Gastric cancer	Diseased			Cancer	PATRIC
210.264	Helicobacter pylori strain MG2005-100	PRJNA338771	SAMN05569570	Escuela Nacional de Ciencias Biologicas, Instituto Politecnico Nacional	2005-08-22	Mexico: Mexico City	Mexico	NA	Gastric tissue	Stomach	Homo sapiens	Human			Gastritis	Diseased	Gastritis			PATRIC
210.264	Helicobacter pylori strain MCms1054	PRJNA338771	SAMN05569562	Escuela Nacional de Ciencias Biologicas, Instituto Politecnico Nacional	2007-12-05	Mexico: Mexico City	Mexico	NA	Gastric tissue	Stomach	Homo sapiens	Human			Gastric cancer	Diseased			Cancer	PATRIC
210.264	Helicobacter pylori strain MC2011-145	PRJNA338771	SAMN05569561	Escuela Nacional de Ciencias Biologicas, Instituto Politecnico Nacional	2004-11-22	Mexico: Mexico City	Mexico	NA	Gastric tissue	Stomach	Homo sapiens	Human			Gastric cancer	Diseased			Cancer	PATRIC
210.265	Helicobacter pylori strain MG2003-98	PRJNA338771	SAMN05569569	Escuela Nacional de Ciencias Biologicas, Instituto Politecnico Nacional	2003-05-12	Mexico: Mexico City	Mexico	NA	Gastric tissue	Stomach	Homo sapiens	Human			Gastritis	Diseased	Gastritis			PATRIC
210.265	Helicobacter pylori strain MG2006-407	PRJNA338771	SAMN05569573	Escuela Nacional de Ciencias Biologicas, Instituto Politecnico Nacional	2006-04-07	Mexico: Mexico City	Mexico	NA	Gastric tissue	Stomach	Homo sapiens	Human			Gastritis	Diseased	Gastritis			PATRIC
210.265	Helicobacter pylori strain MG2011-41	PRJNA338771	SAMN05569575	Escuela Nacional de Ciencias Biologicas, Instituto Politecnico Nacional	2005-07-06	Mexico: Mexico City	Mexico	NA	Gastric tissue	Stomach	Homo sapiens	Human			Gastritis	Diseased	Gastritis			PATRIC
210.265	Helicobacter pylori strain MG2005-98	PRJNA338771	SAMN05569571	Escuela Nacional de Ciencias Biologicas, Instituto Politecnico Nacional	2005-08-17	Mexico: Mexico City	Mexico	NA	Gastric tissue	Stomach	Homo sapiens	Human			Gastritis	Diseased	Gastritis			PATRIC
210.265	Helicobacter pylori strain MG2006-479	PRJNA338771	SAMN05569574	Escuela Nacional de Ciencias Biologicas, Instituto Politecnico Nacional	2006-05-24	Mexico: Mexico City	Mexico	NA	Gastric tissue	Stomach	Homo sapiens	Human			Gastritis	Diseased	Gastritis			PATRIC
210.265	Helicobacter pylori strain MGms13	PRJNA338771	SAMN05569576	Escuela Nacional de Ciencias Biologicas, Instituto Politecnico Nacional	2003-05-16	Mexico: Mexico City	Mexico	NA	Gastric tissue	Stomach	Homo sapiens	Human			Gastritis	Diseased	Gastritis			PATRIC
210.265	Helicobacter pylori strain MGms15	PRJNA338771	SAMN05569577	Escuela Nacional de Ciencias Biologicas, Instituto Politecnico Nacional	2003-01-31	Mexico: Mexico City	Mexico	NA	Gastric tissue	Stomach	Homo sapiens	Human			Gastritis	Diseased	Gastritis			PATRIC
210.265	Helicobacter pylori strain MGms167	PRJNA338771	SAMN05569578	Escuela Nacional de Ciencias Biologicas, Instituto Politecnico Nacional	2003-02-06	Mexico: Mexico City	Mexico	NA	Gastric tissue	Stomach	Homo sapiens	Human			Gastritis	Diseased	Gastritis			PATRIC
210.266	Helicobacter pylori strain MGms176	PRJNA338771	SAMN05569579	Escuela Nacional de Ciencias Biologicas, Instituto Politecnico Nacional	2005-08-31	Mexico: Mexico City	Mexico	NA	Gastric tissue	Stomach	Homo sapiens	Human			Gastritis	Diseased	Gastritis			PATRIC
210.266	Helicobacter pylori strain MGms2	PRJNA338771	SAMN05569580	Escuela Nacional de Ciencias Biologicas, Instituto Politecnico Nacional	2005-08-17	Mexico: Mexico City	Mexico	NA	Gastric tissue	Stomach	Homo sapiens	Human			Gastritis	Diseased	Gastritis			PATRIC
210.266	Helicobacter pylori strain MGms23	PRJNA338771	SAMN05569582	Escuela Nacional de Ciencias Biologicas, Instituto Politecnico Nacional	2003-05-12	Mexico: Mexico City	Mexico	NA	Gastric tissue	Stomach	Homo sapiens	Human			Gastritis	Diseased	Gastritis			PATRIC
210.266	Helicobacter pylori strain MM2004-20	PRJNA338771	SAMN05569584	Escuela Nacional de Ciencias Biologicas, Instituto Politecnico Nacional	2004-01-30	Mexico: Mexico City	Mexico	NA	Gastric tissue	Stomach	Homo sapiens	Human			Intestinal metaplasia	Diseased				PATRIC
210.266	Helicobacter pylori strain MM2006-103	PRJNA338771	SAMN05569586	Escuela Nacional de Ciencias Biologicas, Instituto Politecnico Nacional	2006-02-01	Mexico: Mexico City	Mexico	NA	Gastric tissue	Stomach	Homo sapiens	Human			Intestinal metaplasia	Diseased				PATRIC
210.266	Helicobacter pylori strain MC2006-52	PRJNA338771	SAMN05569560	Escuela Nacional de Ciencias Biologicas, Instituto Politecnico Nacional	2006-01-25	Mexico: Mexico City	Mexico	NA	Gastric tissue	Stomach	Homo sapiens	Human			Gastric cancer	Diseased			Cancer	PATRIC
210.266	Helicobacter pylori strain MM2012-26	PRJNA338771	SAMN05569590	Escuela Nacional de Ciencias Biologicas, Instituto Politecnico Nacional	2012-02-17	Mexico: Mexico City	Mexico	NA	Gastric tissue	Stomach	Homo sapiens	Human			Intestinal metaplasia	Diseased				PATRIC
210.266	Helicobacter pylori strain MCms1055	PRJNA338771	SAMN05569563	Escuela Nacional de Ciencias Biologicas, Instituto Politecnico Nacional	2007-12-05	Mexico: Mexico City	Mexico	NA	Gastric tissue	Stomach	Homo sapiens	Human			Gastric cancer	Diseased			Cancer	PATRIC
210.266	Helicobacter pylori strain MCms1063	PRJNA338771	SAMN05569564	Escuela Nacional de Ciencias Biologicas, Instituto Politecnico Nacional	2008-02-27	Mexico: Mexico City	Mexico	NA	Gastric tissue	Stomach	Homo sapiens	Human			Gastric cancer	Diseased			Cancer	PATRIC
210.267	Helicobacter pylori strain MCms1080	PRJNA338771	SAMN05569566	Escuela Nacional de Ciencias Biologicas, Instituto Politecnico Nacional	2008-05-21	Mexico: Mexico City	Mexico	NA	Gastric tissue	Stomach	Homo sapiens	Human			Gastric cancer	Diseased			Cancer	PATRIC
210.267	Helicobacter pylori strain MG2003-107	PRJNA338771	SAMN05569568	Escuela Nacional de Ciencias Biologicas, Instituto Politecnico Nacional	2003-05-16	Mexico: Mexico City	Mexico	NA	Gastric tissue	Stomach	Homo sapiens	Human			Gastritis	Diseased	Gastritis			PATRIC
210.267	Helicobacter pylori strain MGms203	PRJNA338771	SAMN05569581	Escuela Nacional de Ciencias Biologicas, Instituto Politecnico Nacional	2003-02-06	Mexico: Mexico City	Mexico	NA	Gastric tissue	Stomach	Homo sapiens	Human			Gastritis	Diseased	Gastritis			PATRIC
210.267	Helicobacter pylori strain MGms44	PRJNA338771	SAMN05569583	Escuela Nacional de Ciencias Biologicas, Instituto Politecnico Nacional	2003-05-12	Mexico: Mexico City	Mexico	NA	Gastric tissue	Stomach	Homo sapiens	Human			Gastritis	Diseased	Gastritis			PATRIC
210.267	Helicobacter pylori strain MM2005-126	PRJNA338771	SAMN05569587	Escuela Nacional de Ciencias Biologicas, Instituto Politecnico Nacional	2005-09-14	Mexico: Mexico City	Mexico	NA	Gastric tissue	Stomach	Homo sapiens	Human			Intestinal metaplasia	Diseased				PATRIC
210.267	Helicobacter pylori strain MU2003-84	PRJNA338771	SAMN05569591	Escuela Nacional de Ciencias Biologicas, Instituto Politecnico Nacional	2003-04-30	Mexico: Mexico City	Mexico	NA	Gastric tissue	Stomach	Homo sapiens	Human			Duodenal ulcer	Diseased		Duodenal ulcer		PATRIC
210.267	Helicobacter pylori strain MM2005-72	PRJNA338771	SAMN05569585	Escuela Nacional de Ciencias Biologicas, Instituto Politecnico Nacional	2005-07-01	Mexico: Mexico City	Mexico	NA	Gastric tissue	Stomach	Homo sapiens	Human			Intestinal metaplasia	Diseased				PATRIC
210.267	Helicobacter pylori strain MM2006-480	PRJNA338771	SAMN05569588	Escuela Nacional de Ciencias Biologicas, Instituto Politecnico Nacional	2006-05-24	Mexico: Mexico City	Mexico	NA	Gastric tissue	Stomach	Homo sapiens	Human			Intestinal metaplasia	Diseased				PATRIC
210.267	Helicobacter pylori strain MM2006-56	PRJNA338771	SAMN05569589	Escuela Nacional de Ciencias Biologicas, Instituto Politecnico Nacional	2006-01-25	Mexico: Mexico City	Mexico	NA	Gastric tissue	Stomach	Homo sapiens	Human			Intestinal metaplasia	Diseased				PATRIC
210.611	Helicobacter pylori strain C-Mx-2011-69	PRJNA203445	SAMN09935064	University of California at Davis	2011-05-29	Mexico: Mexico City	Mexico	NA			Homo sapiens	Human	male	89	Gastric cancer	Diseased			Cancer	PATRIC
210.611	Helicobacter pylori strain C-Mx-2011-171	PRJNA203445	SAMN09935057	University of California at Davis	2007-10-24	Mexico: Mexico City	Mexico	NA			Homo sapiens	Human	female	52	Gastric cancer	Diseased			Cancer	PATRIC
210.611	Helicobacter pylori strain C-Mx-2011-145	PRJNA203445	SAMN09935056	University of California at Davis	2001-02-16	Mexico: Mexico City	Mexico	NA			Homo sapiens	Human	female	36	Gastric cancer	Diseased			Cancer	PATRIC
210.611	Helicobacter pylori strain C-Mx-2010-8	PRJNA203445	SAMN09935059	University of California at Davis	2007-06-01	Mexico: Mexico City	Mexico	NA			Homo sapiens	Human	female	29	Gastric cancer	Diseased			Cancer	PATRIC
210.611	Helicobacter pylori strain C-Mx-2010-5	PRJNA203445	SAMN09935063	University of California at Davis	2010-05-02	Mexico: Mexico City	Mexico	NA			Homo sapiens	Human	male	45	Gastric cancer	Diseased			Cancer	PATRIC
210.612	Helicobacter pylori strain C-Mx-2010-3	PRJNA203445	SAMN09935062	University of California at Davis	2010-05-02	Mexico: Mexico City	Mexico	NA			Homo sapiens	Human	male	72	Gastric cancer	Diseased			Cancer	PATRIC
210.612	Helicobacter pylori strain C-Mx-2008-31	PRJNA203445	SAMN09935058	University of California at Davis	2008-05-07	Mexico: Mexico City	Mexico	NA			Homo sapiens	Human	female	34	Gastric cancer	Diseased			Cancer	PATRIC
210.612	Helicobacter pylori strain G-Mx-2011-147	PRJNA203445	SAMN09935054	University of California at Davis	2011-09-19	Mexico: Mexico City	Mexico	NA			Homo sapiens	Human	male	39	Non-atrophic gastritis	Diseased	Gastritis			PATRIC
210.612	Helicobacter pylori strain G-Mx-2011-124	PRJNA203445	SAMN09935053	University of California at Davis	2008-05-31	Mexico: Mexico City	Mexico	NA			Homo sapiens	Human	male	45	Non-atrophic gastritis	Diseased	Gastritis			PATRIC
210.612	Helicobacter pylori strain C-Mx-2010-97	PRJNA203445	SAMN09935055	University of California at Davis	2007-12-12	Mexico: Mexico City	Mexico	NA			Homo sapiens	Human	male	77	Gastric cancer	Diseased			Cancer	PATRIC
210.612	Helicobacter pylori strain G-Mx-2006-46	PRJNA203445	SAMN09935046	University of California at Davis	1999-10-19	Mexico: Mexico City	Mexico	NA			Homo sapiens	Human	female	45	Non-atrophic gastritis	Diseased	Gastritis			PATRIC
210.612	Helicobacter pylori strain G-Mx-2006-152	PRJNA203445	SAMN09935051	University of California at Davis	1999-12-09	Mexico: Mexico City	Mexico	NA			Homo sapiens	Human	female	40	Non-atrophic gastritis	Diseased	Gastritis			PATRIC
210.612	Helicobacter pylori strain G-Mx-2005-337	PRJNA203445	SAMN09935050	University of California at Davis	2000-07-25	Mexico: Mexico City	Mexico	NA			Homo sapiens	Human	male	41	Non-atrophic gastritis	Diseased	Gastritis			PATRIC
210.612	Helicobacter pylori strain G-Mx-2005-108	PRJNA203445	SAMN09935049	University of California at Davis	2000-09-21	Mexico: Mexico City	Mexico	NA			Homo sapiens	Human	male	34	Non-atrophic gastritis	Diseased	Gastritis			PATRIC
210.613	Helicobacter pylori strain G-Mx-2003-93	PRJNA203445	SAMN09935048	University of California at Davis	1999-10-13	Mexico: Mexico City	Mexico	NA			Homo sapiens	Human	female	45	Non-atrophic gastritis	Diseased	Gastritis			PATRIC
210.613	Helicobacter pylori strain G-Mx-2003-250	PRJNA203445	SAMN09935045	University of California at Davis	2001-03-22	Mexico: Mexico City	Mexico	NA			Homo sapiens	Human	male	40	Non-atrophic gastritis	Diseased	Gastritis			PATRIC
210.613	Helicobacter pylori strain G-Mx-2003-108	PRJNA203445	SAMN09935047	University of California at Davis	1999-10-14	Mexico: Mexico City	Mexico	NA			Homo sapiens	Human	female	42	Non-atrophic gastritis	Diseased	Gastritis			PATRIC
210.613	Helicobacter pylori strain C-Mx-2010-12	PRJNA203445	SAMN09935061	University of California at Davis	2010-04-01	Mexico: Mexico City	Mexico	NA			Homo sapiens	Human	male	49	Gastric cancer	Diseased			Cancer	PATRIC
210.613	Helicobacter pylori strain PIMM-FM-UNAM-14CaC1-2	PRJNA513874	SAMN10715448	Universidad Nacional Autonoma de Mexico	2011-01-01	Mexico	Mexico	NA	stomach	Stomach	Homo sapiens	Human			Dyspepsia	Diseased				PATRIC
210.613	Helicobacter pylori strain PIMM-FM-UNAM-52A2	PRJNA513874	SAMN10715452	Universidad Nacional Autonoma de Mexico	2011-01-01	Mexico	Mexico	NA	stomach	Stomach	Homo sapiens	Human			Peptic ulcer	Diseased		Gastric ulcer		PATRIC
210.613	Helicobacter pylori strain PIMM-FM-UNAM-53C1	PRJNA513874	SAMN10715451	Universidad Nacional Autonoma de Mexico	2011-01-01	Mexico	Mexico	NA	stomach	Stomach	Homo sapiens	Human			Peptic ulcer	Diseased		Gastric ulcer		PATRIC
210.613	Helicobacter pylori strain PIMM-FM-UNAM-21CaC3	PRJNA513874	SAMN10715449	Universidad Nacional Autonoma de Mexico	2011-01-01	Mexico	Mexico	NA	stomach	Stomach	Homo sapiens	Human			Dyspepsia	Diseased				PATRIC
210.613	Helicobacter pylori strain PIMM-FM-UNAM-14CaC1	PRJNA513874	SAMN10715447	Universidad Nacional Autonoma de Mexico	2011-01-01	Mexico	Mexico	NA	stomach	Stomach	Homo sapiens	Human			Dyspepsia	Diseased				PATRIC
210.614	Helicobacter pylori strain PIMM-FM-UNAM-16C4	PRJNA513874	SAMN10715444	Universidad Nacional Autonoma de Mexico	2011-01-01	Mexico	Mexico	NA	stomach	Stomach	Homo sapiens	Human			Gastritis	Diseased	Gastritis			PATRIC
210.614	Helicobacter pylori strain PIMM-FM-UNAM-18CaC1	PRJNA513874	SAMN10715445	Universidad Nacional Autonoma de Mexico	2011-01-01	Mexico	Mexico	NA	stomach	Stomach	Homo sapiens	Human			Dyspepsia	Diseased				PATRIC
210.614	Helicobacter pylori strain PIMM-FM-UNAM-16A8	PRJNA513874	SAMN10715443	Universidad Nacional Autonoma de Mexico	2011-01-01	Mexico	Mexico	NA	stomach	Stomach	Homo sapiens	Human			Gastritis	Diseased	Gastritis			PATRIC
210.614	Helicobacter pylori strain PIMM-FM-UNAM-16F10	PRJNA513874	SAMN10715424	Universidad Nacional Autonoma de Mexico	2011-01-01	Mexico	Mexico	NA	stomach	Stomach	Homo sapiens	Human			Gastritis	Diseased	Gastritis			PATRIC
210.614	Helicobacter pylori strain PIMM-FM-UNAM-30Ca+5 strain PIMM-FM-UNAM-30Ca+5 strain PIMM-FM-UNAM-30Ca+5	PRJNA513874	SAMN10715382	Universidad Nacional Autonoma de Mexico	2011-01-01	Mexico	Mexico	NA	stomach	Stomach	Homo sapiens	Human			Gastric cancer	Diseased			Cancer	PATRIC
210.614	Helicobacter pylori strain PIMM-FM-UNAM-34CaC2	PRJNA513874	SAMN10715395	Universidad Nacional Autonoma de Mexico	2011-01-01	Mexico	Mexico	NA	stomach	Stomach	Homo sapiens	Human			Gastric cancer	Diseased			Cancer	PATRIC
210.614	Helicobacter pylori strain PIMM-FM-UNAM-30CaCe	PRJNA513874	SAMN10715327	Universidad Nacional Autonoma de Mexico	2011-01-01	Mexico	Mexico	NA	stomach	Stomach	Homo sapiens	Human			Gastric cancer	Diseased			Cancer	PATRIC
210.614	Helicobacter pylori strain PIMM-FM-UNAM-29CaCe	PRJNA513874	SAMN10715326	Universidad Nacional Autonoma de Mexico	2011-01-01	Mexico	Mexico	NA	stomach	Stomach	Homo sapiens	Human			Gastric cancer	Diseased			Cancer	PATRIC
210.614	Helicobacter pylori strain PIMM-FM-UNAM-30CaF2	PRJNA513874	SAMN10715333	Universidad Nacional Autonoma de Mexico	2011-01-01	Mexico	Mexico	NA	stomach	Stomach	Homo sapiens	Human			Gastric cancer	Diseased			Cancer	PATRIC
210.615	Helicobacter pylori strain PIMM-FM-UNAM-11CaC2-9	PRJNA513874	SAMN10715320	Universidad Nacional Autonoma de Mexico	2011-01-01	Mexico	Mexico	NA	stomach	Stomach	Homo sapiens	Human			Gastric cancer	Diseased			Cancer	PATRIC
210.615	Helicobacter pylori strain PIMM-FM-UNAM-23CaC2	PRJNA513874	SAMN10715324	Universidad Nacional Autonoma de Mexico	2011-01-01	Mexico	Mexico	NA	stomach	Stomach	Homo sapiens	Human			Gastric cancer	Diseased			Cancer	PATRIC
210.618	Helicobacter pylori strain PIMM-FM-UNAM-62A9	PRJNA513874	SAMN10715450	Universidad Nacional Autonoma de Mexico	2011-01-01	Mexico	Mexico	NA	stomach	Stomach	Homo sapiens	Human			Peptic ulcer	Diseased		Gastric ulcer		PATRIC
210.667	Helicobacter pylori strain G-Mx-2005-107	PRJNA203445	SAMN10881945	University of California at Davis	2000-08-04	Mexico: Mexico City	Mexico	NA			Homo sapiens	Human	male	44	Non-atrophic gastritis	Diseased	Gastritis			PATRIC
210.668	Helicobacter pylori strain G-Mx-2006-4	PRJNA203445	SAMN10881946	University of California at Davis	1999-10-20	Mexico: Mexico City	Mexico	NA			Homo sapiens	Human	female	44	Non-atrophic gastritis	Diseased	Gastritis			PATRIC
210.668	Helicobacter pylori strain G-Mx-2011-131	PRJNA203445	SAMN10881942	University of California at Davis	1999-12-01	Mexico: Mexico City	Mexico	NA			Homo sapiens	Human	female	38	Non-atrophic gastritis	Diseased	Gastritis			PATRIC
210.668	Helicobacter pylori strain G-Mx-2006-53	PRJNA203445	SAMN10881941	University of California at Davis	2000-10-10	Mexico: Mexico City	Mexico	NA			Homo sapiens	Human	female	44	Non-atrophic gastritis	Diseased	Gastritis			PATRIC
210.668	Helicobacter pylori strain G-Mx-2005-70	PRJNA203445	SAMN10881940	University of California at Davis	1999-10-15	Mexico: Mexico City	Mexico	NA			Homo sapiens	Human	female	66	Non-atrophic gastritis	Diseased	Gastritis			PATRIC
210.668	Helicobacter pylori strain G-Mx-2011-41	PRJNA203445	SAMN10881943	University of California at Davis	2000-02-29	Mexico: Mexico City	Mexico	NA			Homo sapiens	Human	female	69	Non-atrophic gastritis	Diseased	Gastritis			PATRIC
210.668	Helicobacter pylori strain G-Mx-2003-356	PRJNA203445	SAMN10881935	University of California at Davis	2006-03-27	Mexico: Mexico City	Mexico	NA			Homo sapiens	Human	female	36	Non-atrophic gastritis	Diseased	Gastritis			PATRIC
210.668	Helicobacter pylori strain G-Mx-2005-109	PRJNA203445	SAMN10881939	University of California at Davis	2000-07-20	Mexico: Mexico City	Mexico	NA			Homo sapiens	Human	female	30	Non-atrophic gastritis	Diseased	Gastritis			PATRIC
210.668	Helicobacter pylori strain G-Mx-2005-104	PRJNA203445	SAMN10881937	University of California at Davis	2000-10-05	Mexico: Mexico City	Mexico	NA			Homo sapiens	Human	female	41	Non-atrophic gastritis	Diseased	Gastritis			PATRIC
210.668	Helicobacter pylori strain G-Mx-2010-64	PRJNA203445	SAMN10881938	University of California at Davis	2006-03-14	Mexico: Mexico City	Mexico	NA			Homo sapiens	Human	female	61	Non-atrophic gastritis	Diseased	Gastritis			PATRIC
210.669	Helicobacter pylori strain G-Mx-2005-100	PRJNA203445	SAMN10881936	University of California at Davis	1999-10-13	Mexico: Mexico City	Mexico	NA			Homo sapiens	Human	female	60	Non-atrophic gastritis	Diseased	Gastritis			PATRIC
210.671	Helicobacter pylori strain MG2006-449	PRJNA338771	SAMN11483336	Escuela Nacional de Ciencias Biologicas, Instituto Politecnico Nacional	2000-06-01	Mexico: Mexico City	Mexico	NA			Homo sapiens	Human	female	33	Non-atrophic gastritis	Diseased	Gastritis			PATRIC
210.671	Helicobacter pylori strain MM2006-267	PRJNA338771	SAMN11483334	Escuela Nacional de Ciencias Biologicas, Instituto Politecnico Nacional	2000-06-01	Mexico: Mexico City	Mexico	NA			Homo sapiens	Human	female	41	Intestinal metaplasia	Diseased				PATRIC
210.672	Helicobacter pylori strain MCms1049	PRJNA338771	SAMN11483333	Escuela Nacional de Ciencias Biologicas, Instituto Politecnico Nacional	2007-10-24	Mexico: Mexico City	Mexico	NA			Homo sapiens	Human	female	52	Gastric cancer	Diseased			Cancer	PATRIC
210.672	Helicobacter pylori strain C-Mx-2011-136	PRJNA203445	SAMN10881974	University of California at Davis	2006-09-29	Mexico: Mexico City	Mexico	NA			Homo sapiens	Human	female	54	Gastric cancer	Diseased			Cancer	PATRIC
210.672	Helicobacter pylori strain C-Mx-2011-117	PRJNA203445	SAMN10881973	University of California at Davis	2011-03-29	Mexico: Mexico City	Mexico	NA			Homo sapiens	Human	female	82	Gastric cancer	Diseased			Cancer	PATRIC
210.672	Helicobacter pylori strain C-Mx-2010-100	PRJNA203445	SAMN10881972	University of California at Davis	2007-12-05	Mexico: Mexico City	Mexico	NA			Homo sapiens	Human	male	78	Gastric cancer	Diseased			Cancer	PATRIC
210.672	Helicobacter pylori strain C-Mx-2006-664	PRJNA203445	SAMN10881969	University of California at Davis	2006-09-11	Mexico: Mexico City	Mexico	NA			Homo sapiens	Human	male	54	Gastric cancer	Diseased			Cancer	PATRIC
210.672	Helicobacter pylori strain C-Mx-2006-677	PRJNA203445	SAMN10881970	University of California at Davis	2006-09-11	Mexico: Mexico City	Mexico	NA			Homo sapiens	Human	male	54	Gastric cancer	Diseased			Cancer	PATRIC
210.672	Helicobacter pylori strain C-Mx-2010-103	PRJNA203445	SAMN10881966	University of California at Davis	2001-08-04	Mexico: Mexico City	Mexico	NA			Homo sapiens	Human	male	57	Gastric cancer	Diseased			Cancer	PATRIC
210.672	Helicobacter pylori strain C-Mx-2006-52	PRJNA203445	SAMN10881963	University of California at Davis	2000-09-26	Mexico: Mexico City	Mexico	NA			Homo sapiens	Human	female	51	Gastric cancer	Diseased			Cancer	PATRIC
210.673	Helicobacter pylori strain C-Mx-2010-10	PRJNA203445	SAMN10881965	University of California at Davis	2010-05-07	Mexico: Mexico City	Mexico	NA			Homo sapiens	Human	female	38	Gastric cancer	Diseased			Cancer	PATRIC
210.673	Helicobacter pylori strain C-Mx-2010-11	PRJNA203445	SAMN10881971	University of California at Davis	2007-05-12	Mexico: Mexico City	Mexico	NA			Homo sapiens	Human	female	56	Gastric cancer	Diseased			Cancer	PATRIC
210.673	Helicobacter pylori strain C-Mx-2010-2	PRJNA203445	SAMN10881967	University of California at Davis	2010-04-30	Mexico: Mexico City	Mexico	NA			Homo sapiens	Human	female	58	Gastric cancer	Diseased			Cancer	PATRIC
210.673	Helicobacter pylori strain M-Mx-2008-34	PRJNA203445	SAMN10881961	University of California at Davis	2006-05-15	Mexico: Mexico City	Mexico	NA			Homo sapiens	Human	female	46	Intestinal metaplasia	Diseased				PATRIC
210.673	Helicobacter pylori strain C-Mx-2006-577	PRJNA203445	SAMN10881964	University of California at Davis	2002-03-12	Mexico: Mexico City	Mexico	NA			Homo sapiens	Human	female	81	Gastric cancer	Diseased			Cancer	PATRIC
210.673	Helicobacter pylori strain M-Mx-2006-416	PRJNA203445	SAMN10881959	University of California at Davis	2001-09-12	Mexico: Mexico City	Mexico	NA			Homo sapiens	Human	female	64	Intestinal metaplasia	Diseased				PATRIC
210.673	Helicobacter pylori strain M-Mx-2006-427	PRJNA203445	SAMN10881958	University of California at Davis	2001-09-10	Mexico: Mexico City	Mexico	NA			Homo sapiens	Human	female	55	Intestinal metaplasia	Diseased				PATRIC
210.673	Helicobacter pylori strain M-Mx-2006-690	PRJNA203445	SAMN10881960	University of California at Davis	2006-09-04	Mexico: Mexico City	Mexico	NA			Homo sapiens	Human	male	52	Intestinal metaplasia	Diseased				PATRIC
210.673	Helicobacter pylori strain M-Mx-2006-276	PRJNA203445	SAMN10881957	University of California at Davis	2001-02-28	Mexico: Mexico City	Mexico	NA			Homo sapiens	Human	female	51	Intestinal metaplasia	Diseased				PATRIC
210.673	Helicobacter pylori strain M-Mx-2006-196	PRJNA203445	SAMN10881956	University of California at Davis	2000-06-25	Mexico: Mexico City	Mexico	NA			Homo sapiens	Human	female	72	Intestinal metaplasia	Diseased				PATRIC
210.674	Helicobacter pylori strain M-Mx-2005-152	PRJNA203445	SAMN10881955	University of California at Davis	2000-11-16	Mexico: Mexico City	Mexico	NA			Homo sapiens	Human	male	58	Intestinal metaplasia	Diseased				PATRIC
210.674	Helicobacter pylori strain M-Mx-2005-119	PRJNA203445	SAMN10881954	University of California at Davis	2000-10-18	Mexico: Mexico City	Mexico	NA			Homo sapiens	Human	male	76	Intestinal metaplasia	Diseased				PATRIC
210.674	Helicobacter pylori strain M-Mx-2005-106	PRJNA203445	SAMN10881952	University of California at Davis	2000-06-26	Mexico: Mexico City	Mexico	NA			Homo sapiens	Human	female	47	Intestinal metaplasia	Diseased				PATRIC
210.674	Helicobacter pylori strain M-Mx-2003-230	PRJNA203445	SAMN10881951	University of California at Davis	1999-10-26	Mexico: Mexico City	Mexico	NA			Homo sapiens	Human	female	44	Intestinal metaplasia	Diseased				PATRIC
210.674	Helicobacter pylori strain G-Mx-2010-99	PRJNA203445	SAMN10881949	University of California at Davis	2007-04-17	Mexico: Mexico City	Mexico	NA			Homo sapiens	Human	male	39	Non-atrophic gastritis	Diseased	Gastritis			PATRIC
210.674	Helicobacter pylori strain M-Mx-2011-113	PRJNA203445	SAMN10881950	University of California at Davis	2011-03-29	Mexico: Mexico City	Mexico	NA			Homo sapiens	Human	male	70	Intestinal metaplasia	Diseased				PATRIC
210.674	Helicobacter pylori strain G-Mx-2010-13	PRJNA203445	SAMN10881948	University of California at Davis	2010-06-10	Mexico: Mexico City	Mexico	NA			Homo sapiens	Human	male	41	Non-atrophic gastritis	Diseased	Gastritis			PATRIC
210.761	Helicobacter pylori strain 2004-67	PRJNA681870	SAMN16970124	INSTITUTO MEXICANO DEL SEGURO SOCIAL	2004-02-25	Mexico: CDMX	Mexico	NA	stomach	Stomach	Homo sapiens	Human	female	41	Non-atrophic gastritis	Diseased	Gastritis			PATRIC
210.761	Helicobacter pylori strain 2004-84	PRJNA681870	SAMN16970125	INSTITUTO MEXICANO DEL SEGURO SOCIAL	2004-02-25	Mexico: CDMX	Mexico	NA	stomach	Stomach	Homo sapiens	Human	male	80	Non-atrophic gastritis	Diseased	Gastritis			PATRIC
210.761	Helicobacter pylori strain 2004-40	PRJNA681870	SAMN16970121	INSTITUTO MEXICANO DEL SEGURO SOCIAL	2004-04-02	Mexico: CDMX	Mexico	NA	stomach	Stomach	Homo sapiens	Human	female	29	Non-atrophic gastritis	Diseased	Gastritis			PATRIC
210.761	Helicobacter pylori strain 2004-39	PRJNA681870	SAMN16970120	INSTITUTO MEXICANO DEL SEGURO SOCIAL	2004-04-02	Mexico: CDMX	Mexico	NA	stomach	Stomach	Homo sapiens	Human	male	25	Non-atrophic gastritis	Diseased	Gastritis			PATRIC
210.762	Helicobacter pylori strain 2004-42	PRJNA681870	SAMN16970122	INSTITUTO MEXICANO DEL SEGURO SOCIAL	2004-04-02	Mexico: CDMX	Mexico	NA	stomach	Stomach	Homo sapiens	Human	male	25	Non-atrophic gastritis	Diseased	Gastritis			PATRIC
210.762	Helicobacter pylori strain 2004-37	PRJNA681870	SAMN16970119	INSTITUTO MEXICANO DEL SEGURO SOCIAL	2004-04-02	Mexico: CDMX	Mexico	NA	stomach	Stomach	Homo sapiens	Human	female	45	Non-atrophic gastritis	Diseased	Gastritis			PATRIC
210.762	Helicobacter pylori strain 2004-209	PRJNA681870	SAMN16970118	INSTITUTO MEXICANO DEL SEGURO SOCIAL	2005-04-01	Mexico: CDMX	Mexico	NA	stomach	Stomach	Homo sapiens	Human	female	75	Non-atrophic gastritis	Diseased	Gastritis			PATRIC
210.762	Helicobacter pylori strain 2004-51	PRJNA681870	SAMN16970123	INSTITUTO MEXICANO DEL SEGURO SOCIAL	2004-02-11	Mexico: CDMX	Mexico	NA	stomach	Stomach	Homo sapiens	Human	female	45	Non-atrophic gastritis	Diseased	Gastritis			PATRIC
210.762	Helicobacter pylori strain 2004-137	PRJNA681870	SAMN16970117	INSTITUTO MEXICANO DEL SEGURO SOCIAL	2004-09-24	Mexico: CDMX	Mexico	NA	stomach	Stomach	Homo sapiens	Human	female	45	Non-atrophic gastritis	Diseased	Gastritis			PATRIC
210.762	Helicobacter pylori strain 2004-102	PRJNA681870	SAMN16970114	INSTITUTO MEXICANO DEL SEGURO SOCIAL	2004-09-19	Mexico: CDMX	Mexico	NA	stomach	Stomach	Homo sapiens	Human	female	47	Non-atrophic gastritis	Diseased	Gastritis			PATRIC
210.762	Helicobacter pylori strain 2004-123	PRJNA681870	SAMN16970115	INSTITUTO MEXICANO DEL SEGURO SOCIAL	2004-09-24	Mexico: CDMX	Mexico	NA	stomach	Stomach	Homo sapiens	Human	female	43	Non-atrophic gastritis	Diseased	Gastritis			PATRIC
210.762	Helicobacter pylori strain 2004-101	PRJNA681870	SAMN16970113	INSTITUTO MEXICANO DEL SEGURO SOCIAL	2004-09-19	Mexico: CDMX	Mexico	NA	stomach	Stomach	Homo sapiens	Human	male	80	Non-atrophic gastritis	Diseased	Gastritis			PATRIC
[truncated: 1,281 more rows]
