# Supplementary material for: Maast: genotyping thousands of microbial strains efficiently
Source: Genome Biol. 2023 Aug 10;24:186. doi: 10.1186/s13059-023-03030-8 (PMC10416524; doi:10.1186/s13059-023-03030-8)
Supplement: Supplementary file 9 — Additional file 9: Supplementary Tables S8. List of 475 H. pylori strains with paired whole genome assemblies and sequencing reads. [file 13059_2023_3030_MOESM9_ESM.xlsx]

## Sheet: S8 Assembly vs Reads
Genome Assembly ID	Sample ID	Sequencing Run ID	Project ID
GCF_000273805.1	SAMN00778907	SRR401977	PRJNA64119
GCF_000273825.1	SAMN00778858	SRR401880	PRJNA64133
GCF_000273845.1	SAMN00778917	SRR401998	PRJNA64115
GCF_000273865.2	SAMN00778887	SRR401938	PRJNA64113
GCF_000273885.1	SAMN00778898	SRR401959	PRJNA64111
GCF_000273905.1	SAMN00778881	SRR401925	PRJNA64121
GCF_000273925.1	SAMN00778872	SRR401908	PRJNA64125
GCF_000273945.1	SAMN00778904	SRR401972	PRJNA64127
GCF_000273965.1	SAMN00778893	SRR401950	PRJNA64123
GCF_000273985.1	SAMN00778863	SRR401890	PRJNA64131
GCF_000274005.2	SAMN00778856	SRR401876	PRJNA64135
GCF_000274025.1	SAMN00778866	SRR401895	PRJNA64139
GCF_000274045.2	SAMN00778867	SRR401897	PRJNA64141
GCF_000274065.1	SAMN00778911	SRR401985	PRJNA64145
GCF_000274085.2	SAMN00778912	SRR401987	PRJNA64151
GCF_000274125.1	SAMN00778854	SRR401871	PRJNA64159
GCF_000274145.1	SAMN00778902	SRR401967	PRJNA64147
GCF_000274165.1	SAMN00778865	SRR401894	PRJNA64163
GCF_000274185.2	SAMN00778855	SRR401874	PRJNA64161
GCF_000274205.2	SAMN00778883	SRR401930	PRJNA64183
GCF_000274245.1	SAMN00778889	SRR401941	PRJNA64181
GCF_000274265.1	SAMN00778906	SRR401975	PRJNA64165
GCF_000274285.1	SAMN00778875	SRR401913	PRJNA64187
GCF_000274305.1	SAMN00778876	SRR401915	PRJNA64189
GCF_000274325.1	SAMN00778896	SRR401956	PRJNA64193
GCF_000274345.1	SAMN00778888	SRR401940	PRJNA64209
GCF_000274365.1	SAMN00778873	SRR401909	PRJNA64211
GCF_000274385.2	SAMN00778895	SRR401953	PRJNA64239
GCF_000274405.1	SAMN00778900	SRR401964	PRJNA64241
GCF_000274425.2	SAMN00778874	SRR401912	PRJNA64243
GCF_000274445.2	SAMN00778877	SRR401917	PRJNA64223
GCF_000274465.1	SAMN00778886	SRR401936	PRJNA64249
GCF_000274485.2	SAMN00778851	SRR401866	PRJNA64155
GCF_000274505.1	SAMN00778853	SRR401870	PRJNA64157
GCF_000274525.2	SAMN00777288	SRR400897	PRJNA64087
GCF_000274545.2	SAMN00777287	SRR400895	PRJNA64089
GCF_000274565.1	SAMN00777286	SRR400893	PRJNA64079
GCF_000274585.1	SAMN00777285	SRR400891	PRJNA64085
GCF_000274605.1	SAMN00777284	SRR400889	PRJNA64081
GCF_000274625.1	SAMN00777283	SRR400887	PRJNA64083
GCF_000274645.2	SAMN00777266	SRR400863	PRJNA64071
GCF_000274665.1	SAMN00777263	SRR400860	PRJNA64067
GCF_000274745.1	SAMN00778892	SRR401948	PRJNA64233
GCF_000274765.2	SAMN00778899	SRR401962	PRJNA64237
GCF_000274785.1	SAMN00778885	SRR401933	PRJNA64171
GCF_000274805.1	SAMN00778901	SRR401965	PRJNA64173
GCF_000274825.2	SAMN00778880	SRR401924	PRJNA64175
GCF_000274845.2	SAMN00778285	SRR401177	PRJNA64177
GCF_000274885.2	SAMN00778918	SRR401999	PRJNA64265
GCF_000274905.1	SAMN00777289	SRR400899	PRJNA64075
GCF_000274925.1	SAMN00777291	SRR400903	PRJNA64077
GCF_000274945.2	SAMN00777290	SRR400900	PRJNA64073
GCF_000274985.2	SAMN00778913	SRR401989	PRJNA64263
GCF_000275005.2	SAMN00778921	SRR402006	PRJNA64271
GCF_000275025.2	SAMN00778920	SRR402004	PRJNA64269
GCF_000275045.1	SAMN00778869	SRR401901	PRJNA64093
GCF_000275065.2	SAMN00778864	SRR401891	PRJNA64095
GCF_000275085.1	SAMN00778905	SRR401973	PRJNA64105
GCF_000275105.1	SAMN00778914	SRR401992	PRJNA64107
GCF_000275125.1	SAMN00778915	SRR401994	PRJNA64109
GCF_000275145.2	SAMN00778897	SRR401958	PRJNA64251
GCF_000275165.1	SAMN00778861	SRR401885	PRJNA64137
GCF_000275245.2	SAMN00778852	SRR401868	PRJNA64103
GCF_000275265.2	SAMN00778857	SRR401877	PRJNA64099
GCF_000275285.1	SAMN00778862	SRR401887	PRJNA64101
GCF_000275305.2	SAMN00778868	SRR401900	PRJNA64091
GCF_000275325.1	SAMN00778859	SRR401881	PRJNA64153
GCF_000275345.2	SAMN00778909	SRR401982	PRJNA64255
GCF_000275365.2	SAMN00778910	SRR401984	PRJNA64231
GCF_000275385.1	SAMN00778890	SRR401943	PRJNA64197
GCF_000275405.2	SAMN00778871	SRR401905	PRJNA64201
GCF_000275425.2	SAMN00778891	SRR401946	PRJNA64203
GCF_000275445.2	SAMN00778916	SRR401996	PRJNA64205
GCF_000275485.2	SAMN00778882	SRR401928	PRJNA64277
GCF_000275505.2	SAMN00778870	SRR401903	PRJNA64225
GCF_000275525.2	SAMN00778903	SRR401969	PRJNA64227
GCF_000275545.2	SAMN00778919	SRR402002	PRJNA64267
GCF_000275565.2	SAMN00778878	SRR401919	PRJNA64217
GCF_000275585.2	SAMN00778860	SRR401883	PRJNA64215
GCF_000299695.1	SAMN00997706	SRR499902	PRJNA83649
GCF_000299715.1	SAMN00997707	SRR499904	PRJNA83653
GCF_000299735.1	SAMN00997708	SRR499907	PRJNA83655
GCF_000299755.1	SAMN00997709	SRR499908	PRJNA83657
GCF_000299775.1	SAMN00997710	SRR499911	PRJNA83659
GCF_000299795.1	SAMN00997711	SRR499914	PRJNA83661
GCF_000299815.1	SAMN00997712	SRR499916	PRJNA83663
GCF_000299835.1	SAMN00997713	SRR499918	PRJNA83651
GCF_000299855.1	SAMN00997705	SRR499900	PRJNA83647
GCF_000349405.1	SAMN01178406	SRR572215	PRJNA64143
GCF_000349465.1	SAMN01178405	SRR572213	PRJNA168619
GCF_000349485.1	SAMN01178404	SRR572210	PRJNA168620
GCF_000349505.1	SAMN01178408	SRR572218	PRJNA64057
GCF_000359645.1	SAMN00778850	SRR401863	PRJNA64097
GCF_000802445.1	SAMN03153300	SRR3199511	PRJNA265819
GCF_000802455.1	SAMN03151583	SRR3199707	PRJNA265204
GCF_000802505.1	SAMN03145759	SRR3199667	PRJNA265160
GCF_000802525.1	SAMN03153403	SRR3199665	PRJNA265824
GCF_000802545.1	SAMN03153534	SRR3199683	PRJNA265858
GCF_000802575.1	SAMN03151520	SRR3199684	PRJNA265189
GCF_000802605.1	SAMN03153600	SRR3199687	PRJNA265862
GCF_000802625.1	SAMN03145647	SRR3199666	PRJNA265112
GCF_000802645.1	SAMN03153510	SRR3199634	PRJNA265846
GCF_000982695.1	SAMN03487572	SRR1981186	PRJNA281410
GCF_000982695.1	SAMN03487572	SRR1981233	PRJNA281410
GCF_000982695.1	SAMN03487572	SRR1981234	PRJNA281410
GCF_000982695.1	SAMN03487572	SRR1981235	PRJNA281410
GCF_000982695.1	SAMN03487572	SRR1981236	PRJNA281410
GCF_000982695.1	SAMN03487572	SRR1981237	PRJNA281410
GCF_001997965.1	SAMN06246757	SRR5298520	PRJNA360417
GCF_001997995.1	SAMN06246771	SRR5298521	PRJNA360417
GCF_001998045.1	SAMN06246899	SRR5298523	PRJNA360417
GCF_001998125.1	SAMN06250733	SRR5298526	PRJNA360417
GCF_001998165.1	SAMN06251087	SRR5298528	PRJNA360417
GCF_001998205.1	SAMN06251160	SRR5298529	PRJNA360417
GCF_001998245.1	SAMN06251163	SRR5298530	PRJNA360417
GCF_001998285.1	SAMN06251192	SRR5298531	PRJNA360417
GCF_001998295.1	SAMN06210232	SRR5298532	PRJNA360417
GCF_001998385.1	SAMN06250661	SRR5298524	PRJNA360417
GCF_001998405.1	SAMN06250976	SRR5298527	PRJNA360417
GCF_001999845.1	SAMN06250692	SRR5298525	PRJNA360417
GCF_001999865.1	SAMN06246878	SRR5298522	PRJNA360417
GCF_002081955.1	SAMN06240245	SRR8369177	PRJNA362473
GCF_002092915.1	SAMN06459527	SRR8369178	PRJNA362473
GCF_002093735.1	SAMN06459236	SRR8369179	PRJNA362473
GCF_002154535.1	SAMN06276721	SRR8369176	PRJNA362473
GCF_002191215.1	SAMN06323839	SRR5251692	PRJNA374470
GCF_002357315.1	SAMD00042488	DRR048338	PRJDB4296
GCF_002357315.1	SAMD00042488	DRR048366	PRJDB4296
GCF_002357355.1	SAMD00042473	DRR048323	PRJDB4296
GCF_002357355.1	SAMD00042473	DRR048351	PRJDB4296
GCF_002357375.1	SAMD00042476	DRR048326	PRJDB4296
GCF_002357375.1	SAMD00042476	DRR048354	PRJDB4296
GCF_002357395.1	SAMD00042474	DRR048324	PRJDB4296
GCF_002357395.1	SAMD00042474	DRR048352	PRJDB4296
GCF_002357435.1	SAMD00042462	DRR048312	PRJDB4296
GCF_002357435.1	SAMD00042462	DRR048340	PRJDB4296
GCF_002357455.1	SAMD00042463	DRR048313	PRJDB4296
GCF_002357455.1	SAMD00042463	DRR048341	PRJDB4296
GCF_002357495.1	SAMD00042466	DRR048316	PRJDB4296
GCF_002357495.1	SAMD00042466	DRR048344	PRJDB4296
GCF_002357515.1	SAMD00042465	DRR048315	PRJDB4296
GCF_002357515.1	SAMD00042465	DRR048343	PRJDB4296
GCF_002357535.1	SAMD00042468	DRR048318	PRJDB4296
GCF_002357535.1	SAMD00042468	DRR048346	PRJDB4296
GCF_002357555.1	SAMD00042469	DRR048319	PRJDB4296
GCF_002357555.1	SAMD00042469	DRR048347	PRJDB4296
GCF_002357595.1	SAMD00042470	DRR048320	PRJDB4296
GCF_002357595.1	SAMD00042470	DRR048348	PRJDB4296
GCF_002357615.1	SAMD00042471	DRR048321	PRJDB4296
GCF_002357615.1	SAMD00042471	DRR048349	PRJDB4296
GCF_002357655.1	SAMD00042477	DRR048327	PRJDB4296
GCF_002357655.1	SAMD00042477	DRR048355	PRJDB4296
GCF_002357675.1	SAMD00042478	DRR048328	PRJDB4296
GCF_002357675.1	SAMD00042478	DRR048356	PRJDB4296
GCF_002357695.1	SAMD00042479	DRR048329	PRJDB4296
GCF_002357695.1	SAMD00042479	DRR048357	PRJDB4296
GCF_002357715.1	SAMD00042480	DRR048330	PRJDB4296
GCF_002357715.1	SAMD00042480	DRR048358	PRJDB4296
GCF_002357735.1	SAMD00042482	DRR048332	PRJDB4296
GCF_002357735.1	SAMD00042482	DRR048360	PRJDB4296
GCF_002357775.1	SAMD00042484	DRR048334	PRJDB4296
GCF_002357775.1	SAMD00042484	DRR048362	PRJDB4296
GCF_002357795.1	SAMD00042485	DRR048335	PRJDB4296
GCF_002357795.1	SAMD00042485	DRR048363	PRJDB4296
GCF_002357815.1	SAMD00042486	DRR048336	PRJDB4296
GCF_002357815.1	SAMD00042486	DRR048364	PRJDB4296
GCF_002357835.1	SAMD00042487	DRR048337	PRJDB4296
GCF_002357835.1	SAMD00042487	DRR048365	PRJDB4296
GCF_002357855.1	SAMD00042489	DRR048339	PRJDB4296
GCF_002357855.1	SAMD00042489	DRR048367	PRJDB4296
GCF_002831835.1	SAMN08093282	SRR6318673	PRJNA419585
GCF_002831845.1	SAMN08093283	SRR6318668	PRJNA419585
GCF_002831855.1	SAMN08093284	SRR6318667	PRJNA419585
GCF_002831875.1	SAMN08093281	SRR6318672	PRJNA419585
GCF_002831915.1	SAMN08093279	SRR6318666	PRJNA419585
GCF_002831925.1	SAMN08093268	SRR6318660	PRJNA419585
GCF_002831955.1	SAMN08093265	SRR6318659	PRJNA419585
GCF_002831975.1	SAMN08093276	SRR6318684	PRJNA419585
GCF_002831985.1	SAMN08093267	SRR6318661	PRJNA419585
GCF_002831995.1	SAMN08093261	SRR6318674	PRJNA419585
GCF_002832025.1	SAMN08093262	SRR6318675	PRJNA419585
GCF_002832045.1	SAMN08093257	SRR6318676	PRJNA419585
GCF_002832055.1	SAMN08093252	SRR6318686	PRJNA419585
GCF_002832075.1	SAMN08093251	SRR6318685	PRJNA419585
GCF_002832115.1	SAMN08093246	SRR6318690	PRJNA419585
GCF_002832135.1	SAMN08093245	SRR6318689	PRJNA419585
GCF_002832145.1	SAMN08093280	SRR6318669	PRJNA419585
GCF_002832155.1	SAMN08093278	SRR6318671	PRJNA419585
GCF_002832175.1	SAMN08093277	SRR6318670	PRJNA419585
GCF_002832195.1	SAMN08093275	SRR6318655	PRJNA419585
GCF_002832215.1	SAMN08093274	SRR6318665	PRJNA419585
GCF_002832255.1	SAMN08093273	SRR6318664	PRJNA419585
GCF_002832275.1	SAMN08093271	SRR6318654	PRJNA419585
GCF_002832285.1	SAMN08093272	SRR6318653	PRJNA419585
GCF_002832295.1	SAMN08093270	SRR6318662	PRJNA419585
GCF_002832325.1	SAMN08093269	SRR6318663	PRJNA419585
GCF_002832345.1	SAMN08093266	SRR6318658	PRJNA419585
GCF_002832355.1	SAMN08093264	SRR6318656	PRJNA419585
GCF_002832395.1	SAMN08093263	SRR6318657	PRJNA419585
GCF_002832405.1	SAMN08093260	SRR6318679	PRJNA419585
GCF_002832415.1	SAMN08093259	SRR6318678	PRJNA419585
GCF_002832435.1	SAMN08093258	SRR6318677	PRJNA419585
GCF_002832475.1	SAMN08093256	SRR6318683	PRJNA419585
GCF_002832485.1	SAMN08093255	SRR6318682	PRJNA419585
GCF_002832505.1	SAMN08093254	SRR6318681	PRJNA419585
GCF_002832525.1	SAMN08093253	SRR6318680	PRJNA419585
GCF_002832545.1	SAMN08093250	SRR6318694	PRJNA419585
GCF_002832575.1	SAMN08093249	SRR6318693	PRJNA419585
GCF_002832595.1	SAMN08093248	SRR6318692	PRJNA419585
GCF_002832605.1	SAMN08093247	SRR6318691	PRJNA419585
GCF_002832615.1	SAMN08093244	SRR6318688	PRJNA419585
GCF_002832645.1	SAMN08093243	SRR6318687	PRJNA419585
GCF_002983705.1	SAMN06173313	SRR5413257	PRJNA231221
GCF_003050665.1	SAMN06173311	SRR5449049	PRJNA231221
GCF_003050665.1	SAMN06173311	SRR5449050	PRJNA231221
GCF_003635545.1	SAMN06329620	SRR5264550	PRJNA374603
GCF_003635555.1	SAMN06329607	SRR5264563	PRJNA374603
GCF_003635585.1	SAMN06329599	SRR5264571	PRJNA374603
GCF_003635595.1	SAMN06329602	SRR5264568	PRJNA374603
GCF_003635615.1	SAMN06329596	SRR5264574	PRJNA374603
GCF_003635645.1	SAMN06329595	SRR5264575	PRJNA374603
GCF_003635655.1	SAMN06329592	SRR5264578	PRJNA374603
GCF_003635665.1	SAMN06329591	SRR5264579	PRJNA374603
GCF_003635705.1	SAMN06329589	SRR5264581	PRJNA374603
GCF_003635715.1	SAMN06329587	SRR5264583	PRJNA374603
GCF_003635735.1	SAMN06329585	SRR5264585	PRJNA374603
GCF_003635765.1	SAMN06329578	SRR5264592	PRJNA374603
GCF_003635785.1	SAMN06329576	SRR5264594	PRJNA374603
GCF_003635795.1	SAMN06329577	SRR5264593	PRJNA374603
GCF_003635825.1	SAMN06329575	SRR5264595	PRJNA374603
GCF_003635845.1	SAMN06329572	SRR5264598	PRJNA374603
GCF_003635855.1	SAMN06329569	SRR5264601	PRJNA374603
GCF_003635885.1	SAMN06329568	SRR5264602	PRJNA374603
GCF_003635905.1	SAMN06329567	SRR5264603	PRJNA374603
GCF_003635915.1	SAMN06329566	SRR5264604	PRJNA374603
GCF_003635945.1	SAMN06329564	SRR5264606	PRJNA374603
GCF_003635965.1	SAMN06329562	SRR5264608	PRJNA374603
GCF_003635975.1	SAMN06329563	SRR5264607	PRJNA374603
GCF_003636005.1	SAMN06329561	SRR5264609	PRJNA374603
GCF_003636025.1	SAMN06329558	SRR5264612	PRJNA374603
GCF_003636035.1	SAMN06329560	SRR5264610	PRJNA374603
GCF_003636065.1	SAMN06329556	SRR5264614	PRJNA374603
GCF_003636085.1	SAMN06329555	SRR5264615	PRJNA374603
GCF_003636095.1	SAMN06329554	SRR5264616	PRJNA374603
GCF_003636105.1	SAMN06329553	SRR5264617	PRJNA374603
GCF_003636145.1	SAMN06329552	SRR5264618	PRJNA374603
GCF_003636155.1	SAMN06329551	SRR5264619	PRJNA374603
GCF_003636165.1	SAMN06329550	SRR5264620	PRJNA374603
GCF_003636205.1	SAMN06329614	SRR5264556	PRJNA374603
GCF_003636215.1	SAMN06329616	SRR5264554	PRJNA374603
GCF_003636225.1	SAMN06329608	SRR5264562	PRJNA374603
GCF_003636265.1	SAMN06329606	SRR5264564	PRJNA374603
GCF_003636275.1	SAMN06329598	SRR5264572	PRJNA374603
GCF_003636285.1	SAMN06329605	SRR5264565	PRJNA374603
GCF_003636325.1	SAMN06329597	SRR5264573	PRJNA374603
GCF_003636335.1	SAMN06329590	SRR5264580	PRJNA374603
GCF_003636355.1	SAMN06329588	SRR5264582	PRJNA374603
GCF_003636385.1	SAMN06329586	SRR5264584	PRJNA374603
GCF_003636395.1	SAMN06329583	SRR5264587	PRJNA374603
GCF_003636415.1	SAMN06329582	SRR5264588	PRJNA374603
GCF_003636445.1	SAMN06329581	SRR5264589	PRJNA374603
GCF_003636455.1	SAMN06329580	SRR5264590	PRJNA374603
GCF_003636485.1	SAMN06329579	SRR5264591	PRJNA374603
GCF_003636505.1	SAMN06329573	SRR5264597	PRJNA374603
GCF_003636525.1	SAMN06329571	SRR5264599	PRJNA374603
GCF_003636545.1	SAMN06329574	SRR5264596	PRJNA374603
GCF_003636555.1	SAMN06329570	SRR5264600	PRJNA374603
GCF_003636585.1	SAMN06329565	SRR5264605	PRJNA374603
GCF_003636605.1	SAMN06329557	SRR5264613	PRJNA374603
GCF_003636615.1	SAMN06329559	SRR5264611	PRJNA374603
GCF_003636645.1	SAMN06329549	SRR5264621	PRJNA374603
GCF_003636665.1	SAMN06329548	SRR5264622	PRJNA374603
GCF_003636675.1	SAMN06329547	SRR5264623	PRJNA374603
GCF_003636705.1	SAMN06329546	SRR5264624	PRJNA374603
GCF_003636725.1	SAMN06329545	SRR5264625	PRJNA374603
GCF_003636745.1	SAMN06329544	SRR5264626	PRJNA374603
GCF_003636765.1	SAMN06329543	SRR5264627	PRJNA374603
GCF_003636785.1	SAMN06329542	SRR5264628	PRJNA374603
GCF_003636805.1	SAMN06329541	SRR5264629	PRJNA374603
GCF_003636825.1	SAMN06329540	SRR5264630	PRJNA374603
GCF_003636845.1	SAMN06329539	SRR5264631	PRJNA374603
GCF_003636855.2	SAMN06329538	SRR5264632	PRJNA374603
GCF_003636885.1	SAMN06329537	SRR5264633	PRJNA374603
GCF_003636905.1	SAMN06329536	SRR5264634	PRJNA374603
GCF_003636925.1	SAMN06329535	SRR5264635	PRJNA374603
GCF_003636935.1	SAMN06329534	SRR5264636	PRJNA374603
GCF_003636965.1	SAMN06329533	SRR5264637	PRJNA374603
GCF_003636985.1	SAMN06329532	SRR5264638	PRJNA374603
GCF_003636995.1	SAMN06329531	SRR5264639	PRJNA374603
GCF_003637025.1	SAMN06329530	SRR5264640	PRJNA374603
GCF_003637045.1	SAMN06329529	SRR5264641	PRJNA374603
GCF_003637055.1	SAMN06329528	SRR5264642	PRJNA374603
GCF_003637065.1	SAMN06329527	SRR5264643	PRJNA374603
GCF_003637105.1	SAMN06329525	SRR5264645	PRJNA374603
GCF_003637115.1	SAMN06329526	SRR5264644	PRJNA374603
GCF_003637135.1	SAMN06329524	SRR5264646	PRJNA374603
GCF_003637165.1	SAMN06329523	SRR5264647	PRJNA374603
GCF_003637175.1	SAMN06329522	SRR5264648	PRJNA374603
GCF_003637205.1	SAMN06329521	SRR5264649	PRJNA374603
GCF_003637225.1	SAMN06329520	SRR5264650	PRJNA374603
GCF_003637235.1	SAMN06329519	SRR5264651	PRJNA374603
GCF_003637265.1	SAMN06329518	SRR5264652	PRJNA374603
GCF_003637285.1	SAMN06329517	SRR5264653	PRJNA374603
GCF_003637295.1	SAMN06329516	SRR5264654	PRJNA374603
GCF_003637305.1	SAMN06329515	SRR5264655	PRJNA374603
GCF_003637345.1	SAMN06329514	SRR5264656	PRJNA374603
GCF_003637365.1	SAMN06329512	SRR5264658	PRJNA374603
GCF_003637375.1	SAMN06329513	SRR5264657	PRJNA374603
GCF_003637405.1	SAMN06329511	SRR5264659	PRJNA374603
GCF_003637415.1	SAMN06329510	SRR5264660	PRJNA374603
GCF_003637435.1	SAMN06329509	SRR5264661	PRJNA374603
GCF_003637465.1	SAMN06329508	SRR5264662	PRJNA374603
GCF_003637485.1	SAMN06329507	SRR5264663	PRJNA374603
GCF_003637505.1	SAMN06329506	SRR5264664	PRJNA374603
GCF_003637515.1	SAMN06329505	SRR5264665	PRJNA374603
GCF_003637545.1	SAMN06329504	SRR5264666	PRJNA374603
GCF_003637565.1	SAMN06329502	SRR5264668	PRJNA374603
GCF_003637575.1	SAMN06329503	SRR5264667	PRJNA374603
GCF_003637605.1	SAMN06329501	SRR5264669	PRJNA374603
GCF_003637625.1	SAMN06329500	SRR5264670	PRJNA374603
GCF_003637635.1	SAMN06329499	SRR5264671	PRJNA374603
GCF_003637665.1	SAMN06329498	SRR5264672	PRJNA374603
GCF_003637685.1	SAMN06329493	SRR5264677	PRJNA374603
GCF_003637695.1	SAMN06329486	SRR5264684	PRJNA374603
GCF_003637715.1	SAMN06329482	SRR5264688	PRJNA374603
GCF_003637745.1	SAMN06329481	SRR5264689	PRJNA374603
GCF_003637755.1	SAMN06329479	SRR5264691	PRJNA374603
GCF_003637775.1	SAMN06329478	SRR5264692	PRJNA374603
GCF_003637805.1	SAMN06329477	SRR5264693	PRJNA374603
GCF_003637825.1	SAMN06329476	SRR5264694	PRJNA374603
GCF_003637835.1	SAMN06329474	SRR5264696	PRJNA374603
GCF_003637865.1	SAMN06329473	SRR5264697	PRJNA374603
GCF_003637875.1	SAMN06329472	SRR5264698	PRJNA374603
GCF_003637885.1	SAMN06329470	SRR5264700	PRJNA374603
GCF_003637925.1	SAMN06329460	SRR5264710	PRJNA374603
GCF_003637935.1	SAMN06329456	SRR5264714	PRJNA374603
GCF_003637965.1	SAMN06329446	SRR5264724	PRJNA374603
GCF_003637985.1	SAMN06329497	SRR5264673	PRJNA374603
GCF_003637995.1	SAMN06329492	SRR5264678	PRJNA374603
GCF_003638025.1	SAMN06329491	SRR5264679	PRJNA374603
GCF_003638045.1	SAMN06329489	SRR5264681	PRJNA374603
GCF_003638055.1	SAMN06329488	SRR5264682	PRJNA374603
GCF_003638085.1	SAMN06329487	SRR5264683	PRJNA374603
GCF_003638105.1	SAMN06329485	SRR5264685	PRJNA374603
GCF_003638115.1	SAMN06329484	SRR5264686	PRJNA374603
GCF_003638135.1	SAMN06329475	SRR5264695	PRJNA374603
GCF_003638165.1	SAMN06329469	SRR5264701	PRJNA374603
GCF_003638175.1	SAMN06329468	SRR5264702	PRJNA374603
GCF_003638195.1	SAMN06329465	SRR5264705	PRJNA374603
GCF_003638225.1	SAMN06329463	SRR5264707	PRJNA374603
GCF_003638235.1	SAMN06329462	SRR5264708	PRJNA374603
GCF_003638245.1	SAMN06329458	SRR5264712	PRJNA374603
GCF_003638285.1	SAMN06329447	SRR5264723	PRJNA374603
GCF_003638295.1	SAMN06329449	SRR5264721	PRJNA374603
GCF_003638305.1	SAMN06329448	SRR5264722	PRJNA374603
GCF_003638345.1	SAMN06329496	SRR5264674	PRJNA374603
GCF_003638355.1	SAMN06329495	SRR5264675	PRJNA374603
GCF_003638375.1	SAMN06329494	SRR5264676	PRJNA374603
GCF_003638405.1	SAMN06329490	SRR5264680	PRJNA374603
GCF_003638415.1	SAMN06329483	SRR5264687	PRJNA374603
GCF_003638425.1	SAMN06329480	SRR5264690	PRJNA374603
GCF_003638465.1	SAMN06329467	SRR5264703	PRJNA374603
GCF_003638475.1	SAMN06329471	SRR5264699	PRJNA374603
GCF_003638485.1	SAMN06329466	SRR5264704	PRJNA374603
GCF_003638525.1	SAMN06329461	SRR5264709	PRJNA374603
GCF_003638535.1	SAMN06329464	SRR5264706	PRJNA374603
GCF_003638565.1	SAMN06329457	SRR5264713	PRJNA374603
GCF_003638585.1	SAMN06329453	SRR5264717	PRJNA374603
GCF_003638595.1	SAMN06329452	SRR5264718	PRJNA374603
GCF_003638625.1	SAMN06329445	SRR5264725	PRJNA374603
GCF_004295525.1	SAMD00051588	DRR208088	PRJDB4521
GCF_004307235.1	SAMD00019958	DRR023003	PRJDB3134
GCF_004307275.1	SAMD00019959	DRR023004	PRJDB3134
GCF_004307295.1	SAMD00019962	DRR023007	PRJDB3134
GCF_004323225.1	SAMN07540347	SRR5957664	PRJNA374603
GCF_004323235.1	SAMN07540345	SRR5957658	PRJNA374603
GCF_004323255.1	SAMN07540342	SRR5957648	PRJNA374603
GCF_004323275.1	SAMN07540343	SRR5957660	PRJNA374603
GCF_004323305.1	SAMN07540333	SRR5957649	PRJNA374603
GCF_004323315.1	SAMN07540330	SRR5957656	PRJNA374603
GCF_004323335.1	SAMN07540348	SRR5957661	PRJNA374603
GCF_004323355.1	SAMN07540346	SRR5957663	PRJNA374603
GCF_004323375.1	SAMN07540341	SRR5957655	PRJNA374603
GCF_004323385.1	SAMN07540336	SRR5957653	PRJNA374603
GCF_004323415.1	SAMN07540332	SRR5957651	PRJNA374603
GCF_004323445.1	SAMN07540329	SRR5957650	PRJNA374603
GCF_004323455.1	SAMN07540331	SRR5957654	PRJNA374603
GCF_004323475.1	SAMN07540344	SRR5957657	PRJNA374603
GCF_004323515.1	SAMN07540335	SRR5957662	PRJNA374603
GCF_004323525.1	SAMN07540334	SRR5957652	PRJNA374603
GCF_004323545.1	SAMN07540328	SRR5957659	PRJNA374603
GCF_009689605.1	SAMN08866531	SRR6951117	PRJNA445941
GCF_009689615.1	SAMN08866532	SRR6951143	PRJNA445941
GCF_009689625.1	SAMN08866529	SRR6951113	PRJNA445941
GCF_009689635.1	SAMN08866530	SRR6951141	PRJNA445941
GCF_009689685.1	SAMN08866524	SRR6951145	PRJNA445941
GCF_009689695.1	SAMN08866527	SRR6951115	PRJNA445941
GCF_009689705.1	SAMN08866526	SRR6951114	PRJNA445941
GCF_009689745.1	SAMN08866520	SRR6951116	PRJNA445941
GCF_009689755.1	SAMN08866521	SRR6951118	PRJNA445941
GCF_009689765.1	SAMN08866522	SRR6951119	PRJNA445941
GCF_009689805.1	SAMN08866519	SRR6951131	PRJNA445941
GCF_009689815.1	SAMN08866518	SRR6951132	PRJNA445941
GCF_009689835.1	SAMN08866517	SRR6951137	PRJNA445941
GCF_009689865.1	SAMN08866516	SRR6951138	PRJNA445941
GCF_009689875.1	SAMN08866514	SRR6951140	PRJNA445941
GCF_009689885.1	SAMN08866515	SRR6951139	PRJNA445941
GCF_009689925.1	SAMN08866528	SRR6951112	PRJNA445941
GCF_009689945.1	SAMN08866513	SRR6951133	PRJNA445941
GCF_009689965.1	SAMN08866512	SRR6951134	PRJNA445941
GCF_009689985.1	SAMN08866511	SRR6951135	PRJNA445941
GCF_009689995.1	SAMN08866510	SRR6951136	PRJNA445941
GCF_009690015.1	SAMN08866509	SRR6951111	PRJNA445941
GCF_009690045.1	SAMN08866523	SRR6951120	PRJNA445941
GCF_009690065.1	SAMN08866508	SRR6951110	PRJNA445941
GCF_009690075.1	SAMN08866507	SRR6951107	PRJNA445941
GCF_009690105.1	SAMN08866506	SRR6951106	PRJNA445941
GCF_009690125.1	SAMN08866504	SRR6951108	PRJNA445941
GCF_009690135.1	SAMN08866503	SRR6951103	PRJNA445941
GCF_009690145.1	SAMN08866505	SRR6951109	PRJNA445941
GCF_009690185.1	SAMN08866502	SRR6951102	PRJNA445941
GCF_009690205.1	SAMN08866501	SRR6951105	PRJNA445941
GCF_009690225.1	SAMN08866500	SRR6951104	PRJNA445941
GCF_009690235.1	SAMN08866497	SRR6951126	PRJNA445941
GCF_009690255.1	SAMN08866499	SRR6951130	PRJNA445941
GCF_009690275.1	SAMN08866498	SRR6951129	PRJNA445941
GCF_009690305.1	SAMN08866496	SRR6951125	PRJNA445941
GCF_009690315.1	SAMN08866495	SRR6951128	PRJNA445941
GCF_009690345.1	SAMN08866493	SRR6951122	PRJNA445941
GCF_009690355.1	SAMN08866494	SRR6951127	PRJNA445941
GCF_009690375.1	SAMN08866492	SRR6951121	PRJNA445941
GCF_009690405.1	SAMN08866490	SRR6951123	PRJNA445941
GCF_009690425.1	SAMN08866491	SRR6951124	PRJNA445941
GCF_009690985.1	SAMN08866533	SRR6951142	PRJNA445941
GCF_009691005.1	SAMN08866525	SRR6951144	PRJNA445941
GCF_009798325.1	SAMN13427747	SRR11886357	PRJNA362473
GCF_009798365.1	SAMN13427746	SRR11886358	PRJNA362473
GCF_016124125.1	SAMN16801843	SRR13089486	PRJNA678459
GCF_016464445.1	SAMN16801844	SRR13089485	PRJNA678459
GCF_016464465.1	SAMN16801846	SRR13089483	PRJNA678459
GCF_016464475.1	SAMN16801847	SRR13089482	PRJNA678459
GCF_016464485.1	SAMN16801845	SRR13089484	PRJNA678459
GCF_016464525.1	SAMN16801848	SRR13089481	PRJNA678459
GCF_016464545.1	SAMN16801849	SRR13089480	PRJNA678459
GCF_016464565.1	SAMN16801850	SRR13089479	PRJNA678459
GCF_016464575.1	SAMN16801851	SRR13089478	PRJNA678459
GCF_016464595.1	SAMN16801852	SRR13089477	PRJNA678459
GCF_016806165.1	SAMN17730147	SRR13796423	PRJNA656306
GCF_016806185.1	SAMN17730153	SRR13796416	PRJNA656306
GCF_016806195.1	SAMN17730152	SRR13796417	PRJNA656306
GCF_016806225.1	SAMN17730156	SRR13796413	PRJNA656306
GCF_016806245.1	SAMN17730145	SRR13796425	PRJNA656306
GCF_016806265.1	SAMN17730144	SRR13796426	PRJNA656306
GCF_016806285.1	SAMN17730136	SRR13796407	PRJNA656306
GCF_016806295.1	SAMN17730146	SRR13796424	PRJNA656306
GCF_016806305.1	SAMN17730142	SRR13796428	PRJNA656306
GCF_016806345.1	SAMN17730140	SRR13796430	PRJNA656306
GCF_016806365.1	SAMN17730141	SRR13796429	PRJNA656306
GCF_016806385.1	SAMN17730148	SRR13796421	PRJNA656306
GCF_016806405.1	SAMN17730137	SRR13796406	PRJNA656306
GCF_016806425.1	SAMN17730149	SRR13796420	PRJNA656306
GCF_016806445.1	SAMN17730151	SRR13796418	PRJNA656306
GCF_016806465.1	SAMN17730150	SRR13796419	PRJNA656306
GCF_016806485.1	SAMN17730154	SRR13796415	PRJNA656306
GCF_016806505.1	SAMN17730138	SRR13796432	PRJNA656306
GCF_016806525.1	SAMN17730143	SRR13796427	PRJNA656306
GCF_016806545.1	SAMN17730155	SRR13796414	PRJNA656306
GCF_016806565.1	SAMN17730139	SRR13796431	PRJNA656306
GCF_016806585.1	SAMN17730133	SRR13796410	PRJNA656306
GCF_016806605.1	SAMN17730134	SRR13796409	PRJNA656306
GCF_016806625.1	SAMN17730135	SRR13796408	PRJNA656306
GCF_016807045.1	SAMN15869408	SRR13796412	PRJNA656306
GCF_016807065.1	SAMN15869209	SRR13796434	PRJNA656306
GCF_016807085.1	SAMN15869406	SRR13796433	PRJNA656306
GCF_016807105.1	SAMN15869407	SRR13796422	PRJNA656306
GCF_016807125.1	SAMN15869409	SRR13796411	PRJNA656306
GCF_901687245.1	SAMEA104484363	ERR3225419	PRJEB23817
GCF_901687255.1	SAMEA104484364	ERR3225420	PRJEB23817
