# Supplementary material for: Maast: genotyping thousands of microbial strains efficiently
Source: Genome Biol. 2023 Aug 10;24:186. doi: 10.1186/s13059-023-03030-8 (PMC10416524; doi:10.1186/s13059-023-03030-8)
Supplement: Supplementary file 10 — Additional file 10: Supplementary Tables S9. Accession numbers and metadata of 37,096 SARS-CoV-2 strains downloaded from the NCBI SARS-CoV-2 Data Hub and SRA. [file 13059_2023_3030_MOESM10_ESM.xlsx]

## Sheet: S9 SC2 strains
Accession	Length	Geo_Location	Country	State	Local	Isolation_Source	Collection_Date	Year	Month	Day	No_of_Days	Age	Sex	Type
MN908947	29903	China	China				2019-12	19	12					Genome
MN938384	29838	China: Shenzhen	China	CN-GD	Shenzhen	oronasopharynx	2020-01-10	20	1	10	18			Genome
MN975262	29891	China	China			lung, oronasopharynx	2020-01-11	20	1	11	19			Genome
MN985325	29882	USA	USA			oronasopharynx	2020-01-19	20	1	19	27			Genome
MN988668	29881	China	China				2020-01-02	20	1	2	10			Genome
MN988669	29881	China	China				2020-01-02	20	1	2	10			Genome
MN988713	29882	USA: Illinois	USA	US-IL		lung, oronasopharynx	2020-01-21	20	1	21	29			Genome
MN994467	29882	USA: CA	USA	US-CA		oronasopharynx	2020-01-23	20	1	23	31			Genome
MN994468	29883	USA: CA	USA	US-CA		oronasopharynx	2020-01-22	20	1	22	30			Genome
MN996527	29825	China: Wuhan	China	CN-HB	Wuhan	lung	2019-12-30	19	12	30	7			Genome
MN996528	29891	China: Wuhan	China	CN-HB	Wuhan	lung	2019-12-30	19	12	30	7			Genome
MN996529	29852	China: Wuhan	China	CN-HB	Wuhan	lung	2019-12-30	19	12	30	7			Genome
MN996530	29854	China: Wuhan	China	CN-HB	Wuhan	lung	2019-12-30	19	12	30	7			Genome
MN996531	29857	China: Wuhan	China	CN-HB	Wuhan	lung	2019-12-30	19	1	30				Genome
MN997409	29882	USA: AZ	USA	US-AZ		feces	2020-01-22	20	1	22	30			Genome
MT007544	29893	Australia: Melbourne, Victoria	Australia	AU-VIC	Melbourne	oronasopharynx	2020-01-25	20	1	25	33			Genome
MT012098	29854	India: Kerala State	India	IN-KL		oronasopharynx	2020-01-27	20	1	27	35			Genome
MT019529	29899	China: Hubei, Wuhan	China	CN-HB	Wuhan	lung	2019-12-23	19	12	23	0			Genome
MT019530	29889	China: Hubei, Wuhan	China	CN-HB	Wuhan	lung	2019-12-30	19	12	30	7			Genome
MT019531	29899	China: Hubei, Wuhan	China	CN-HB	Wuhan	lung	2019-12-30	19	12	30	7			Genome
MT019532	29890	China: Hubei, Wuhan	China	CN-HB	Wuhan	lung	2019-12-30	19	12	30	7			Genome
MT019533	29883	China: Hubei, Wuhan	China	CN-HB	Wuhan	lung	2020-01-01	20	1	1	9			Genome
MT020781	29806	Finland	Finland				2020-01-29	20	1	29	37			Genome
MT020880	29882	USA: WA	USA	US-WA		oronasopharynx	2020-01-25	20	1	25	33			Genome
MT020881	29882	USA: WA	USA	US-WA		oronasopharynx	2020-01-25	20	1	25	33			Genome
MT027062	29882	USA: CA	USA	US-CA		oronasopharynx	2020-01-29	20	1	29	37			Genome
MT027063	29882	USA: CA	USA	US-CA		oronasopharynx	2020-01-29	20	1	29	37			Genome
MT027064	29882	USA: CA	USA	US-CA		oronasopharynx	2020-01-29	20	1	29	37			Genome
MT039873	29833	China: Hangzhou	China	CN-ZJ	Hangzhou	lung, oronasopharynx	2020-01-20	20	1	20	28			Genome
MT039874	29858	China	China				2020-01-22	20	1	22	30			Genome
MT039887	29879	USA: WI	USA	US-WI		oronasopharynx	2020-01-31	20	1	31	39			Genome
MT039888	29882	USA: MA	USA	US-MA		oronasopharynx	2020-01-29	20	1	29	37			Genome
MT039890	29903	South Korea	South Korea				2020-01	20	1					Genome
MT044257	29882	USA: IL	USA	US-IL		lung, oronasopharynx	2020-01-28	20	1	28	36			Genome
MT044258	29858	USA: CA	USA	US-CA		oronasopharynx	2020-01-27	20	1	27	35			Genome
MT049951	29903	China: Yunnan	China	CN-YN		lung, oronasopharynx	2020-01-17	20	1	17	25			Genome
MT050493	29851	India: Kerala State	India	IN-KL		oronasopharynx	2020-01-31	20	1	31	39			Genome
MT066156	29867	Italy	Italy			lung, oronasopharynx	2020-01-30	20	1	30	38			Genome
MT066175	29870	Taiwan	Taiwan				2020-01-31	20	1	31	39			Genome
MT066176	29870	Taiwan	Taiwan				2020-02-05	20	2	5	44			Genome
MT072688	29811	Nepal	Nepal			oronasopharynx	2020-01-13	20	1	13	21			Genome
MT077125	29785	Italy	Italy			oronasopharynx	2020-01-31	20	1	31	39			Genome
MT079843	29915	China	China				2020-01-22	20	1	22	30			Genome
MT079844	29910	China	China				2020-01-22	20	1	22	30			Genome
MT079845	29955	China	China				2020-01-22	20	1	22	30			Genome
MT079846	29903	China	China				2020-01-22	20	1	22	30			Genome
MT079847	29872	China	China				2020-01-22	20	1	22	30			Genome
MT079848	29880	China	China				2020-01-22	20	1	22	30			Genome
MT079849	29904	China	China				2020-01-22	20	1	22	30			Genome
MT079850	29885	China	China				2020-01-22	20	1	22	30			Genome
MT079851	30018	China	China				2020-01-22	20	1	22	30			Genome
MT079852	29891	China	China				2020-01-22	20	1	22	30			Genome
MT079853	29766	China	China				2020-01-22	20	1	22	30			Genome
MT079854	29897	China	China				2020-01-22	20	1	22	30			Genome
MT093571	29886	Sweden	Sweden				2020-02-07	20	2	7	46			Genome
MT093631	29860	China	China			oronasopharynx	2020-01-08	20	1	8	16			Genome
MT106052	29882	USA: CA	USA	US-CA		oronasopharynx	2020-02-06	20	2	6	45			Genome
MT106053	29882	USA: CA	USA	US-CA		oronasopharynx	2020-02-10	20	2	10	49			Genome
MT106054	29882	USA: TX	USA	US-TX		lung, oronasopharynx	2020-02-11	20	2	11	50			Genome
MT114412	29889	Hong Kong	Hong Kong	CN-HK		saliva, oronasopharynx	2020-01-23	20	1	23	31			Genome
MT114413	29891	Hong Kong	Hong Kong	CN-HK			2020-01-24	20	1	24	32			Genome
MT114414	29891	Hong Kong	Hong Kong	CN-HK			2020-01-24	20	1	24	32			Genome
MT114415	29891	Hong Kong	Hong Kong	CN-HK		saliva, oronasopharynx	2020-01-27	20	1	27	35			Genome
MT114416	29867	Hong Kong	Hong Kong	CN-HK		saliva, oronasopharynx	2020-01-27	20	1	27	35			Genome
MT114417	29891	Hong Kong	Hong Kong	CN-HK		saliva, oronasopharynx	2020-01-29	20	1	29	37			Genome
MT114418	29891	Hong Kong	Hong Kong	CN-HK		saliva, oronasopharynx	2020-01-27	20	1	27	35			Genome
MT114419	29863	Hong Kong	Hong Kong	CN-HK		saliva, oronasopharynx	2020-01-29	20	1	29	37			Genome
MT118835	29882	USA: CA	USA	US-CA		lung	2020-02-23	20	2	23	62			Genome
MT121215	29945	China: Shanghai	China	CN-SH		oronasopharynx	2020-02-02	20	2	2	41			Genome
MT123290	29891	China: Guangdong, Guangzhou	China	CN-GD	Guangzhou	oronasopharynx	2020-02-05	20	2	5	44			Genome
MT123291	29882	China: Guangzhou	China	CN-GD	Guangzhou	lung	2020-01-29	20	1	29	37			Genome
MT123292	29923	China: Guangzhou	China	CN-GD	Guangzhou	lung, oronasopharynx	2020-01-27	20	1	27	35			Genome
MT123293	29871	China: Guangzhou	China	CN-GD	Guangzhou	feces	2020-01-29	20	1	29	37			Genome
MT126808	29876	Brazil	Brazil			oronasopharynx	2020-02-28	20	2	28	67			Genome
MT135041	29903	China: Beijing	China	CN-BJ			2020-01-26	20	1	26	34			Genome
MT135042	29903	China: Beijing	China	CN-BJ			2020-01-28	20	1	28	36			Genome
MT135043	29903	China: Beijing	China	CN-BJ			2020-01-28	20	1	28	36			Genome
MT135044	29903	China: Beijing	China	CN-BJ			2020-01-28	20	1	28	36			Genome
MT152824	29878	USA: Snohomish County, WA	USA	US-WA	Snohomish		2020-02-24	20	2	24	63			Genome
MT159705	29882	USA	USA			oronasopharynx	2020-02-17	20	2	17	56			Genome
MT159706	29882	USA	USA			oronasopharynx	2020-02-17	20	2	17	56			Genome
MT159707	29882	USA	USA			oronasopharynx	2020-02-17	20	2	17	56			Genome
MT159708	29882	USA	USA			oronasopharynx	2020-02-17	20	2	17	56			Genome
MT159709	29882	USA	USA			oronasopharynx	2020-02-20	20	2	20	59			Genome
MT159710	29882	USA	USA			oronasopharynx	2020-02-17	20	2	17	56			Genome
MT159711	29882	USA	USA			oronasopharynx	2020-02-20	20	2	20	59			Genome
MT159712	29882	USA	USA			oronasopharynx	2020-02-25	20	2	25	64			Genome
MT159713	29882	USA	USA			oronasopharynx	2020-02-18	20	2	18	57			Genome
MT159714	29882	USA	USA			oronasopharynx	2020-02-18	20	2	18	57			Genome
MT159715	29882	USA	USA			oronasopharynx	2020-02-24	20	2	24	63			Genome
MT159716	29867	USA	USA			oronasopharynx	2020-02-24	20	2	24	63			Genome
MT159717	29882	USA	USA			oronasopharynx	2020-02-17	20	2	17	56			Genome
MT159718	29882	USA	USA			oronasopharynx	2020-02-18	20	2	18	57			Genome
MT159719	29882	USA	USA			oronasopharynx	2020-02-18	20	2	18	57			Genome
MT159720	29882	USA	USA			oronasopharynx	2020-02-21	20	2	21	60			Genome
MT159721	29882	USA	USA			oronasopharynx	2020-02-21	20	2	21	60			Genome
MT159722	29882	USA	USA			oronasopharynx	2020-02-21	20	2	21	60			Genome
MT163716	29903	USA: WA	USA	US-WA			2020-02-27	20	2	27	66			Genome
MT163717	29897	USA: WA	USA	US-WA			2020-02-28	20	2	28	67			Genome
MT163718	29903	USA: WA	USA	US-WA			2020-02-29	20	2	29	68			Genome
MT163719	29903	USA: WA	USA	US-WA			2020-03-01	20	3	1	69			Genome
MT163720	29732	USA: WA	USA	US-WA			2020-03-01	20	3	1	69			Genome
MT184907	29882	USA	USA			oronasopharynx	2020-02-18	20	2	18	57			Genome
MT184908	29882	USA	USA			oronasopharynx	2020-02-21	20	2	21	60			Genome
MT184909	29882	USA	USA			oronasopharynx	2020-02-21	20	2	21	60			Genome
MT184910	29882	USA	USA			oronasopharynx	2020-02-18	20	2	18	57			Genome
MT184911	29882	USA	USA			oronasopharynx	2020-02-17	20	2	17	56			Genome
MT184912	29882	USA	USA			oronasopharynx	2020-02-17	20	2	17	56			Genome
MT184913	29882	USA	USA			oronasopharynx	2020-02-24	20	2	24	63			Genome
MT186683	29888	Hong Kong	Hong Kong	CN-HK		oronasopharynx	2020-01	20	1					Genome
MT188339	29783	USA: MN	USA	US-MN			2020-03-09	20	3	9	77			Genome
MT188340	29845	USA: MN	USA	US-MN			2020-03-07	20	3	7	75			Genome
MT188341	29835	USA: MN	USA	US-MN			2020-03-05	20	3	5	73			Genome
MT192759	29862	Taiwan	Taiwan			lung, oronasopharynx	2020-01-25	20	1	25	33			Genome
MT192765	29829	USA: CA, San Diego County	USA	US-CA	San Diego		2020-03-11	20	3	11	79			Genome
MT192772	29891	Viet Nam: Ho Chi Minh city	Viet Nam	VN-SG	Ho Chi Minh city		2020-01-22	20	1	22	30			Genome
MT192773	29890	Viet Nam: Ho Chi Minh city	Viet Nam	VN-SG	Ho Chi Minh city		2020-01-22	20	1	22	30			Genome
MT198652	29782	Spain: Valencia	Spain	ES-V		lung	2020-03-05	20	3	5	73			Genome
MT215194	29764	Hong Kong	Hong Kong	CN-HK			2020-02-24	20	2	24	63			Genome
MT215195	29764	Hong Kong	Hong Kong	CN-HK			2020-02-25	20	2	25	64			Genome
MT226610	29899	China	China			oronasopharynx	2020-01-20	20	1	20	28			Genome
MT230904	29891	Hong Kong	Hong Kong	CN-HK		oronasopharynx	2020-01-22	20	1	22	30			Genome
MT233519	29782	Spain: Valencia	Spain	ES-V			2020-02-27	20	2	27	66			Genome
MT233522	29782	Spain: Valencia	Spain	ES-V			2020-03-02	20	3	2	70			Genome
MT233523	29782	Spain: Valencia	Spain	ES-V			2020-03-04	20	3	4	72			Genome
MT233526	29847	USA: WA	USA	US-WA		oronasopharynx	2020-01-19	20	1	19	27			Genome
MT240479	29836	Pakistan: Gilgit	Pakistan	Gilgit		oronasopharynx	2020-03-04	20	3	4	72			Genome
MT246449	29828	USA: WA	USA	US-WA			2020-03-13	20	3	13	81			Genome
MT246450	29872	USA: WA	USA	US-WA			2020-03-13	20	3	13	81			Genome
MT246451	29868	USA: WA	USA	US-WA			2020-03-13	20	3	13	81			Genome
MT246452	29888	USA: WA	USA	US-WA			2020-03-13	20	3	13	81			Genome
MT246453	29823	USA: WA	USA	US-WA			2020-03-13	20	3	13	81			Genome
MT246454	29892	USA: WA	USA	US-WA			2020-03-12	20	3	12	80			Genome
MT246455	29857	USA: WA	USA	US-WA			2020-03-12	20	3	12	80			Genome
MT246456	29846	USA: WA	USA	US-WA			2020-03-13	20	3	13	81			Genome
MT246457	29843	USA: WA	USA	US-WA			2020-03-12	20	3	12	80			Genome
MT246458	29765	USA: WA	USA	US-WA			2020-03-12	20	3	12	80			Genome
MT246459	29909	USA: WA	USA	US-WA			2020-03-12	20	3	12	80			Genome
MT246460	29917	USA: WA	USA	US-WA			2020-03-12	20	3	12	80			Genome
MT246461	29877	USA: WA	USA	US-WA			2020-03-13	20	3	13	81			Genome
MT246462	29903	USA: WA	USA	US-WA			2020-03-13	20	3	13	81			Genome
MT246463	29782	USA: WA	USA	US-WA			2020-03-13	20	3	13	81			Genome
MT246464	29818	USA: WA	USA	US-WA			2020-03-13	20	3	13	81			Genome
MT246466	29897	USA: WA	USA	US-WA			2020-03-13	20	3	13	81			Genome
MT246467	29899	USA: WA	USA	US-WA			2020-03-14	20	3	14	82			Genome
MT246468	29843	USA: WA	USA	US-WA			2020-03-14	20	3	14	82			Genome
MT246469	29869	USA: WA	USA	US-WA			2020-03-14	20	3	14	82			Genome
MT246470	29860	USA: WA	USA	US-WA			2020-03-13	20	3	13	81			Genome
MT246471	29871	USA: WA	USA	US-WA			2020-03-14	20	3	14	82			Genome
MT246472	29810	USA: WA	USA	US-WA			2020-03-12	20	3	12	80			Genome
MT246473	29825	USA: WA	USA	US-WA			2020-03-14	20	3	14	82			Genome
MT246474	29884	USA: WA	USA	US-WA			2020-03-14	20	3	14	82			Genome
MT246475	29877	USA: WA	USA	US-WA			2020-03-13	20	3	13	81			Genome
MT246476	29863	USA: WA	USA	US-WA			2020-03-13	20	3	13	81			Genome
MT246477	29886	USA: WA	USA	US-WA			2020-03-14	20	3	14	82			Genome
MT246478	29889	USA: WA	USA	US-WA			2020-03-14	20	3	14	82			Genome
MT246479	29828	USA: WA	USA	US-WA			2020-03-13	20	3	13	81			Genome
MT246480	29904	USA: WA	USA	US-WA			2020-03-13	20	3	13	81			Genome
MT246481	29873	USA: WA	USA	US-WA			2020-03-13	20	3	13	81			Genome
MT246482	29844	USA: WA	USA	US-WA			2020-03-15	20	3	15	83			Genome
MT246484	29870	USA: WA	USA	US-WA			2020-03-15	20	3	15	83			Genome
MT246485	29775	USA: WA	USA	US-WA			2020-03-15	20	3	15	83			Genome
MT246486	29867	USA: WA	USA	US-WA			2020-03-14	20	3	14	82			Genome
MT246487	29883	USA: WA	USA	US-WA			2020-03-15	20	3	15	83			Genome
MT246488	29842	USA: WA	USA	US-WA			2020-03-14	20	3	14	82			Genome
MT246489	29864	USA: WA	USA	US-WA			2020-03-14	20	3	14	82			Genome
MT246490	29850	USA: WA	USA	US-WA			2020-03-15	20	3	15	83			Genome
MT246667	29867	USA: WA	USA	US-WA		oronasopharynx	2020-01-19	20	1	19	27			Genome
MT251972	29861	USA: WA	USA	US-WA			2020-03-14	20	3	14	82			Genome
MT251973	29871	USA: WA	USA	US-WA			2020-03-14	20	3	14	82			Genome
MT251974	29852	USA: CT	USA	US-CT			2020-03-12	20	3	12	80			Genome
MT251975	29875	USA: WA	USA	US-WA			2020-03-14	20	3	14	82			Genome
MT251976	29899	USA: WA	USA	US-WA			2020-03-14	20	3	14	82			Genome
MT251977	29829	USA: WA	USA	US-WA			2020-03-14	20	3	14	82			Genome
MT251978	29905	USA: WA	USA	US-WA			2020-03-14	20	3	14	82			Genome
MT251979	29839	USA: WA	USA	US-WA			2020-03-14	20	3	14	82			Genome
MT251980	29845	USA: WA	USA	US-WA			2020-03-13	20	3	13	81			Genome
MT252677	29895	USA: WA	USA	US-WA			2020-03-10	20	3	10	78			Genome
MT252678	29821	USA: WA	USA	US-WA			2020-03-10	20	3	10	78			Genome
MT252679	29832	USA: WA	USA	US-WA			2020-03-10	20	3	10	78			Genome
MT252680	29813	USA: WA	USA	US-WA			2020-03-10	20	3	10	78			Genome
MT252681	29772	USA: WA	USA	US-WA			2020-03-10	20	3	10	78			Genome
MT252682	29860	USA: WA	USA	US-WA			2020-03-10	20	3	10	78			Genome
MT252683	29736	USA: WA	USA	US-WA			2020-03-10	20	3	10	78			Genome
MT252684	29822	USA: WA	USA	US-WA			2020-03-10	20	3	10	78			Genome
MT252685	29822	USA: WA	USA	US-WA			2020-03-10	20	3	10	78			Genome
MT252686	29820	USA: WA	USA	US-WA			2020-03-10	20	3	10	78			Genome
MT252687	29796	USA: WA	USA	US-WA			2020-03-10	20	3	10	78			Genome
MT252688	29864	USA: WA	USA	US-WA			2020-03-10	20	3	10	78			Genome
MT252689	29809	USA: WA	USA	US-WA			2020-03-10	20	3	10	78			Genome
MT252690	29813	USA: WA	USA	US-WA			2020-03-10	20	3	10	78			Genome
MT252691	29825	USA: WA	USA	US-WA			2020-03-11	20	3	11	79			Genome
MT252693	29748	USA: WA	USA	US-WA			2020-03-11	20	3	11	79			Genome
MT252694	29844	USA: WA	USA	US-WA			2020-03-10	20	3	10	78			Genome
MT252695	29819	USA: WA	USA	US-WA			2020-03-10	20	3	10	78			Genome
MT252696	29808	USA: WA	USA	US-WA			2020-03-13	20	3	13	81			Genome
MT252697	29844	USA: WA	USA	US-WA			2020-03-13	20	3	13	81			Genome
MT252698	29836	USA: WA	USA	US-WA			2020-03-13	20	3	13	81			Genome
MT252699	29790	USA: WA	USA	US-WA			2020-03-13	20	3	13	81			Genome
MT252700	29788	USA: WA	USA	US-WA			2020-03-13	20	3	13	81			Genome
MT252701	29705	USA: WA	USA	US-WA			2020-03-12	20	3	12	80			Genome
MT252702	29911	USA: WA	USA	US-WA			2020-03-13	20	3	13	81			Genome
MT252703	29790	USA: WA	USA	US-WA			2020-03-13	20	3	13	81			Genome
MT252704	29785	USA: WA	USA	US-WA			2020-03-13	20	3	13	81			Genome
MT252705	29788	USA: WA	USA	US-WA			2020-03-13	20	3	13	81			Genome
MT252706	29776	USA: WA	USA	US-WA			2020-03-13	20	3	13	81			Genome
MT252707	29885	USA: WA	USA	US-WA			2020-03-13	20	3	13	81			Genome
MT252708	29788	USA: WA	USA	US-WA			2020-03-13	20	3	13	81			Genome
MT252709	29756	USA: WA	USA	US-WA			2020-03-14	20	3	14	82			Genome
MT252710	29854	USA: WA	USA	US-WA			2020-03-14	20	3	14	82			Genome
MT252712	29777	USA: WA	USA	US-WA			2020-03-14	20	3	14	82			Genome
MT252713	29848	USA: WA	USA	US-WA			2020-03-15	20	3	15	83			Genome
MT252714	29815	USA: WA	USA	US-WA			2020	20						Genome
MT252715	29827	USA: WA	USA	US-WA			2020-03-14	20	3	14	82			Genome
MT252716	29873	USA: WA	USA	US-WA			2020-03-14	20	3	14	82			Genome
MT252717	29841	USA: WA	USA	US-WA			2020-03-14	20	3	14	82			Genome
MT252718	29571	USA: WA	USA	US-WA			2020	20						Genome
MT252719	29865	USA: WA	USA	US-WA			2020-03-15	20	3	15	83			Genome
MT252720	29787	USA: WA	USA	US-WA			2020	20						Genome
MT252721	29762	USA: WA	USA	US-WA			2020-03-13	20	3	13	81			Genome
MT252722	29771	USA: WA	USA	US-WA			2020	20						Genome
MT252723	29817	USA: WA	USA	US-WA			2020-03-13	20	3	13	81			Genome
MT252724	29817	USA: WA	USA	US-WA			2020	20						Genome
MT252725	29816	USA: WA	USA	US-WA			2020-03-13	20	3	13	81			Genome
MT252726	29793	USA: WA	USA	US-WA			2020-03-12	20	3	12	80			Genome
MT252727	29892	USA: WA	USA	US-WA			2020	20						Genome
MT252728	29862	USA: WA	USA	US-WA			2020-03-13	20	3	13	81			Genome
MT252729	29833	USA: WA	USA	US-WA			2020-03-13	20	3	13	81			Genome
MT252730	29673	USA: WA	USA	US-WA			2020-03-13	20	3	13	81			Genome
MT252731	29854	USA: WA	USA	US-WA			2020	20						Genome
MT252732	29782	USA: WA	USA	US-WA			2020	20						Genome
MT252733	29841	USA: WA	USA	US-WA			2020-03-13	20	3	13	81			Genome
MT252735	29841	USA: WA	USA	US-WA			2020-03-14	20	3	14	82			Genome
MT252736	29833	USA: WA	USA	US-WA			2020-03-14	20	3	14	82			Genome
MT252737	29744	USA: WA	USA	US-WA			2020-03-14	20	3	14	82			Genome
MT252738	29832	USA: WA	USA	US-WA			2020-03-15	20	3	15	83			Genome
MT252739	29841	USA: WA	USA	US-WA			2020-03-15	20	3	15	83			Genome
MT252740	29790	USA: WA	USA	US-WA			2020-03-14	20	3	14	82			Genome
MT252741	29874	USA: WA	USA	US-WA			2020-03-12	20	3	12	80			Genome
MT252742	29862	USA: WA	USA	US-WA			2020-03-12	20	3	12	80			Genome
MT252743	29841	USA: WA	USA	US-WA			2020	20						Genome
MT252744	29897	USA: WA	USA	US-WA			2020	20						Genome
MT252745	29856	USA: WA	USA	US-WA			2020-03-12	20	3	12	80			Genome
MT252746	29871	USA: WA	USA	US-WA			2020-03-12	20	3	12	80			Genome
MT252747	29878	USA: WA	USA	US-WA			2020-03-12	20	3	12	80			Genome
MT252748	29907	USA: WA	USA	US-WA			2020-03-11	20	3	11	79			Genome
MT252749	29828	USA: WA	USA	US-WA			2020-03-11	20	3	11	79			Genome
MT252750	29766	USA: WA	USA	US-WA			2020	20						Genome
MT252752	29835	USA: WA	USA	US-WA			2020	20						Genome
MT252753	29884	USA: WA	USA	US-WA			2020	20						Genome
MT252754	29811	USA: WA	USA	US-WA			2020	20						Genome
MT252755	29878	USA: WA	USA	US-WA			2020	20						Genome
MT252756	29790	USA: WA	USA	US-WA			2020-03-11	20	3	11	79			Genome
MT252757	29869	USA: WA	USA	US-WA			2020-03-11	20	3	11	79			Genome
MT252758	29821	USA: WA	USA	US-WA			2020-03-11	20	3	11	79			Genome
MT252759	29876	USA: WA	USA	US-WA			2020	20						Genome
MT252760	29748	USA: WA	USA	US-WA			2020	20						Genome
MT252761	29812	USA: WA	USA	US-WA			2020-03-12	20	3	12	80			Genome
MT252762	29890	USA: WA	USA	US-WA			2020	20						Genome
MT252763	29879	USA: WA	USA	US-WA			2020-03-12	20	3	12	80			Genome
MT252764	29879	USA: WA	USA	US-WA			2020-03-12	20	3	12	80			Genome
MT252767	29869	USA: WA	USA	US-WA			2020-03-11	20	3	11	79			Genome
MT252768	29785	USA: WA	USA	US-WA			2020-03-11	20	3	11	79			Genome
MT252769	29867	USA: WA	USA	US-WA			2020-03-11	20	3	11	79			Genome
MT252770	29866	USA: WA	USA	US-WA			2020-03-11	20	3	11	79			Genome
MT252772	29822	USA: WA	USA	US-WA			2020-03-11	20	3	11	79			Genome
MT252773	29679	USA: WA	USA	US-WA			2020-03-11	20	3	11	79			Genome
MT252774	29869	USA: WA	USA	US-WA			2020-03-11	20	3	11	79			Genome
MT252775	29828	USA: WA	USA	US-WA			2020-03-11	20	3	11	79			Genome
MT252776	29867	USA: WA	USA	US-WA			2020	20						Genome
MT252777	29893	USA: WA	USA	US-WA			2020	20						Genome
MT252778	29829	USA: WA	USA	US-WA			2020-03-11	20	3	11	79			Genome
MT252779	29895	USA: WA	USA	US-WA			2020-03-11	20	3	11	79			Genome
MT252780	29898	USA: WA	USA	US-WA			2020-03-11	20	3	11	79			Genome
MT252781	29857	USA: WA	USA	US-WA			2020-03-11	20	3	11	79			Genome
MT252782	29858	USA: WA	USA	US-WA			2020-03-11	20	3	11	79			Genome
MT252783	29903	USA: WA	USA	US-WA			2020-03-11	20	3	11	79			Genome
MT252784	29910	USA: WA	USA	US-WA			2020-03-11	20	3	11	79			Genome
MT252785	29839	USA: WA	USA	US-WA			2020-03-11	20	3	11	79			Genome
MT252786	29823	USA: WA	USA	US-WA			2020	20						Genome
MT252787	29706	USA: WA	USA	US-WA			2020-03-09	20	3	9	77			Genome
MT252788	29829	USA: WA	USA	US-WA			2020-03-09	20	3	9	77			Genome
MT252789	29842	USA: WA	USA	US-WA			2020	20						Genome
MT252791	29868	USA: WA	USA	US-WA			2020	20						Genome
MT252792	29852	USA: WA	USA	US-WA			2020-03-10	20	3	10	78			Genome
MT252793	29897	USA: WA	USA	US-WA			2020-03-09	20	3	9	77			Genome
MT252794	29886	USA: WA	USA	US-WA			2020-03-10	20	3	10	78			Genome
MT252795	29871	USA: WA	USA	US-WA			2020-03-10	20	3	10	78			Genome
MT252796	29871	USA: WA	USA	US-WA			2020	20						Genome
MT252797	29904	USA: WA	USA	US-WA			2020-03-10	20	3	10	78			Genome
MT252798	29852	USA: WA	USA	US-WA			2020-03-10	20	3	10	78			Genome
MT252799	29877	USA: WA	USA	US-WA			2020-03-09	20	3	9	77			Genome
MT252800	29861	USA: WA	USA	US-WA			2020-03-10	20	3	10	78			Genome
MT252801	29698	USA: WA	USA	US-WA			2020-03-05	20	3	5	73			Genome
MT252802	29830	USA: WA	USA	US-WA			2020-03-08	20	3	8	76			Genome
MT252803	29765	USA: WA	USA	US-WA			2020-03-09	20	3	9	77			Genome
MT252804	29882	USA: WA	USA	US-WA			2020-03-08	20	3	8	76			Genome
MT252805	29887	USA: WA	USA	US-WA			2020-03-08	20	3	8	76			Genome
MT252806	29882	USA: WA	USA	US-WA			2020-03-09	20	3	9	77			Genome
MT252807	29882	USA: WA	USA	US-WA			2020-03-09	20	3	9	77			Genome
MT252809	29615	USA: WA	USA	US-WA			2020-03-09	20	3	9	77			Genome
MT252810	29862	USA: WA	USA	US-WA			2020-03-08	20	3	8	76			Genome
MT252811	29629	USA: WA	USA	US-WA			2020-03-08	20	3	8	76			Genome
MT252812	29828	USA: WA	USA	US-WA			2020	20						Genome
MT252813	29883	USA: WA	USA	US-WA			2020	20						Genome
MT252814	29895	USA: WA	USA	US-WA			2020	20						Genome
MT252815	29828	USA: WA	USA	US-WA			2020	20						Genome
MT252816	29829	USA: WA	USA	US-WA			2020	20						Genome
MT252817	29871	USA: WA	USA	US-WA			2020	20						Genome
MT252818	29827	USA: WA	USA	US-WA			2020	20						Genome
MT252819	29873	USA: WA	USA	US-WA			2020	20						Genome
MT252820	29820	USA: WA	USA	US-WA			2020	20						Genome
MT252822	29755	USA: WA	USA	US-WA			2020-03-06	20	3	6	74			Genome
MT252823	29777	USA: WA	USA	US-WA			2020-03-07	20	3	7	75			Genome
MT253696	29781	China: Zhejiang, Hangzhou	China	CN-ZJ	Hangzhou	lung, oronasopharynx	2020-01-23	20	1	23	31			Genome
MT253697	29781	China: Zhejiang, Hangzhou	China	CN-ZJ	Hangzhou	lung, oronasopharynx	2020-01-23	20	1	23	31			Genome
MT253698	29781	China: Zhejiang, Hangzhou	China	CN-ZJ	Hangzhou	lung, oronasopharynx	2020-01-23	20	1	23	31			Genome
MT253699	29781	China: Zhejiang, Hangzhou	China	CN-ZJ	Hangzhou	lung, oronasopharynx	2020-01-24	20	1	24	32			Genome
MT253700	29781	China: Zhejiang, Hangzhou	China	CN-ZJ	Hangzhou	lung, oronasopharynx	2020-01-25	20	1	25	33			Genome
MT253701	29781	China: Zhejiang, Hangzhou	China	CN-ZJ	Hangzhou	lung, oronasopharynx	2020-01-21	20	1	21	29			Genome
MT253702	29781	China: Zhejiang, Hangzhou	China	CN-ZJ	Hangzhou	lung, oronasopharynx	2020-01-21	20	1	21	29			Genome
MT253703	29781	China: Zhejiang, Hangzhou	China	CN-ZJ	Hangzhou	lung, oronasopharynx	2020-01-25	20	1	25	33			Genome
MT253704	29781	China: Zhejiang, Hangzhou	China	CN-ZJ	Hangzhou	lung, oronasopharynx	2020-01-25	20	1	25	33			Genome
MT253705	29781	China: Zhejiang, Hangzhou	China	CN-ZJ	Hangzhou	lung, oronasopharynx	2020-01-22	20	1	22	30			Genome
MT253706	29781	China: Zhejiang, Hangzhou	China	CN-ZJ	Hangzhou	lung, oronasopharynx	2020-01-22	20	1	22	30			Genome
MT253707	29781	China: Zhejiang, Hangzhou	China	CN-ZJ	Hangzhou	lung, oronasopharynx	2020-01-25	20	1	25	33			Genome
MT253708	29781	China: Zhejiang, Hangzhou	China	CN-ZJ	Hangzhou	lung, oronasopharynx	2020-01-21	20	1	21	29			Genome
MT253709	29781	China: Zhejiang, Hangzhou	China	CN-ZJ	Hangzhou	lung, oronasopharynx	2020-01-21	20	1	21	29			Genome
MT253710	29781	China: Zhejiang, Hangzhou	China	CN-ZJ	Hangzhou	lung, oronasopharynx	2020-01-21	20	1	21	29			Genome
MT256924	29782	Colombia: Antioquia	Colombia	CO-ANT			2020-03-11	20	3	11	79			Genome
MT258377	29888	USA: San Francisco, CA	USA	US-CA	San Francisco		2020-03-18	20	3	18	86			Genome
MT258378	29892	USA: San Francisco, CA	USA	US-CA	San Francisco		2020-03-18	20	3	18	86			Genome
MT258379	29892	USA: San Francisco, CA	USA	US-CA	San Francisco		2020-03-18	20	3	18	86			Genome
MT258380	29890	USA: San Francisco, CA	USA	US-CA	San Francisco		2020-03-18	20	3	18	86			Genome
MT258381	29899	USA: San Francisco, CA	USA	US-CA	San Francisco		2020-03-18	20	3	18	86			Genome
MT258382	29885	USA: San Francisco, CA	USA	US-CA	San Francisco		2020-03-18	20	3	18	86			Genome
MT258383	29887	USA: San Francisco, CA	USA	US-CA	San Francisco		2020-03-18	20	3	18	86			Genome
MT259226	29868	China: Hubei, Wuhan	China	CN-HB	Wuhan	oronasopharynx	2020-01-10	20	1	10	18			Genome
MT259227	29863	China: Hubei, Wuhan	China	CN-HB	Wuhan	oronasopharynx	2020-01-26	20	1	26	34			Genome
MT259228	29861	China: Hubei, Wuhan	China	CN-HB	Wuhan	oronasopharynx	2020-01-26	20	1	26	34			Genome
MT259229	29864	China: Hubei, Wuhan	China	CN-HB	Wuhan	oronasopharynx	2020-01-26	20	1	26	34			Genome
MT259230	29866	China: Hubei, Wuhan	China	CN-HB	Wuhan	oronasopharynx	2020-01-25	20	1	25	33			Genome
MT259231	29865	China: Hubei, Wuhan	China	CN-HB	Wuhan	oronasopharynx	2020-01-25	20	1	25	33			Genome
MT259235	29751	USA: WA	USA	US-WA			2020-03-13	20	3	13	81			Genome
MT259236	29883	USA: WA	USA	US-WA			2020-03-16	20	3	16	84			Genome
MT259237	29864	USA: WA	USA	US-WA			2020-03-16	20	3	16	84			Genome
MT259239	29583	USA: WA	USA	US-WA			2020-03-16	20	3	16	84			Genome
MT259240	29544	USA: WA	USA	US-WA			2020-03-16	20	3	16	84			Genome
MT259241	29682	USA: WA	USA	US-WA			2020-03-16	20	3	16	84			Genome
MT259243	29757	USA: WA	USA	US-WA			2020-03-13	20	3	13	81			Genome
MT259244	29865	USA: WA	USA	US-WA			2020-03-16	20	3	16	84			Genome
MT259245	29826	USA: WA	USA	US-WA			2020-03-15	20	3	15	83			Genome
MT259246	29842	USA: WA	USA	US-WA			2020-03-13	20	3	13	81			Genome
MT259247	29646	USA: WA	USA	US-WA			2020-03-16	20	3	16	84			Genome
MT259248	29879	USA: CT	USA	US-CT			2020-03-14	20	3	14	82			Genome
MT259249	29821	USA: WA	USA	US-WA			2020-03-13	20	3	13	81			Genome
MT259250	29702	USA: WA	USA	US-WA			2020-03-14	20	3	14	82			Genome
MT259251	29884	USA: WA	USA	US-WA			2020-03-14	20	3	14	82			Genome
MT259252	29790	USA: WA	USA	US-WA			2020-03-14	20	3	14	82			Genome
MT259253	29813	USA: WA	USA	US-WA			2020-03-16	20	3	16	84			Genome
MT259254	29887	USA: WA	USA	US-WA			2020-03-16	20	3	16	84			Genome
MT259256	29833	USA: WA	USA	US-WA			2020-03-13	20	3	13	81			Genome
MT259257	29868	USA: WA	USA	US-WA			2020-03-16	20	3	16	84			Genome
MT259258	29657	USA: MN	USA	US-MN			2020-03-13	20	3	13	81			Genome
MT259260	29871	USA: WA	USA	US-WA			2020-03-16	20	3	16	84			Genome
MT259261	29837	USA: WA	USA	US-WA			2020-03-16	20	3	16	84			Genome
MT259262	29599	USA: WA	USA	US-WA			2020-03-14	20	3	14	82			Genome
MT259263	29878	USA: WA	USA	US-WA			2020-03-13	20	3	13	81			Genome
MT259264	29836	USA: WA	USA	US-WA			2020-03-13	20	3	13	81			Genome
MT259266	29776	USA: WA	USA	US-WA			2020-03-13	20	3	13	81			Genome
MT259267	29852	USA: WA	USA	US-WA			2020-03-14	20	3	14	82			Genome
MT259268	29759	USA: WA	USA	US-WA			2020-03-13	20	3	13	81			Genome
MT259269	29894	USA: WA	USA	US-WA			2020-03-14	20	3	14	82			Genome
MT259271	29864	USA: WA	USA	US-WA			2020-03-15	20	3	15	83			Genome
MT259273	29892	USA: WA	USA	US-WA			2020-03-15	20	3	15	83			Genome
MT259274	29779	USA: WA	USA	US-WA			2020-03-14	20	3	14	82			Genome
MT259275	29841	USA: WA	USA	US-WA			2020-03-14	20	3	14	82			Genome
MT259277	29881	USA: WA	USA	US-WA			2020-03-15	20	3	15	83			Genome
MT259278	29897	USA: WA	USA	US-WA			2020-03-15	20	3	15	83			Genome
MT259280	29642	USA: WA	USA	US-WA			2020-03-15	20	3	15	83			Genome
MT259281	29839	USA: WA	USA	US-WA			2020-03-15	20	3	15	83			Genome
MT259282	29815	USA: WA	USA	US-WA			2020-03-15	20	3	15	83			Genome
MT259284	29432	USA: WA	USA	US-WA			2020-03-15	20	3	15	83			Genome
MT259285	29831	USA: WA	USA	US-WA			2020-03-15	20	3	15	83			Genome
MT259286	29857	USA: WA	USA	US-WA			2020-03-15	20	3	15	83			Genome
MT259287	29688	USA: WA	USA	US-WA			2020-03-15	20	3	15	83			Genome
MT262896	29882	USA: WA	USA	US-WA			2020-03-13	20	3	13	81			Genome
MT262897	29882	USA: WA	USA	US-WA			2020-03-13	20	3	13	81			Genome
MT262898	29882	USA: WA	USA	US-WA			2020-03-13	20	3	13	81			Genome
MT262899	29882	USA: WA	USA	US-WA			2020-03-13	20	3	13	81			Genome
MT262900	29882	USA: WA	USA	US-WA			2020-03-13	20	3	13	81			Genome
MT262901	29882	USA: WA	USA	US-WA			2020-03-13	20	3	13	81			Genome
MT262902	29882	USA: WA	USA	US-WA			2020-03-13	20	3	13	81			Genome
MT262903	29882	USA: WA	USA	US-WA			2020-03-13	20	3	13	81			Genome
MT262904	29882	USA: WA	USA	US-WA			2020-03-13	20	3	13	81			Genome
MT262905	29882	USA: WA	USA	US-WA			2020-03-13	20	3	13	81			Genome
MT262906	29882	USA: WA	USA	US-WA			2020-03-13	20	3	13	81			Genome
MT262907	29882	USA: WA	USA	US-WA			2020-03-13	20	3	13	81			Genome
MT262908	29882	USA: WA	USA	US-WA			2020-03-13	20	3	13	81			Genome
MT262909	29882	USA: WA	USA	US-WA			2020-03-13	20	3	13	81			Genome
MT262910	29882	USA: WA	USA	US-WA			2020-03-13	20	3	13	81			Genome
MT262911	29882	USA: WA	USA	US-WA			2020-03-13	20	3	13	81			Genome
MT262912	29882	USA: WA	USA	US-WA			2020-03-13	20	3	13	81			Genome
MT262913	29882	USA: WA	USA	US-WA			2020-03-13	20	3	13	81			Genome
MT262914	29882	USA: WA	USA	US-WA			2020-03-13	20	3	13	81			Genome
MT262915	29882	USA: WA	USA	US-WA			2020-03-13	20	3	13	81			Genome
MT262916	29882	USA: WA	USA	US-WA			2020-03-13	20	3	13	81			Genome
MT262993	29836	Pakistan: KPK	Pakistan	KPK		oronasopharynx	2020-03-12	20	3	12	80			Genome
MT263074	29856	Peru	Peru				2020-03-10	20	3	10	78			Genome
MT263381	29910	USA: WA	USA	US-WA			2020-03-23	20	3	23	91			Genome
MT263382	29900	USA: WA	USA	US-WA			2020-03-23	20	3	23	91			Genome
MT263383	29797	USA: WA	USA	US-WA			2020-03-24	20	3	24	92			Genome
MT263384	29793	USA: WA	USA	US-WA			2020-03-23	20	3	23	91			Genome
MT263386	29808	USA: CT	USA	US-CT			2020-03-14	20	3	14	82			Genome
MT263387	29852	USA: WA	USA	US-WA			2020-03-16	20	3	16	84			Genome
MT263388	29740	USA: WA	USA	US-WA			2020-03-16	20	3	16	84			Genome
MT263390	29761	USA: WA	USA	US-WA			2020-03-24	20	3	24	92			Genome
MT263391	29911	USA: WA	USA	US-WA			2020-03-16	20	3	16	84			Genome
MT263392	29843	USA: WA	USA	US-WA			2020-03-24	20	3	24	92			Genome
MT263394	29697	USA: WA	USA	US-WA			2020-03-14	20	3	14	82			Genome
MT263395	29904	USA: WA	USA	US-WA			2020-03-14	20	3	14	82			Genome
MT263396	29903	USA: WA	USA	US-WA			2020-03-13	20	3	13	81			Genome
MT263398	29884	USA: WA	USA	US-WA			2020-03-24	20	3	24	92			Genome
MT263399	29886	USA: WA	USA	US-WA			2020-03-24	20	3	24	92			Genome
MT263400	29841	USA: WA	USA	US-WA			2020-03-23	20	3	23	91			Genome
MT263402	29844	USA: WA	USA	US-WA			2020-03-23	20	3	23	91			Genome
MT263403	29878	USA: WA	USA	US-WA			2020-03-16	20	3	16	84			Genome
MT263404	29866	USA: WA	USA	US-WA			2020-03-24	20	3	24	92			Genome
MT263405	29834	USA: WA	USA	US-WA			2020-03-16	20	3	16	84			Genome
MT263406	29887	USA: MN	USA	US-MN			2020-03-13	20	3	13	81			Genome
MT263408	29810	USA: WA	USA	US-WA			2020-03-24	20	3	24	92			Genome
MT263410	29871	USA: WA	USA	US-WA			2020-03-16	20	3	16	84			Genome
MT263411	29866	USA: CT	USA	US-CT			2020-03-14	20	3	14	82			Genome
MT263412	29829	USA: WA	USA	US-WA			2020-03-16	20	3	16	84			Genome
MT263413	29862	USA: WA	USA	US-WA			2020-03-16	20	3	16	84			Genome
MT263414	29830	USA: WA	USA	US-WA			2020-03-24	20	3	24	92			Genome
MT263415	29840	USA: MN	USA	US-MN			2020-03-13	20	3	13	81			Genome
MT263416	29815	USA: WA	USA	US-WA			2020-03-16	20	3	16	84			Genome
MT263417	29871	USA: WA	USA	US-WA			2020-03-24	20	3	24	92			Genome
MT263418	29876	USA: WA	USA	US-WA			2020-03-16	20	3	16	84			Genome
MT263419	29853	USA: WA	USA	US-WA			2020-03-16	20	3	16	84			Genome
MT263420	29839	USA: WA	USA	US-WA			2020-03-20	20	3	20	88			Genome
MT263421	29900	USA: WA	USA	US-WA			2020-03-24	20	3	24	92			Genome
MT263422	29837	USA: WA	USA	US-WA			2020-03-16	20	3	16	84			Genome
MT263423	29829	USA: WA	USA	US-WA			2020-03-23	20	3	23	91			Genome
MT263424	29830	USA: WA	USA	US-WA			2020-03-24	20	3	24	92			Genome
MT263425	29841	USA: WA	USA	US-WA			2020-03-24	20	3	24	92			Genome
MT263426	29792	USA: WA	USA	US-WA			2020-03-16	20	3	16	84			Genome
MT263428	29778	USA: IL	USA	US-IL			2020-03-13	20	3	13	81			Genome
MT263429	29889	USA: IL	USA	US-IL			2020-03-13	20	3	13	81			Genome
MT263430	29838	USA: WA	USA	US-WA			2020-03-24	20	3	24	92			Genome
MT263431	29863	USA: WA	USA	US-WA			2020-03-24	20	3	24	92			Genome
MT263432	29866	USA: WA	USA	US-WA			2020-03-24	20	3	24	92			Genome
MT263433	29853	USA: IL	USA	US-IL			2020-03-13	20	3	13	81			Genome
MT263434	29790	USA: WA	USA	US-WA			2020-03-24	20	3	24	92			Genome
MT263435	29882	USA: WA	USA	US-WA			2020-03-24	20	3	24	92			Genome
MT263436	29846	USA: WA	USA	US-WA			2020-03-24	20	3	24	92			Genome
MT263437	29871	USA: WA	USA	US-WA			2020-03-14	20	3	14	82			Genome
MT263438	29872	USA	USA				2020-03	20	3					Genome
MT263439	29863	USA: WA	USA	US-WA			2020-03-24	20	3	24	92			Genome
MT263440	29863	USA: WA	USA	US-WA			2020-03-24	20	3	24	92			Genome
MT263441	29793	USA: WA	USA	US-WA			2020-03-24	20	3	24	92			Genome
MT263442	29819	USA: WA	USA	US-WA			2020-03-24	20	3	24	92			Genome
MT263443	29869	USA: WA	USA	US-WA			2020-03-24	20	3	24	92			Genome
MT263444	29857	USA: WA	USA	US-WA			2020-03-20	20	3	20	88			Genome
MT263445	29868	USA: WA	USA	US-WA			2020-03-24	20	3	24	92			Genome
MT263446	29872	USA: WA	USA	US-WA			2020-03-24	20	3	24	92			Genome
MT263447	29868	USA: WA	USA	US-WA			2020-03-14	20	3	14	82			Genome
MT263448	29828	USA: WA	USA	US-WA			2020-03-16	20	3	16	84			Genome
MT263449	29828	USA: WA	USA	US-WA			2020-03-24	20	3	24	92			Genome
MT263450	29841	USA: WA	USA	US-WA			2020-03-24	20	3	24	92			Genome
MT263451	29693	USA: WA	USA	US-WA			2020-03-16	20	3	16	84			Genome
MT263452	29833	USA: WA	USA	US-WA			2020-03-17	20	3	17	85			Genome
MT263453	29777	USA: WA	USA	US-WA			2020-03-24	20	3	24	92			Genome
MT263454	29837	USA: WA	USA	US-WA			2020-03	20	3					Genome
MT263455	29705	USA: WA	USA	US-WA			2020-03-24	20	3	24	92			Genome
MT263456	29775	USA: WA	USA	US-WA			2020-03-24	20	3	24	92			Genome
MT263457	29801	USA: WA	USA	US-WA			2020-03-15	20	3	15	83			Genome
MT263458	29881	USA: WA	USA	US-WA			2020-03-15	20	3	15	83			Genome
MT263459	29917	USA: WA	USA	US-WA			2020-03-24	20	3	24	92			Genome
MT263462	29764	USA: WA	USA	US-WA			2020-03-23	20	3	23	91			Genome
MT263463	29868	USA: CT	USA	US-CT			2020-03-16	20	3	16	84			Genome
MT263464	29832	USA: WA	USA	US-WA			2020-03-16	20	3	16	84			Genome
MT263465	29867	USA: WA	USA	US-WA			2020-03-16	20	3	16	84			Genome
MT263467	29853	USA: WA	USA	US-WA			2020-03-16	20	3	16	84			Genome
MT263468	29892	USA: WA	USA	US-WA			2020-03-17	20	3	17	85			Genome
MT263469	29857	USA: WA	USA	US-WA			2020-03-15	20	3	15	83			Genome
MT270101	29782	Germany: Bavaria	Germany	DE-BY	Bavaria		2020-01-28	20	1	28	36			Genome
MT270102	29835	Germany: Bavaria	Germany	DE-BY	Bavaria		2020-01-29	20	1	29	37			Genome
MT270103	29837	Germany: Bavaria	Germany	DE-BY	Bavaria		2020-01-28	20	1	28	36			Genome
MT270104	29844	Germany: Bavaria	Germany	DE-BY	Bavaria		2020-01	20	1					Genome
MT270105	29860	Germany: Bavaria	Germany	DE-BY	Bavaria		2020-01	20	1					Genome
MT270106	29864	Germany: Bavaria	Germany	DE-BY	Bavaria		2020-02-01	20	2	1	40			Genome
MT270107	29782	Germany: Bavaria	Germany	DE-BY	Bavaria		2020-02-03	20	2	3	42			Genome
MT270108	29782	Germany: Bavaria	Germany	DE-BY	Bavaria		2020-01	20	1					Genome
MT270109	29782	Germany: Bavaria	Germany	DE-BY	Bavaria		2020-01	20	1					Genome
MT270110	29782	Germany: Bavaria	Germany	DE-BY	Bavaria		2020-02-07	20	2	7	46			Genome
MT270111	29782	Germany: Bavaria	Germany	DE-BY	Bavaria		2020-02-08	20	2	8	47			Genome
MT270112	29858	Germany: Bavaria	Germany	DE-BY	Bavaria		2020-01-30	20	1	30	38			Genome
MT270113	29787	Germany: Bavaria	Germany	DE-BY	Bavaria		2020-02	20	2					Genome
MT270114	29799	Germany: Bavaria	Germany	DE-BY	Bavaria		2020-02	20	2					Genome
MT270814	29764	Hong Kong	Hong Kong	CN-HK			2020-03-18	20	3	18	86			Genome
MT270815	29764	Hong Kong	Hong Kong	CN-HK			2020-03-16	20	3	16	84			Genome
MT276323	29882	USA: RI	USA	US-RI		oronasopharynx	2020-02-28	20	2	28	67			Genome
MT276324	29882	USA: CA	USA	US-CA		oronasopharynx	2020-02-26	20	2	26	65			Genome
MT276325	29882	USA: WA	USA	US-WA		oronasopharynx	2020-02-27	20	2	27	66			Genome
MT276326	29882	USA: GA	USA	US-GA		oronasopharynx	2020-02-29	20	2	29	68			Genome
MT276327	29882	USA: GA	USA	US-GA		oronasopharynx	2020-02-29	20	2	29	68			Genome
MT276328	29882	USA: OR	USA	US-OR		oronasopharynx	2020-02-27	20	2	27	66			Genome
MT276329	29882	USA: FL	USA	US-FL		oronasopharynx	2020-02-28	20	2	28	67			Genome
MT276330	29882	USA: FL	USA	US-FL		oronasopharynx	2020-02-28	20	2	28	67			Genome
MT276597	29851	Israel	Israel				2020-02	20	2					Genome
MT276598	29870	Israel	Israel				2020-03	20	3					Genome
MT276600	29764	Hong Kong	Hong Kong	CN-HK			2020-03-08	20	3	8	76			Genome
MT281577	29903	China: Anhui, Fuyang	China	CN-AH	Fuyang	feces	2020-03-10	20	3	10	78			Genome
MT291826	29807	China: Wuhan	China	CN-HB	Wuhan	lung	2019-12-30	19	12	30	7			Genome
MT291827	29858	China: Wuhan	China	CN-HB	Wuhan	lung	2019-12-30	19	12	30	7			Genome
MT291828	29858	China: Wuhan	China	CN-HB	Wuhan	lung	2019-12-30	19	12	30	7			Genome
MT291829	29774	China: Wuhan	China	CN-HB	Wuhan	lung	2019-12-30	19	12	30	7			Genome
MT291830	29807	China: Wuhan	China	CN-HB	Wuhan	lung	2019-12-30	19	12	30	7			Genome
MT291831	29872	China: Beijing	China	CN-BJ		oronasopharynx	2020-01-24	20	1	24	32			Genome
MT291832	29828	China: Beijing	China	CN-BJ		oronasopharynx	2020-01-25	20	1	25	33			Genome
MT291833	29821	China: Beijing	China	CN-BJ		oronasopharynx	2020-01-28	20	1	28	36			Genome
MT291834	29865	China: Beijing	China	CN-BJ		oronasopharynx	2020-01-28	20	1	28	36			Genome
MT291835	29834	China: Beijing	China	CN-BJ		oronasopharynx	2020-01-27	20	1	27	35			Genome
MT291836	29860	China: Beijing	China	CN-BJ		oronasopharynx	2020-01-29	20	1	29	37			Genome
MT292569	29782	Spain	Spain				2020-03-09	20	3	9	77			Genome
MT292570	29782	Spain	Spain				2020-03-10	20	3	10	78			Genome
MT292571	29782	Spain	Spain				2020-03-09	20	3	9	77			Genome
MT292572	29782	Spain	Spain				2020-03-10	20	3	10	78			Genome
MT292573	29782	Spain	Spain				2020-03-09	20	3	9	77			Genome
MT292574	29782	Spain	Spain			oronasopharynx	2020-03-02	20	3	2	70			Genome
MT292575	29782	Spain	Spain				2020-03-10	20	3	10	78			Genome
MT293156	29844	USA: WA	USA	US-WA			2020-03-30	20	3	30	98			Genome
MT293158	29748	USA: WA	USA	US-WA			2020-03-16	20	3	16	84			Genome
MT293159	29890	USA: WA	USA	US-WA			2020-03-16	20	3	16	84			Genome
MT293160	29864	USA: WA	USA	US-WA			2020-03-16	20	3	16	84			Genome
MT293161	29873	USA: WA	USA	US-WA			2020-03-16	20	3	16	84			Genome
MT293162	29848	USA: WA	USA	US-WA			2020-03-16	20	3	16	84			Genome
MT293163	29596	USA: WA	USA	US-WA			2020-03-29	20	3	29	97			Genome
MT293164	29772	USA: WA	USA	US-WA			2020-03-17	20	3	17	85			Genome
MT293165	29839	USA: WA	USA	US-WA			2020-03-17	20	3	17	85			Genome
MT293166	29865	USA: WA	USA	US-WA			2020-03-17	20	3	17	85			Genome
MT293167	29796	USA: WA	USA	US-WA			2020-03-17	20	3	17	85			Genome
MT293168	29694	USA: WA	USA	US-WA			2020-03-17	20	3	17	85			Genome
MT293169	29790	USA: WA	USA	US-WA			2020-03-17	20	3	17	85			Genome
MT293170	29798	USA: WA	USA	US-WA			2020-03-18	20	3	18	86			Genome
MT293171	29848	USA: WA	USA	US-WA			2020-03-17	20	3	17	85			Genome
MT293172	29870	USA: WA	USA	US-WA			2020-03-17	20	3	17	85			Genome
MT293173	29820	USA: WA	USA	US-WA			2020-03-30	20	3	30	98			Genome
MT293174	29672	USA: WA	USA	US-WA			2020-03-27	20	3	27	95			Genome
MT293175	29776	USA: WA	USA	US-WA			2020-03-30	20	3	30	98			Genome
MT293176	29883	USA: WA	USA	US-WA			2020-03-17	20	3	17	85			Genome
MT293177	29882	USA	USA				2020-03-16	20	3	16	84			Genome
MT293178	29868	USA: WA	USA	US-WA			2020-03-26	20	3	26	94			Genome
MT293179	29877	USA: WA	USA	US-WA			2020-03-17	20	3	17	85			Genome
MT293180	29554	USA: WA	USA	US-WA			2020-03-17	20	3	17	85			Genome
MT293181	29871	USA: WA	USA	US-WA			2020-03-18	20	3	18	86			Genome
MT293182	29866	USA: WA	USA	US-WA			2020-03-18	20	3	18	86			Genome
MT293183	29871	USA: WA	USA	US-WA			2020-03-18	20	3	18	86			Genome
MT293184	29756	USA: WA	USA	US-WA			2020-03-18	20	3	18	86			Genome
MT293185	29640	USA: WA	USA	US-WA			2020-03-28	20	3	28	96			Genome
MT293186	29865	USA: WA	USA	US-WA			2020-03-17	20	3	17	85			Genome
MT293187	29869	USA: WA	USA	US-WA			2020-03-17	20	3	17	85			Genome
MT293188	29778	USA: WA	USA	US-WA			2020-03-28	20	3	28	96			Genome
MT293189	29863	USA: WA	USA	US-WA			2020-03-18	20	3	18	86			Genome
MT293190	29829	USA: WA	USA	US-WA			2020-03-17	20	3	17	85			Genome
MT293191	29711	USA: WA	USA	US-WA			2020-03-17	20	3	17	85			Genome
MT293192	29868	USA: WA	USA	US-WA			2020-03-28	20	3	28	96			Genome
MT293194	29653	USA: WA	USA	US-WA			2020-03-18	20	3	18	86			Genome
MT293195	29871	USA: WA	USA	US-WA			2020-03-28	20	3	28	96			Genome
MT293196	29888	USA: WA	USA	US-WA			2020-03-19	20	3	19	87			Genome
MT293197	29619	USA: WA	USA	US-WA			2020-03-19	20	3	19	87			Genome
MT293198	29881	USA: WA	USA	US-WA			2020-03-19	20	3	19	87			Genome
MT293199	29671	USA: WA	USA	US-WA			2020-03-19	20	3	19	87			Genome
MT293200	29852	USA: WA	USA	US-WA			2020-03-19	20	3	19	87			Genome
MT293201	29846	USA: WA	USA	US-WA			2020-03-19	20	3	19	87			Genome
MT293202	29874	USA: WA	USA	US-WA			2020-03-19	20	3	19	87			Genome
MT293204	29896	USA: WA	USA	US-WA			2020-03-18	20	3	18	86			Genome
MT293205	29833	USA: WA	USA	US-WA			2020-03-19	20	3	19	87			Genome
MT293206	29668	USA: WA	USA	US-WA			2020-03-19	20	3	19	87			Genome
MT293207	29866	USA: WA	USA	US-WA			2020-03-19	20	3	19	87			Genome
MT293208	29884	USA: WA	USA	US-WA			2020-03-19	20	3	19	87			Genome
MT293209	29842	USA: WA	USA	US-WA			2020-03-19	20	3	19	87			Genome
MT293210	29871	USA: WA	USA	US-WA			2020-03-19	20	3	19	87			Genome
MT293211	29864	USA: WA	USA	US-WA			2020-03-19	20	3	19	87			Genome
MT293212	29883	USA: WA	USA	US-WA			2020-03-19	20	3	19	87			Genome
MT293213	29887	USA: WA	USA	US-WA			2020-03-19	20	3	19	87			Genome
MT293215	29855	USA: WA	USA	US-WA			2020-03-19	20	3	19	87			Genome
MT293216	29859	USA: WA	USA	US-WA			2020-03-19	20	3	19	87			Genome
MT293218	29870	USA: WA	USA	US-WA			2020-03-18	20	3	18	86			Genome
MT293219	29885	USA: WA	USA	US-WA			2020-03-18	20	3	18	86			Genome
MT293220	29869	USA: WA	USA	US-WA			2020-03-18	20	3	18	86			Genome
MT293222	29842	USA: WA	USA	US-WA			2020-03-18	20	3	18	86			Genome
MT293224	29847	USA: WA	USA	US-WA			2020-03-18	20	3	18	86			Genome
MT293225	29865	USA: WA	USA	US-WA			2020-03-18	20	3	18	86			Genome
MT295464	29892	USA	USA				2020-03-10	20	3	10	78			Genome
MT295465	29893	USA	USA				2020-03-27	20	3	27	95			Genome
MT300186	29834	USA: North Carolina	USA	US-NC			2020-04-02	20	4	2	101			Genome
MT304474	29882	South Korea	South Korea			oronasopharynx	2020-02-27	20	2	27	66			Genome
MT304475	29882	South Korea	South Korea			oronasopharynx	2020-02-29	20	2	29	68			Genome
MT304476	29882	South Korea	South Korea			oronasopharynx	2020-02-29	20	2	29	68			Genome
MT304477	29882	USA: AZ	USA	US-AZ		lung, oronasopharynx	2020-03-02	20	3	2	70			Genome
MT304478	29882	USA: FL	USA	US-FL		oronasopharynx	2020-03-02	20	3	2	70			Genome
MT304479	29882	USA: GA	USA	US-GA		oronasopharynx	2020-03-03	20	3	3	71			Genome
MT304480	29882	USA: GA	USA	US-GA		oronasopharynx	2020-03-03	20	3	3	71			Genome
MT304481	29882	USA: GA	USA	US-GA		oronasopharynx	2020-03-04	20	3	4	72			Genome
MT304482	29882	USA: IL	USA	US-IL		oronasopharynx	2020-03-01	20	3	1	69			Genome
MT304483	29882	USA: IL	USA	US-IL		oronasopharynx	2020-03-01	20	3	1	69			Genome
MT304484	29882	USA: NH	USA	US-NH		oronasopharynx	2020-02-29	20	2	29	68			Genome
MT304485	29882	USA: NH	USA	US-NH		oronasopharynx	2020-03-02	20	3	2	70			Genome
MT304486	29882	USA: NY	USA	US-NY		oronasopharynx	2020-03-02	20	3	2	70			Genome
MT304487	29882	USA: OR	USA	US-OR		oronasopharynx	2020-03-01	20	3	1	69			Genome
MT304488	29882	USA: RI	USA	US-RI		oronasopharynx	2020-03-01	20	3	1	69			Genome
MT304489	29882	USA: TX	USA	US-TX		oronasopharynx	2020-02-29	20	2	29	68			Genome
MT304490	29882	USA: TX	USA	US-TX		oronasopharynx	2020-03-01	20	3	1	69			Genome
MT304491	29882	USA: TX	USA	US-TX			2020-03-01	20	3	1	69			Genome
MT308702	29834	USA: NC	USA	US-NC			2020-04	20	4					Genome
MT308703	29834	USA: NC	USA	US-NC			2020-04	20	4					Genome
MT308704	29834	USA: NC	USA	US-NC			2020-04	20	4					Genome
MT318827	29870	Germany	Germany			swab	2020-03-19	20	3	19	87			Genome
MT320538	29882	France	France				2020-03	20	3					Genome
MT320891	29822	Iran	Iran			oronasopharynx	2020-03-09	20	3	9	77			Genome
MT322394	29865	USA: VA	USA	US-VA			2020-03	20	3					Genome
MT322395	29867	USA: VA	USA	US-VA			2020-03	20	3					Genome
MT322396	29867	USA: VA	USA	US-VA			2020-03	20	3					Genome
MT322397	29893	USA: VA	USA	US-VA			2020-03	20	3					Genome
MT322398	29866	USA: VA	USA	US-VA			2020-03	20	3					Genome
MT322400	29887	USA: VA	USA	US-VA			2020-03	20	3					Genome
MT322401	29900	USA: VA	USA	US-VA			2020-03	20	3					Genome
MT322402	29898	USA: VA	USA	US-VA			2020-03	20	3					Genome
MT322403	29851	USA: VA	USA	US-VA			2020-03	20	3					Genome
MT322404	29865	USA: VA	USA	US-VA			2020-03	20	3					Genome
MT322405	29902	USA: VA	USA	US-VA			2020-03	20	3					Genome
MT322406	29886	USA: VA	USA	US-VA			2020-03	20	3					Genome
MT322407	29866	USA: VA	USA	US-VA			2020-03	20	3					Genome
MT322408	29866	USA: VA	USA	US-VA			2020-03	20	3					Genome
MT322409	29900	USA: VA	USA	US-VA			2020-03	20	3					Genome
MT322410	29891	USA: VA	USA	US-VA			2020-03	20	3					Genome
MT322411	29866	USA: VA	USA	US-VA			2020-03	20	3					Genome
MT322412	29859	USA: VA	USA	US-VA			2020-03	20	3					Genome
MT322413	29897	USA: VA	USA	US-VA			2020-03	20	3					Genome
MT322414	29901	USA: VA	USA	US-VA			2020-03	20	3					Genome
MT322415	29865	USA: VA	USA	US-VA			2020-03	20	3					Genome
MT322416	29867	USA: VA	USA	US-VA			2020-03	20	3					Genome
MT322417	29901	USA: VA	USA	US-VA			2020-03	20	3					Genome
MT322418	29896	USA: VA	USA	US-VA			2020-03	20	3					Genome
MT322419	29899	USA: VA	USA	US-VA			2020-03	20	3					Genome
MT322420	29864	USA: VA	USA	US-VA			2020-03	20	3					Genome
MT322421	29859	USA: VA	USA	US-VA			2020-03	20	3					Genome
MT322422	29897	USA: VA	USA	US-VA			2020-03	20	3					Genome
MT322423	29900	USA: VA	USA	US-VA			2020-03	20	3					Genome
MT322424	29903	USA: VA	USA	US-VA			2020-03	20	3					Genome
MT324062	29903	South Africa: KwaZulu-Natal	South Africa	KZN			2020-03-07	20	3	7	75			Genome
MT324684	29889	USA	USA				2020-03-25	20	3	25	93			Genome
MT325561	29882	USA: AZ	USA	US-AZ		oronasopharynx	2020-03-09	20	3	9	77			Genome
MT325562	29882	USA: AZ	USA	US-AZ		feces	2020-03-09	20	3	9	77			Genome
MT325563	29882	USA: DC	USA	US-DC		oronasopharynx	2020-03-06	20	3	6	74			Genome
MT325564	29882	USA: FL	USA	US-FL		oronasopharynx	2020-03-06	20	3	6	74			Genome
MT325565	29882	USA: FL	USA	US-FL		lung, oronasopharynx	2020-03-02	20	3	2	70			Genome
MT325566	29882	USA: FL	USA	US-FL		lung, oronasopharynx	2020-03-05	20	3	5	73			Genome
MT325567	29882	USA: FL	USA	US-FL		oronasopharynx	2020-03-05	20	3	5	73			Genome
MT325568	29882	USA: FL	USA	US-FL		oronasopharynx	2020-03-06	20	3	6	74			Genome
MT325569	29882	USA: GA	USA	US-GA		oronasopharynx	2020-03-04	20	3	4	72			Genome
MT325570	29882	USA: GA	USA	US-GA		oronasopharynx	2020-03-05	20	3	5	73			Genome
MT325571	29882	USA: GA	USA	US-GA		oronasopharynx	2020-03	20	3					Genome
MT325572	29882	USA: GA	USA	US-GA		oronasopharynx	2020-03-08	20	3	8	76			Genome
MT325573	29882	USA: GA	USA	US-GA		oronasopharynx	2020-03	20	3					Genome
MT325574	29882	USA: GA	USA	US-GA		oronasopharynx	2020-03	20	3					Genome
MT325575	29882	USA: GA	USA	US-GA		oronasopharynx	2020-03-10	20	3	10	78			Genome
MT325576	29882	USA: IA	USA	US-IA		oronasopharynx	2020-03-08	20	3	8	76			Genome
MT325577	29882	USA: IL	USA	US-IL		oronasopharynx	2020-03-07	20	3	7	75			Genome
MT325578	29882	USA: IL	USA	US-IL		oronasopharynx	2020-03-07	20	3	7	75			Genome
MT325579	29882	USA: IN	USA	US-IN		oronasopharynx	2020-03-09	20	3	9	77			Genome
MT325580	29882	USA: KS	USA	US-KS		oronasopharynx	2020-03-06	20	3	6	74			Genome
MT325581	29882	USA: LA	USA	US-LA		oronasopharynx	2020-03-09	20	3	9	77			Genome
MT325582	29882	USA: MA	USA	US-MA		oronasopharynx	2020-03-05	20	3	5	73			Genome
MT325583	29882	USA: MA	USA	US-MA		oronasopharynx	2020-03-06	20	3	6	74			Genome
MT325584	29882	USA: MA	USA	US-MA		oronasopharynx	2020-03-06	20	3	6	74			Genome
MT325585	29882	USA: MA	USA	US-MA		oronasopharynx	2020-03-06	20	3	6	74			Genome
MT325586	29882	USA: MA	USA	US-MA		oronasopharynx	2020-03-07	20	3	7	75			Genome
MT325587	29882	USA: MD	USA	US-MD		oronasopharynx	2020-03-04	20	3	4	72			Genome
MT325588	29882	USA: MO	USA	US-MO		oronasopharynx	2020-03-06	20	3	6	74			Genome
MT325589	29882	USA: NC	USA	US-NC			2020-03-08	20	3	8	76			Genome
MT325590	29882	USA: NC	USA	US-NC		oronasopharynx	2020-03-07	20	3	7	75			Genome
MT325591	29882	USA: NC	USA	US-NC		oronasopharynx	2020-03-06	20	3	6	74			Genome
MT325592	29882	USA: NE	USA	US-NE		oronasopharynx	2020-03-05	20	3	5	73			Genome
MT325593	29882	USA: NE	USA	US-NE		oronasopharynx	2020-03-07	20	3	7	75			Genome
MT325594	29882	USA: NH	USA	US-NH		oronasopharynx	2020-03-06	20	3	6	74			Genome
MT325595	29882	USA: NH	USA	US-NH		oronasopharynx	2020-03-06	20	3	6	74			Genome
MT325596	29882	USA: NJ	USA	US-NJ		oronasopharynx	2020-03-04	20	3	4	72			Genome
MT325597	29882	USA: NV	USA	US-NV		oronasopharynx	2020-03-09	20	3	9	77			Genome
MT325598	29882	USA: OH	USA	US-OH		oronasopharynx	2020-03-08	20	3	8	76			Genome
MT325599	29882	USA: PA	USA	US-PA		oronasopharynx	2020-03-05	20	3	5	73			Genome
MT325600	29882	USA: PA	USA	US-PA		oronasopharynx	2020-03-05	20	3	5	73			Genome
MT325601	29882	USA: PA	USA	US-PA		oronasopharynx	2020-03-07	20	3	7	75			Genome
MT325602	29882	USA: PA	USA	US-PA		oronasopharynx	2020-03-08	20	3	8	76			Genome
MT325603	29882	USA: PA	USA	US-PA		oronasopharynx	2020-03-09	20	3	9	77			Genome
MT325604	29882	USA: PA	USA	US-PA		oronasopharynx	2020-03-06	20	3	6	74			Genome
MT325605	29882	USA: RI	USA	US-RI		oronasopharynx	2020-03-05	20	3	5	73			Genome
MT325606	29882	USA: SC	USA	US-SC		oronasopharynx	2020-03-06	20	3	6	74			Genome
MT325607	29882	USA: SC	USA	US-SC		oronasopharynx	2020-03-07	20	3	7	75			Genome
MT325608	29882	USA: SC	USA	US-SC		oronasopharynx	2020-03-08	20	3	8	76			Genome
MT325609	29882	USA: UT	USA	US-UT		oronasopharynx	2020-03-05	20	3	5	73			Genome
MT325610	29882	USA: UT	USA	US-UT		oronasopharynx	2020-03-07	20	3	7	75			Genome
MT325611	29882	USA: VA	USA	US-VA		oronasopharynx	2020-03-08	20	3	8	76			Genome
MT325612	29882	USA: VA	USA	US-VA		oronasopharynx	2020-03-08	20	3	8	76			Genome
MT325613	29882	USA: VA	USA	US-VA		lung, oronasopharynx	2020-03-08	20	3	8	76			Genome
MT325614	29882	USA: VA	USA	US-VA		oronasopharynx	2020-03-08	20	3	8	76			Genome
MT325615	29882	USA: IA	USA	US-IA		oronasopharynx	2020-03-07	20	3	7	75			Genome
MT325616	29882	USA: MA	USA	US-MA		oronasopharynx	2020-03-06	20	3	6	74			Genome
MT325617	29882	USA: IA	USA	US-IA		oronasopharynx	2020-03-08	20	3	8	76			Genome
MT325618	29882	USA: IA	USA	US-IA		oronasopharynx	2020-03-08	20	3	8	76			Genome
MT325619	29882	USA: IA	USA	US-IA		oronasopharynx	2020-03-08	20	3	8	76			Genome
MT325620	29882	USA: IA	USA	US-IA		oronasopharynx	2020-03-08	20	3	8	76			Genome
MT325621	29882	USA: IA	USA	US-IA		oronasopharynx	2020-03-07	20	3	7	75			Genome
MT325622	29882	USA: NJ	USA	US-NJ		oronasopharynx	2020-03-04	20	3	4	72			Genome
MT325623	29882	USA: SC	USA	US-SC		lung, oronasopharynx	2020-03-05	20	3	5	73			Genome
MT325624	29882	USA: SC	USA	US-SC		oronasopharynx	2020-03-07	20	3	7	75			Genome
MT325625	29882	USA: SC	USA	US-SC		oronasopharynx	2020-03-07	20	3	7	75			Genome
MT325626	29882	USA: SC	USA	US-SC		oronasopharynx	2020-03-05	20	3	5	73			Genome
MT325627	29882	USA: NY	USA	US-NY		oronasopharynx	2020-03-04	20	3	4	72			Genome
MT325628	29882	USA: VA	USA	US-VA		oronasopharynx	2020-03-06	20	3	6	74			Genome
MT325629	29882	USA: MA	USA	US-MA		oronasopharynx	2020-03-05	20	3	5	73			Genome
MT325630	29882	USA: MA	USA	US-MA		oronasopharynx	2020-03-05	20	3	5	73			Genome
MT325631	29882	USA: MA	USA	US-MA		oronasopharynx	2020-03-05	20	3	5	73			Genome
MT325632	29882	USA: MA	USA	US-MA		oronasopharynx	2020-03-04	20	3	4	72			Genome
MT325633	29882	USA: MA	USA	US-MA		oronasopharynx	2020-03-04	20	3	4	72			Genome
MT325634	29882	USA: MA	USA	US-MA		oronasopharynx	2020-03-05	20	3	5	73			Genome
MT325635	29882	USA: MA	USA	US-MA		oronasopharynx	2020-03-06	20	3	6	74			Genome
MT325636	29882	USA: MA	USA	US-MA		oronasopharynx	2020-03-06	20	3	6	74			Genome
MT325637	29882	USA: MA	USA	US-MA		oronasopharynx	2020-03-06	20	3	6	74			Genome
MT325638	29882	USA: MA	USA	US-MA		oronasopharynx	2020-03-06	20	3	6	74			Genome
MT325639	29882	USA: MA	USA	US-MA		oronasopharynx	2020-03-07	20	3	7	75			Genome
MT325640	29882	USA: MA	USA	US-MA		oronasopharynx	2020-03-06	20	3	6	74			Genome
MT326023	29858	USA	USA				2020-03-24	20	3	24	92			Genome
MT326024	29685	USA	USA				2020-03-24	20	3	24	92			Genome
MT326027	29863	USA	USA				2020-03-24	20	3	24	92			Genome
MT326028	29823	USA	USA				2020-03-24	20	3	24	92			Genome
MT326029	29863	USA	USA				2020-03-24	20	3	24	92			Genome
MT326030	29853	USA	USA				2020-03-24	20	3	24	92			Genome
MT326035	29778	USA	USA				2020-03-23	20	3	23	91			Genome
MT326036	29747	USA	USA				2020-03-23	20	3	23	91			Genome
MT326039	29792	USA	USA				2020-03-23	20	3	23	91			Genome
MT326040	29820	USA	USA				2020-03-21	20	3	21	89			Genome
MT326041	29774	USA	USA				2020-03-20	20	3	20	88			Genome
MT326042	29867	USA	USA				2020-03-23	20	3	23	91			Genome
MT326046	29777	USA	USA				2020-03-23	20	3	23	91			Genome
MT326048	29871	USA	USA				2020-03-23	20	3	23	91			Genome
MT326049	29833	USA	USA				2020-03-23	20	3	23	91			Genome
MT326051	29853	USA	USA				2020-03-23	20	3	23	91			Genome
MT326052	29892	USA	USA				2020-03-23	20	3	23	91			Genome
MT326053	29763	USA	USA				2020-03-23	20	3	23	91			Genome
MT326054	29714	USA	USA				2020-03-23	20	3	23	91			Genome
MT326055	29860	USA	USA				2020-03-21	20	3	21	89			Genome
MT326056	29865	USA	USA				2020-03-24	20	3	24	92			Genome
MT326058	29830	USA	USA				2020-03-24	20	3	24	92			Genome
MT326061	29869	USA	USA				2020-03-23	20	3	23	91			Genome
MT326063	29872	USA	USA				2020-03-24	20	3	24	92			Genome
MT326065	29892	USA	USA				2020-03-24	20	3	24	92			Genome
MT326066	29870	USA	USA				2020-03-24	20	3	24	92			Genome
MT326067	29870	USA	USA				2020-03-24	20	3	24	92			Genome
MT326068	29864	USA	USA				2020-03-24	20	3	24	92			Genome
MT326069	29882	USA	USA				2020-03-24	20	3	24	92			Genome
MT326070	29834	USA	USA				2020-03-24	20	3	24	92			Genome
MT326071	29846	USA	USA				2020-03-22	20	3	22	90			Genome
MT326074	29839	USA	USA				2020-03-20	20	3	20	88			Genome
MT326075	29836	USA	USA				2020-03-20	20	3	20	88			Genome
MT326076	29839	USA	USA				2020-03-24	20	3	24	92			Genome
MT326078	29838	USA	USA				2020-03-24	20	3	24	92			Genome
MT326081	29836	USA	USA				2020-03-24	20	3	24	92			Genome
MT326082	29833	USA	USA				2020-03-23	20	3	23	91			Genome
MT326083	29683	USA	USA				2020-03-22	20	3	22	90			Genome
MT326084	29827	USA	USA				2020-03-22	20	3	22	90			Genome
MT326085	29795	USA	USA				2020-03-20	20	3	20	88			Genome
MT326086	29856	USA	USA				2020-03-19	20	3	19	87			Genome
MT326087	29853	USA	USA				2020-03-23	20	3	23	91			Genome
MT326088	29872	USA	USA				2020-03-23	20	3	23	91			Genome
MT326089	29851	USA	USA				2020-03-21	20	3	21	89			Genome
MT326090	29794	USA	USA				2020-03-21	20	3	21	89			Genome
MT326091	29710	USA	USA				2020-03-16	20	3	16	84			Genome
MT326092	29890	USA	USA				2020-03-22	20	3	22	90			Genome
MT326093	29833	USA	USA				2020-03-22	20	3	22	90			Genome
MT326094	29749	USA	USA				2020-03-22	20	3	22	90			Genome
MT326095	29880	USA	USA				2020-03-22	20	3	22	90			Genome
MT326096	29876	USA	USA				2020-03-22	20	3	22	90			Genome
MT326097	29859	USA	USA				2020-03-21	20	3	21	89			Genome
MT326099	29861	USA	USA				2020-03-22	20	3	22	90			Genome
MT326100	29873	USA	USA				2020-03-22	20	3	22	90			Genome
MT326103	29868	USA	USA				2020-03-22	20	3	22	90			Genome
MT326104	29808	USA	USA				2020-03-22	20	3	22	90			Genome
MT326105	29842	USA	USA				2020-03-22	20	3	22	90			Genome
MT326106	29885	USA	USA				2020-03-22	20	3	22	90			Genome
MT326111	29777	USA	USA				2020-03-22	20	3	22	90			Genome
MT326112	29814	USA	USA				2020-03-20	20	3	20	88			Genome
MT326113	29858	USA	USA				2020-03-20	20	3	20	88			Genome
MT326116	29865	USA	USA				2020-03-20	20	3	20	88			Genome
MT326117	29890	USA	USA				2020-03-20	20	3	20	88			Genome
MT326118	29871	USA	USA				2020-03-21	20	3	21	89			Genome
MT326119	29854	USA	USA				2020-03-20	20	3	20	88			Genome
MT326120	29848	USA	USA				2020-03-21	20	3	21	89			Genome
MT326121	29643	USA	USA				2020-03-20	20	3	20	88			Genome
MT326123	29744	USA	USA				2020-03-20	20	3	20	88			Genome
MT326124	29765	USA	USA				2020-03-20	20	3	20	88			Genome
MT326125	29828	USA	USA				2020-03-20	20	3	20	88			Genome
MT326127	29861	USA	USA				2020-03-20	20	3	20	88			Genome
MT326128	29837	USA	USA				2020-03-20	20	3	20	88			Genome
MT326129	29895	USA	USA				2020-03-20	20	3	20	88			Genome
MT326130	29790	USA	USA				2020-03-20	20	3	20	88			Genome
MT326132	29888	USA	USA				2020-03-20	20	3	20	88			Genome
MT326133	29832	USA	USA				2020-03-20	20	3	20	88			Genome
MT326134	29864	USA	USA				2020-03-20	20	3	20	88			Genome
MT326135	29794	USA	USA				2020-03-20	20	3	20	88			Genome
MT326136	29695	USA	USA				2020-03-19	20	3	19	87			Genome
MT326137	29862	USA	USA				2020-03-19	20	3	19	87			Genome
MT326138	29766	USA	USA				2020-03-20	20	3	20	88			Genome
MT326140	29868	USA	USA				2020-03-20	20	3	20	88			Genome
MT326148	29817	USA	USA				2020-03-21	20	3	21	89			Genome
MT326149	29725	USA	USA				2020-03-21	20	3	21	89			Genome
MT326150	29876	USA	USA				2020-03-21	20	3	21	89			Genome
MT326151	29744	USA	USA				2020-03-21	20	3	21	89			Genome
MT326152	29758	USA	USA				2020-03-21	20	3	21	89			Genome
MT326153	29874	USA	USA				2020-03-21	20	3	21	89			Genome
MT326154	29863	USA	USA				2020-03-21	20	3	21	89			Genome
MT326158	29737	USA	USA				2020-03-21	20	3	21	89			Genome
MT326159	29836	USA	USA				2020-03-21	20	3	21	89			Genome
MT326160	29765	USA	USA				2020-03-21	20	3	21	89			Genome
MT326161	29589	USA	USA				2020-03-21	20	3	21	89			Genome
MT326162	29861	USA	USA				2020-03-21	20	3	21	89			Genome
MT326164	29870	USA	USA				2020-03-21	20	3	21	89			Genome
MT326166	29759	USA	USA				2020-03-21	20	3	21	89			Genome
MT326167	29897	USA	USA				2020-03-21	20	3	21	89			Genome
MT326169	29830	USA	USA				2020-03-22	20	3	22	90			Genome
MT326173	29574	USA	USA				2020	20						Genome
MT326178	29903	USA	USA				2020-03-19	20	3	19	87			Genome
MT326180	29841	USA	USA				2020-03-19	20	3	19	87			Genome
MT326181	29641	USA	USA				2020-03-14	20	3	14	82			Genome
MT326184	29733	USA	USA				2020-03-17	20	3	17	85			Genome
MT326185	29823	USA	USA				2020-03-17	20	3	17	85			Genome
MT326187	29919	USA	USA				2020-03-18	20	3	18	86			Genome
MT326190	29913	USA	USA				2020-03-18	20	3	18	86			Genome
MT326191	29832	USA	USA				2020-03-18	20	3	18	86			Genome
MT327745	29832	Turkey	Turkey				2020-03-17	20	3	17	85			Genome
MT328032	29903	Greece	Greece			oronasopharynx	2020-03-18	20	3	18	86			Genome
MT328033	29875	Greece	Greece			oronasopharynx	2020-03-18	20	3	18	86			Genome
MT328034	29884	Greece	Greece			oronasopharynx	2020-03-18	20	3	18	86			Genome
MT328035	29903	Greece	Greece			oronasopharynx	2020-03-18	20	3	18	86			Genome
MT334523	29901	USA: UT	USA	US-UT			2020-03-05	20	3	5	73			Genome
MT334526	29896	USA: UT	USA	US-UT			2020-03-07	20	3	7	75			Genome
MT334529	29903	USA: UT	USA	US-UT			2020-03-10	20	3	10	78			Genome
MT334531	29864	USA: UT	USA	US-UT			2020-03-12	20	3	12	80			Genome
MT334533	29902	USA: UT	USA	US-UT			2020-03-13	20	3	13	81			Genome
MT334534	29895	USA: UT	USA	US-UT			2020-03-13	20	3	13	81			Genome
MT334535	29900	USA: UT	USA	US-UT			2020-03-13	20	3	13	81			Genome
MT334536	29899	USA: UT	USA	US-UT			2020-03-13	20	3	13	81			Genome
MT334537	29901	USA: UT	USA	US-UT			2020-03-13	20	3	13	81			Genome
MT334538	29903	USA: UT	USA	US-UT			2020-03-13	20	3	13	81			Genome
MT334539	29862	USA: UT	USA	US-UT			2020-03-14	20	3	14	82			Genome
MT334540	29901	USA: UT	USA	US-UT			2020-03-14	20	3	14	82			Genome
MT334541	29902	USA: UT	USA	US-UT			2020-03-11	20	3	11	79			Genome
MT334542	29903	USA: UT	USA	US-UT			2020-03-11	20	3	11	79			Genome
MT334544	29903	USA: UT	USA	US-UT			2020-03-19	20	3	19	87			Genome
MT334546	29899	USA: UT	USA	US-UT			2020-03-19	20	3	19	87			Genome
MT334547	29903	USA: UT	USA	US-UT			2020-03-19	20	3	19	87			Genome
MT334557	29840	USA: UT	USA	US-UT			2020-03-20	20	3	20	88			Genome
MT334561	29878	USA: UT	USA	US-UT			2020-03-26	20	3	26	94			Genome
MT339039	29896	USA: Maricopa County, Arizona	USA	US-AZ	Maricopa	oronasopharynx	2020-03-17	20	3	17	85			Genome
MT339040	29807	USA: Maricopa County, Arizona	USA	US-AZ	Maricopa	oronasopharynx	2020-03-16	20	3	16	84			Genome
MT339041	29903	USA: Maricopa County, Arizona	USA	US-AZ	Maricopa	oronasopharynx	2020-03-17	20	3	17	85			Genome
MT339043	29860	USA: VA	USA	US-VA			2020-03	20	3					Genome
MT344944	29882	USA: CT	USA	US-CT		oronasopharynx	2020-03-08	20	3	8	76			Genome
MT344945	29882	USA: GA	USA	US-GA		oronasopharynx	2020-03-07	20	3	7	75			Genome
MT344946	29882	USA: GA	USA	US-GA		oronasopharynx	2020-03	20	3					Genome
MT344947	29882	USA: GA	USA	US-GA		oronasopharynx	2020-03	20	3					Genome
MT344948	29882	USA: HI	USA	US-HI		oronasopharynx	2020-03-05	20	3	5	73			Genome
MT344949	29882	USA: HI	USA	US-HI		oronasopharynx	2020-03-07	20	3	7	75			Genome
MT344950	29861	USA: IN	USA	US-IN		oronasopharynx	2020-03-07	20	3	7	75			Genome
MT344951	29861	USA: IN	USA	US-IN			2020-03-08	20	3	8	76			Genome
MT344952	29861	USA: IN	USA	US-IN		oronasopharynx	2020-03-09	20	3	9	77			Genome
MT344953	29882	USA: MD	USA	US-MD		oronasopharynx	2020-03-04	20	3	4	72			Genome
MT344954	29882	USA: MN	USA	US-MN		oronasopharynx	2020-03-05	20	3	5	73			Genome
MT344955	29876	USA: OH	USA	US-OH		oronasopharynx	2020-03-08	20	3	8	76			Genome
MT344956	29876	USA: OH	USA	US-OH		oronasopharynx	2020-03-07	20	3	7	75			Genome
MT344957	29876	USA: PA	USA	US-PA		lung, oronasopharynx	2020-03-07	20	3	7	75			Genome
MT344958	29876	USA: PA	USA	US-PA		oronasopharynx	2020-03-07	20	3	7	75			Genome
MT344959	29882	USA: PA	USA	US-PA		oronasopharynx	2020-03-08	20	3	8	76			Genome
MT344960	29882	USA: RI	USA	US-RI		oronasopharynx	2020-03-09	20	3	9	77			Genome
MT344961	29879	USA: NV	USA	US-NV		oronasopharynx	2020-03-07	20	3	7	75			Genome
MT344962	29877	USA: MN	USA	US-MN		oronasopharynx	2020-03-07	20	3	7	75			Genome
MT344963	29882	USA: NC	USA	US-NC			2020-03-08	20	3	8	76			Genome
MT345798	29844	USA: WA	USA	US-WA			2020-03-24	20	3	24	92			Genome
MT345799	29608	USA: WA	USA	US-WA			2020-03-23	20	3	23	91			Genome
MT345801	29818	USA: WA	USA	US-WA			2020-03-25	20	3	25	93			Genome
MT345802	29875	USA	USA				2020-03-21	20	3	21	89			Genome
MT345803	29869	USA: ID	USA	US-ID			2020-03-21	20	3	21	89			Genome
MT345805	29884	USA: WA	USA	US-WA			2020-03-23	20	3	23	91			Genome
MT345806	29898	USA: WA	USA	US-WA			2020-03-25	20	3	25	93			Genome
MT345808	29687	USA: WA	USA	US-WA			2020-03-25	20	3	25	93			Genome
MT345809	29863	USA: WA	USA	US-WA			2020-03-25	20	3	25	93			Genome
MT345811	29850	USA: WA	USA	US-WA			2020-03-24	20	3	24	92			Genome
MT345812	29762	USA: WA	USA	US-WA			2020-03-25	20	3	25	93			Genome
MT345814	29733	USA: WA	USA	US-WA			2020-03-24	20	3	24	92			Genome
MT345815	29862	USA: WA	USA	US-WA			2020-03-24	20	3	24	92			Genome
MT345816	29861	USA	USA				2020-03-23	20	3	23	91			Genome
MT345817	29861	USA: ID	USA	US-ID			2020-03-24	20	3	24	92			Genome
MT345819	29900	USA: WA	USA	US-WA			2020-03-25	20	3	25	93			Genome
MT345821	29617	USA: WA	USA	US-WA			2020-03-25	20	3	25	93			Genome
MT345822	29738	USA: WA	USA	US-WA			2020-03-25	20	3	25	93			Genome
MT345823	29817	USA: WA	USA	US-WA			2020-03-25	20	3	25	93			Genome
MT345824	29792	USA: WA	USA	US-WA			2020-03-25	20	3	25	93			Genome
MT345825	29875	USA: WA	USA	US-WA			2020-03-25	20	3	25	93			Genome
MT345826	29839	USA: WA	USA	US-WA			2020-03-25	20	3	25	93			Genome
MT345827	29872	USA: WA	USA	US-WA			2020-03-25	20	3	25	93			Genome
MT345828	29853	USA: ID	USA	US-ID			2020-03-23	20	3	23	91			Genome
MT345829	29875	USA: WA	USA	US-WA			2020-03-25	20	3	25	93			Genome
MT345830	29857	USA: WA	USA	US-WA			2020-03-25	20	3	25	93			Genome
MT345832	29869	USA: WA	USA	US-WA			2020-03-25	20	3	25	93			Genome
MT345833	29893	USA: WA	USA	US-WA			2020-03-25	20	3	25	93			Genome
MT345834	29901	USA: WA	USA	US-WA			2020-03-26	20	3	26	94			Genome
MT345835	29878	USA: WA	USA	US-WA			2020-03-25	20	3	25	93			Genome
MT345836	29871	USA: WA	USA	US-WA			2020-03-23	20	3	23	91			Genome
MT345838	29659	USA: WA	USA	US-WA			2020-03-23	20	3	23	91			Genome
MT345840	29893	USA: WA	USA	US-WA			2020-03-24	20	3	24	92			Genome
MT345841	29882	USA: WA	USA	US-WA			2020-03-24	20	3	24	92			Genome
MT345842	29696	USA: WA	USA	US-WA			2020-03-24	20	3	24	92			Genome
MT345843	29785	USA: WA	USA	US-WA			2020-03-24	20	3	24	92			Genome
MT345844	29776	USA: WA	USA	US-WA			2020-03-24	20	3	24	92			Genome
MT345846	29869	USA: WA	USA	US-WA			2020-03-24	20	3	24	92			Genome
MT345847	29863	USA: WA	USA	US-WA			2020-03-24	20	3	24	92			Genome
MT345848	29840	USA: WA	USA	US-WA			2020-03-24	20	3	24	92			Genome
MT345849	29871	USA: WA	USA	US-WA			2020-03-24	20	3	24	92			Genome
MT345850	29808	USA: WA	USA	US-WA			2020-03-24	20	3	24	92			Genome
MT345851	29637	USA: WA	USA	US-WA			2020-03-25	20	3	25	93			Genome
MT345852	29833	USA: WA	USA	US-WA			2020-03-25	20	3	25	93			Genome
MT345853	29850	USA: WA	USA	US-WA			2020-03-25	20	3	25	93			Genome
MT345854	29860	USA: WA	USA	US-WA			2020-03-25	20	3	25	93			Genome
MT345855	29859	USA: WA	USA	US-WA			2020-03-25	20	3	25	93			Genome
MT345856	29872	USA: WA	USA	US-WA			2020-03-25	20	3	25	93			Genome
MT345857	29641	USA: ID	USA	US-ID			2020-03-24	20	3	24	92			Genome
MT345858	29882	USA: ID	USA	US-ID			2020-03-23	20	3	23	91			Genome
MT345859	29814	USA: WA	USA	US-WA			2020-03-25	20	3	25	93			Genome
MT345860	29779	USA: WA	USA	US-WA			2020-03-25	20	3	25	93			Genome
MT345861	29867	USA: WA	USA	US-WA			2020-03-25	20	3	25	93			Genome
MT345862	29888	USA: WA	USA	US-WA			2020-03-25	20	3	25	93			Genome
MT345865	29868	USA: WA	USA	US-WA			2020-03-25	20	3	25	93			Genome
MT345866	29831	USA: ID	USA	US-ID			2020-03-23	20	3	23	91			Genome
MT345867	29871	USA: WA	USA	US-WA			2020-03-23	20	3	23	91			Genome
MT345868	29889	USA: CT	USA	US-CT			2020-03-30	20	3	30	98			Genome
MT345869	29904	USA: CT	USA	US-CT			2020-03-30	20	3	30	98			Genome
MT345870	29840	USA: CT	USA	US-CT			2020-03-30	20	3	30	98			Genome
MT345871	29903	USA: ID	USA	US-ID			2020-03-27	20	3	27	95			Genome
MT345872	29872	USA: ID	USA	US-ID			2020-03-27	20	3	27	95			Genome
MT345873	29907	USA: CT	USA	US-CT			2020-03-30	20	3	30	98			Genome
MT345874	29831	USA: CT	USA	US-CT			2020-03-30	20	3	30	98			Genome
MT345875	29898	USA: ID	USA	US-ID			2020-03-28	20	3	28	96			Genome
MT345876	29825	USA: ID	USA	US-ID			2020-03-28	20	3	28	96			Genome
MT345877	29903	USA: ID	USA	US-ID			2020-03-27	20	3	27	95			Genome
MT345878	29868	USA: OR	USA	US-OR			2020-03-29	20	3	29	97			Genome
MT345879	29847	USA: ID	USA	US-ID			2020-03-28	20	3	28	96			Genome
MT345880	29871	USA: ID	USA	US-ID			2020-03-28	20	3	28	96			Genome
MT345881	29835	USA: WA	USA	US-WA			2020-03-30	20	3	30	98			Genome
MT345882	29893	USA: WA	USA	US-WA			2020-03-31	20	3	31	99			Genome
MT345883	29833	USA: WA	USA	US-WA			2020-03-31	20	3	31	99			Genome
MT345884	29788	USA: ID	USA	US-ID			2020-03-29	20	3	29	97			Genome
MT345885	29891	USA: ID	USA	US-ID			2020-03-30	20	3	30	98			Genome
MT345886	29876	USA: ID	USA	US-ID			2020-03-27	20	3	27	95			Genome
MT345887	29876	USA: ID	USA	US-ID			2020-03-29	20	3	29	97			Genome
MT345888	29882	USA: ID	USA	US-ID			2020-03-29	20	3	29	97			Genome
MT350236	29865	USA: VA	USA	US-VA			2020-03	20	3					Genome
MT350237	29866	USA: VA	USA	US-VA			2020-03	20	3					Genome
MT350238	29826	USA: VA	USA	US-VA			2020-03	20	3					Genome
MT350239	29897	USA: VA	USA	US-VA			2020-03	20	3					Genome
MT350240	29899	USA: VA	USA	US-VA			2020-03	20	3					Genome
MT350241	29857	USA: VA	USA	US-VA			2020-03	20	3					Genome
MT350242	29865	USA: VA	USA	US-VA			2020-03	20	3					Genome
MT350243	29856	USA: VA	USA	US-VA			2020-03	20	3					Genome
MT350244	29870	USA: VA	USA	US-VA			2020-03	20	3					Genome
MT350245	29897	USA: VA	USA	US-VA			2020-03	20	3					Genome
MT350246	29851	USA: VA	USA	US-VA			2020-04	20	4					Genome
MT350247	29883	USA: VA	USA	US-VA			2020-03	20	3					Genome
MT350248	29865	USA: VA	USA	US-VA			2020-03	20	3					Genome
MT350249	29891	USA: VA	USA	US-VA			2020-03	20	3					Genome
MT350250	29865	USA: VA	USA	US-VA			2020-03	20	3					Genome
MT350251	29887	USA: VA	USA	US-VA			2020-03	20	3					Genome
MT350252	29894	USA: VA	USA	US-VA			2020-03	20	3					Genome
MT350253	29899	USA: VA	USA	US-VA			2020-04	20	4					Genome
MT350254	29902	USA: VA	USA	US-VA			2020-04	20	4					Genome
MT350255	29858	USA: VA	USA	US-VA			2020-04	20	4					Genome
MT350256	29835	USA: VA	USA	US-VA			2020-04	20	4					Genome
MT350257	29860	USA: VA	USA	US-VA			2020-04	20	4					Genome
MT350263	29882	USA: WA	USA	US-WA		oronasopharynx	2020-03-19	20	3	19	87			Genome
MT350264	29882	USA: WA	USA	US-WA		oronasopharynx	2020-03-19	20	3	19	87			Genome
MT350265	29882	USA: WA	USA	US-WA		oronasopharynx	2020-03-19	20	3	19	87			Genome
MT350266	29882	USA: WA	USA	US-WA		oronasopharynx	2020-03-19	20	3	19	87			Genome
MT350267	29882	USA: WA	USA	US-WA		oronasopharynx	2020-03-19	20	3	19	87			Genome
MT350268	29882	USA: WA	USA	US-WA		oronasopharynx	2020-03-19	20	3	19	87			Genome
MT350269	29882	USA: WA	USA	US-WA		oronasopharynx	2020-03-20	20	3	20	88			Genome
MT350270	29882	USA: WA	USA	US-WA		oronasopharynx	2020-03-19	20	3	19	87			Genome
MT350271	29882	USA: WA	USA	US-WA		oronasopharynx	2020-03-20	20	3	20	88			Genome
MT350272	29882	USA: WA	USA	US-WA		oronasopharynx	2020-03-19	20	3	19	87			Genome
MT350273	29882	USA: WA	USA	US-WA		oronasopharynx	2020-03-19	20	3	19	87			Genome
MT350274	29882	USA: WA	USA	US-WA		oronasopharynx	2020-03-19	20	3	19	87			Genome
MT350275	29882	USA: WA	USA	US-WA		oronasopharynx	2020-03-19	20	3	19	87			Genome
MT350276	29882	USA: WA	USA	US-WA		oronasopharynx	2020-03-19	20	3	19	87			Genome
MT350277	29882	USA: WA	USA	US-WA		oronasopharynx	2020-03-19	20	3	19	87			Genome
MT350278	29882	USA: WA	USA	US-WA		oronasopharynx	2020-03-19	20	3	19	87			Genome
MT350279	29882	USA: WA	USA	US-WA		oronasopharynx	2020-03-19	20	3	19	87			Genome
MT350280	29882	USA: WA	USA	US-WA		oronasopharynx	2020-03-19	20	3	19	87			Genome
MT350282	29903	Brazil	Brazil				2020-03-18	20	3	18	86			Genome
MT358401	29895	USA: New Orleans, LA	USA	US-LA	New Orleans	oronasopharynx	2020-04-06	20	4	6	105			Genome
MT358402	29896	USA: New Orleans, LA	USA	US-LA	New Orleans	oronasopharynx	2020-04-06	20	4	6	105			Genome
MT358637	29903	India: Rajkot	India	IN-GJ	Rajkot		2020-04-05	20	4	5	104			Genome
MT358638	29903	Germany	Germany			oronasopharynx	2020-02	20	2					Genome
MT358639	29903	Germany	Germany			oronasopharynx	2020-02	20	2					Genome
MT358640	29903	Germany	Germany			oronasopharynx	2020-02	20	2					Genome
MT358641	29903	Germany	Germany			oronasopharynx	2020-02	20	2					Genome
MT358642	29903	Germany	Germany			oronasopharynx	2020-02	20	2					Genome
MT358643	29903	Germany	Germany			oronasopharynx	2020-02	20	2					Genome
MT358644	29842	USA: WA	USA	US-WA			2020-04-01	20	4	1	100			Genome
MT358645	29831	USA: WA	USA	US-WA			2020-03-31	20	3	31	99			Genome
MT358646	29862	USA: WA	USA	US-WA			2020-03-31	20	3	31	99			Genome
MT358647	29872	USA: WA	USA	US-WA			2020-03-31	20	3	31	99			Genome
MT358648	29831	USA: WA	USA	US-WA			2020-03-31	20	3	31	99			Genome
MT358649	29902	USA: WA	USA	US-WA			2020-03-31	20	3	31	99			Genome
MT358650	29829	USA: WA	USA	US-WA			2020-03-31	20	3	31	99			Genome
MT358651	29841	USA: CT	USA	US-CT			2020-03-30	20	3	30	98			Genome
MT358652	29828	USA: ID	USA	US-ID			2020-03-30	20	3	30	98			Genome
MT358653	29847	USA: CT	USA	US-CT			2020-03-31	20	3	31	99			Genome
MT358654	29868	USA: CT	USA	US-CT			2020-03-31	20	3	31	99			Genome
MT358655	29852	USA: ID	USA	US-ID			2020-03-30	20	3	30	98			Genome
MT358656	29853	USA: WA	USA	US-WA			2020-03-31	20	3	31	99			Genome
MT358657	29872	USA: WA	USA	US-WA			2020-03-31	20	3	31	99			Genome
MT358658	29853	USA: WA	USA	US-WA			2020-03-31	20	3	31	99			Genome
MT358659	29854	USA: WA	USA	US-WA			2020-03-31	20	3	31	99			Genome
MT358660	29838	USA: WA	USA	US-WA			2020-03-31	20	3	31	99			Genome
MT358661	29873	USA: OR	USA	US-OR			2020-03-31	20	3	31	99			Genome
MT358662	29862	USA: WA	USA	US-WA			2020-03-31	20	3	31	99			Genome
MT358663	29829	USA: WA	USA	US-WA			2020-03-31	20	3	31	99			Genome
MT358664	29821	USA: WA	USA	US-WA			2020-03-31	20	3	31	99			Genome
MT358665	29835	USA: WA	USA	US-WA			2020-03-31	20	3	31	99			Genome
MT358666	29833	USA: WA	USA	US-WA			2020-03-31	20	3	31	99			Genome
MT358667	29872	USA: WA	USA	US-WA			2020-03-30	20	3	30	98			Genome
MT358668	29865	USA: WA	USA	US-WA			2020-03-31	20	3	31	99			Genome
MT358669	29864	USA: WA	USA	US-WA			2020-03-29	20	3	29	97			Genome
MT358670	29866	USA: WA	USA	US-WA			2020-03-31	20	3	31	99			Genome
MT358671	29864	USA: WA	USA	US-WA			2020-03-30	20	3	30	98			Genome
MT358672	29832	USA: WA	USA	US-WA			2020-03-30	20	3	30	98			Genome
MT358673	29872	USA: CT	USA	US-CT			2020-03-30	20	3	30	98			Genome
MT358674	29813	USA: WA	USA	US-WA			2020-03-26	20	3	26	94			Genome
MT358675	29897	USA: WA	USA	US-WA			2020-03-26	20	3	26	94			Genome
MT358677	29831	USA: WA	USA	US-WA			2020-03-26	20	3	26	94			Genome
MT358678	29832	USA: WA	USA	US-WA			2020-03-27	20	3	27	95			Genome
MT358679	29832	USA: WA	USA	US-WA			2020-03-26	20	3	26	94			Genome
MT358680	29815	USA: WA	USA	US-WA			2020-03-26	20	3	26	94			Genome
MT358681	29831	USA: WA	USA	US-WA			2020-03-26	20	3	26	94			Genome
MT358682	29834	USA: WA	USA	US-WA			2020-03-26	20	3	26	94			Genome
MT358683	29832	USA: WA	USA	US-WA			2020-03-25	20	3	25	93			Genome
MT358684	29875	USA: WA	USA	US-WA			2020-03-25	20	3	25	93			Genome
MT358685	29871	USA: WA	USA	US-WA			2020-03-26	20	3	26	94			Genome
MT358687	29866	USA: WA	USA	US-WA			2020-03-26	20	3	26	94			Genome
MT358688	29851	USA: WA	USA	US-WA			2020-03-26	20	3	26	94			Genome
MT358689	29833	USA: WA	USA	US-WA			2020-03-26	20	3	26	94			Genome
MT358690	29862	USA: WA	USA	US-WA			2020-03-26	20	3	26	94			Genome
MT358691	29835	USA: WA	USA	US-WA			2020-03-27	20	3	27	95			Genome
MT358692	29832	USA: WA	USA	US-WA			2020-03-25	20	3	25	93			Genome
MT358693	29873	USA: CT	USA	US-CT			2020-03-25	20	3	25	93			Genome
MT358694	29883	USA: WA	USA	US-WA			2020-03-26	20	3	26	94			Genome
MT358695	29892	USA: WA	USA	US-WA			2020-03-26	20	3	26	94			Genome
MT358696	29866	USA: WA	USA	US-WA			2020-03-26	20	3	26	94			Genome
MT358697	29813	USA: WA	USA	US-WA			2020-03-26	20	3	26	94			Genome
MT358698	29860	USA: WA	USA	US-WA			2020-03-25	20	3	25	93			Genome
MT358699	29833	USA: WA	USA	US-WA			2020-03-26	20	3	26	94			Genome
MT358700	29851	USA: WA	USA	US-WA			2020-03-26	20	3	26	94			Genome
MT358701	29842	USA: WA	USA	US-WA			2020-03-25	20	3	25	93			Genome
MT358702	29889	USA: WA	USA	US-WA			2020-03-27	20	3	27	95			Genome
MT358703	29855	USA: ID	USA	US-ID			2020-03-25	20	3	25	93			Genome
MT358705	29910	USA: ID	USA	US-ID			2020-03-29	20	3	29	97			Genome
MT358706	29873	USA: WA	USA	US-WA			2020-03-31	20	3	31	99			Genome
MT358707	29813	USA: WA	USA	US-WA			2020-03-31	20	3	31	99			Genome
MT358708	29720	USA: WA	USA	US-WA			2020-03-27	20	3	27	95			Genome
MT358709	29834	USA: ID	USA	US-ID			2020-03-26	20	3	26	94			Genome
MT358710	29869	USA: WA	USA	US-WA			2020-03-27	20	3	27	95			Genome
MT358711	29844	USA: WA	USA	US-WA			2020-03-27	20	3	27	95			Genome
MT358712	29833	USA: WA	USA	US-WA			2020-03-27	20	3	27	95			Genome
MT358713	29835	USA: WA	USA	US-WA			2020-03-27	20	3	27	95			Genome
MT358714	29826	USA: WA	USA	US-WA			2020-03-27	20	3	27	95			Genome
MT358715	29901	USA: WA	USA	US-WA			2020-03-27	20	3	27	95			Genome
MT358716	29920	USA: WA	USA	US-WA			2020-03-27	20	3	27	95			Genome
MT358717	29847	USA: WA	USA	US-WA			2020-03-27	20	3	27	95			Genome
MT358718	29903	USA: WA	USA	US-WA			2020-03-27	20	3	27	95			Genome
MT358719	29863	USA: WA	USA	US-WA			2020-03-27	20	3	27	95			Genome
MT358720	29776	USA: WA	USA	US-WA			2020-03-27	20	3	27	95			Genome
MT358721	29891	USA: WA	USA	US-WA			2020-03-27	20	3	27	95			Genome
MT358722	29902	USA: WA	USA	US-WA			2020-03-27	20	3	27	95			Genome
MT358723	29867	USA: WA	USA	US-WA			2020-03-27	20	3	27	95			Genome
MT358724	29833	USA: WA	USA	US-WA			2020-03-27	20	3	27	95			Genome
MT358725	29826	USA: WA	USA	US-WA			2020-03-27	20	3	27	95			Genome
MT358726	29859	USA: WA	USA	US-WA			2020-03-27	20	3	27	95			Genome
MT358727	29651	USA: WA	USA	US-WA			2020-03-30	20	3	30	98			Genome
MT358728	29835	USA: WA	USA	US-WA			2020-03-31	20	3	31	99			Genome
MT358729	29823	USA: WA	USA	US-WA			2020-03-31	20	3	31	99			Genome
MT358730	29868	USA: WA	USA	US-WA			2020-03-29	20	3	29	97			Genome
MT358731	29815	USA: WA	USA	US-WA			2020-03-29	20	3	29	97			Genome
MT358732	29828	USA: WA	USA	US-WA			2020-03-29	20	3	29	97			Genome
MT358733	29848	USA: WA	USA	US-WA			2020-03-29	20	3	29	97			Genome
MT358734	29919	USA: WA	USA	US-WA			2020-03-29	20	3	29	97			Genome
MT358735	29872	USA: WA	USA	US-WA			2020-03-28	20	3	28	96			Genome
MT358736	29901	USA: WA	USA	US-WA			2020-03-29	20	3	29	97			Genome
MT358737	29842	USA: WA	USA	US-WA			2020-03-28	20	3	28	96			Genome
MT358738	29853	USA: WA	USA	US-WA			2020-03-28	20	3	28	96			Genome
MT358739	29872	USA: WA	USA	US-WA			2020-03-29	20	3	29	97			Genome
MT358740	29895	USA: WA	USA	US-WA			2020-03-28	20	3	28	96			Genome
MT358741	29875	USA: WA	USA	US-WA			2020-03-29	20	3	29	97			Genome
MT358742	29888	USA: WA	USA	US-WA			2020-03-29	20	3	29	97			Genome
MT358743	29877	USA: WA	USA	US-WA			2020-04-01	20	4	1	100			Genome
MT358744	29897	USA: WA	USA	US-WA			2020-04-01	20	4	1	100			Genome
MT358745	29838	USA: ID	USA	US-ID			2020-03-29	20	3	29	97			Genome
MT358746	29838	USA: WA	USA	US-WA			2020-03-31	20	3	31	99			Genome
MT358747	29871	USA: WA	USA	US-WA			2020-03-31	20	3	31	99			Genome
MT358748	29878	USA: WA	USA	US-WA			2020-03-31	20	3	31	99			Genome
MT359865	29890	Spain	Spain			oronasopharynx	2020-03-15	20	3	15	83			Genome
MT359866	29893	Spain	Spain			oronasopharynx	2020-03-15	20	3	15	83			Genome
MT365025	29881	USA: KY	USA	US-KY		oronasopharynx	2020-03-18	20	3	18	86			Genome
MT365026	29888	USA: KY	USA	US-KY		oronasopharynx	2020-03-18	20	3	18	86			Genome
MT365027	29888	USA: KY	USA	US-KY		oronasopharynx	2020-03-18	20	3	18	86			Genome
MT365028	29891	Hong Kong	Hong Kong	CN-HK			2020-01-24	20	1	24	32			Genome
MT365029	29891	Hong Kong	Hong Kong	CN-HK			2020-01-30	20	1	30	38			Genome
MT365030	29891	Hong Kong	Hong Kong	CN-HK			2020-01-31	20	1	31	39			Genome
MT365031	29891	Hong Kong	Hong Kong	CN-HK			2020-02-02	20	2	2	41			Genome
MT365032	29887	Hong Kong	Hong Kong	CN-HK		saliva, oronasopharynx	2020-01-30	20	1	30	38			Genome
MT365033	29897	USA: New York	USA	US-NY		oronasopharynx, oronasopharynx	2020-04-02	20	4	2	101			Genome
MT370516	29900	Taiwan	Taiwan			oronasopharynx	2020-02-26	20	2	26	65			Genome
MT370518	29903	Taiwan	Taiwan			oronasopharynx	2020-02-27	20	2	27	66			Genome
MT370831	29716	USA: NY	USA	US-NY		oronasopharynx	2020-03-18	20	3	18	86			Genome
MT370833	29724	USA: NY	USA	US-NY		oronasopharynx	2020-03-18	20	3	18	86			Genome
MT370834	29726	USA: NY	USA	US-NY		oronasopharynx	2020-03-18	20	3	18	86			Genome
MT370835	29724	USA: NY	USA	US-NY		oronasopharynx	2020-03-18	20	3	18	86			Genome
MT370836	29724	USA: NY	USA	US-NY		oronasopharynx	2020-03-18	20	3	18	86			Genome
MT370837	29724	USA: NY	USA	US-NY		oronasopharynx	2020-03-18	20	3	18	86			Genome
MT370838	29724	USA: NY	USA	US-NY		oronasopharynx	2020-03-17	20	3	17	85			Genome
MT370839	29724	USA: NY	USA	US-NY		oronasopharynx	2020-03-14	20	3	14	82			Genome
MT370841	29724	USA: NY	USA	US-NY		oronasopharynx	2020-03-17	20	3	17	85			Genome
MT370842	29716	USA: NY	USA	US-NY		oronasopharynx	2020-03-04	20	3	4	72			Genome
MT370843	29729	USA: NY	USA	US-NY		oronasopharynx	2020-03-17	20	3	17	85			Genome
MT370844	29726	USA: NY	USA	US-NY		oronasopharynx	2020-03-18	20	3	18	86			Genome
MT370845	29724	USA: NY	USA	US-NY		oronasopharynx	2020-03-18	20	3	18	86			Genome
MT370846	29727	USA: NY	USA	US-NY		oronasopharynx	2020-03-16	20	3	16	84			Genome
MT370848	29709	USA: NY	USA	US-NY		oronasopharynx	2020-03-18	20	3	18	86			Genome
MT370849	29726	USA: NY	USA	US-NY		oronasopharynx	2020-03-17	20	3	17	85			Genome
MT370850	29727	USA: NY	USA	US-NY		oronasopharynx	2020-03-17	20	3	17	85			Genome
MT370851	29731	USA: NY	USA	US-NY		oronasopharynx	2020-03-18	20	3	18	86			Genome
MT370852	29726	USA: NY	USA	US-NY		oronasopharynx	2020-03-17	20	3	17	85			Genome
MT370853	29729	USA: NY	USA	US-NY		oronasopharynx	2020-03-17	20	3	17	85			Genome
MT370854	29726	USA: NY	USA	US-NY		oronasopharynx	2020-03-14	20	3	14	82			Genome
MT370856	29724	USA: NY	USA	US-NY		oronasopharynx	2020-03-18	20	3	18	86			Genome
MT370857	29726	USA: NY	USA	US-NY		oronasopharynx	2020-03-14	20	3	14	82			Genome
MT370858	29717	USA: NY	USA	US-NY		oronasopharynx	2020-03-18	20	3	18	86			Genome
MT370859	29725	USA: NY	USA	US-NY		oronasopharynx	2020-03-17	20	3	17	85			Genome
MT370860	29724	USA: NY	USA	US-NY		oronasopharynx	2020-03-18	20	3	18	86			Genome
MT370861	29779	USA: NY	USA	US-NY		oronasopharynx	2020-03-17	20	3	17	85			Genome
MT370862	29726	USA: NY	USA	US-NY		oronasopharynx	2020-03-16	20	3	16	84			Genome
MT370863	29720	USA: NY	USA	US-NY		oronasopharynx	2020-03-18	20	3	18	86			Genome
MT370864	29724	USA: NY	USA	US-NY		oronasopharynx	2020-03-18	20	3	18	86			Genome
MT370865	29724	USA: NY	USA	US-NY		oronasopharynx	2020-03-17	20	3	17	85			Genome
MT370866	29772	USA: NY	USA	US-NY		oronasopharynx	2020-03-17	20	3	17	85			Genome
MT370868	29724	USA: NY	USA	US-NY		oronasopharynx	2020-03-17	20	3	17	85			Genome
MT370869	29726	USA: NY	USA	US-NY		oronasopharynx	2020-03-18	20	3	18	86			Genome
MT370870	29726	USA: NY	USA	US-NY		oronasopharynx	2020-03-18	20	3	18	86			Genome
MT370871	29724	USA: NY	USA	US-NY		oronasopharynx	2020-03-17	20	3	17	85			Genome
MT370872	29730	USA: NY	USA	US-NY		oronasopharynx	2020-03-17	20	3	17	85			Genome
MT370874	29756	USA: NY	USA	US-NY		oronasopharynx	2020-03-15	20	3	15	83			Genome
MT370875	29724	USA: NY	USA	US-NY		oronasopharynx	2020-03-18	20	3	18	86			Genome
MT370876	29724	USA: NY	USA	US-NY		oronasopharynx	2020-03-17	20	3	17	85			Genome
MT370877	29724	USA: NY	USA	US-NY		oronasopharynx	2020-03-17	20	3	17	85			Genome
MT370878	29726	USA: NY	USA	US-NY		oronasopharynx	2020-03-16	20	3	16	84			Genome
MT370880	29726	USA: NY	USA	US-NY		oronasopharynx	2020-03-19	20	3	19	87			Genome
MT370881	29726	USA: NY	USA	US-NY		oronasopharynx	2020-03-13	20	3	13	81			Genome
MT370882	29726	USA: NY	USA	US-NY		oronasopharynx	2020-03-18	20	3	18	86			Genome
MT370883	29716	USA: NY	USA	US-NY		oronasopharynx	2020-03-18	20	3	18	86			Genome
MT370885	29726	USA: NY	USA	US-NY		oronasopharynx	2020-03-18	20	3	18	86			Genome
MT370886	29724	USA: NY	USA	US-NY		oronasopharynx	2020-03-17	20	3	17	85			Genome
MT370888	29730	USA: NY	USA	US-NY		oronasopharynx	2020-03-17	20	3	17	85			Genome
MT370889	29726	USA: NY	USA	US-NY		oronasopharynx	2020-03-13	20	3	13	81			Genome
MT370890	29724	USA: NY	USA	US-NY		oronasopharynx	2020-03-18	20	3	18	86			Genome
MT370891	29793	USA: NY	USA	US-NY		oronasopharynx	2020-03-16	20	3	16	84			Genome
MT370892	29726	USA: NY	USA	US-NY		oronasopharynx	2020-03-11	20	3	11	79			Genome
MT370894	29724	USA: NY	USA	US-NY		oronasopharynx	2020-03-17	20	3	17	85			Genome
MT370895	29751	USA: NY	USA	US-NY		oronasopharynx	2020-03-16	20	3	16	84			Genome
MT370896	29716	USA: NY	USA	US-NY		oronasopharynx	2020-03-18	20	3	18	86			Genome
MT370897	29724	USA: NY	USA	US-NY		oronasopharynx	2020-03-18	20	3	18	86			Genome
MT370898	29719	USA: NY	USA	US-NY		oronasopharynx	2020-03-18	20	3	18	86			Genome
MT370899	29726	USA: NY	USA	US-NY		oronasopharynx	2020-03-17	20	3	17	85			Genome
MT370901	29724	USA: NY	USA	US-NY		oronasopharynx	2020-03-17	20	3	17	85			Genome
MT370902	29724	USA: NY	USA	US-NY		oronasopharynx	2020-03-17	20	3	17	85			Genome
MT370903	29756	USA: NY	USA	US-NY		oronasopharynx	2020-03-17	20	3	17	85			Genome
MT370904	29716	USA: NY	USA	US-NY		oronasopharynx	2020-02-29	20	2	29	68			Genome
MT370905	29729	USA: NY	USA	US-NY		oronasopharynx	2020-03-17	20	3	17	85			Genome
MT370906	29772	USA: NY	USA	US-NY		oronasopharynx	2020-03-17	20	3	17	85			Genome
MT370907	29720	USA: NY	USA	US-NY		oronasopharynx	2020-03-17	20	3	17	85			Genome
MT370908	29719	USA: NY	USA	US-NY		oronasopharynx	2020-03-18	20	3	18	86			Genome
MT370909	29729	USA: NY	USA	US-NY		oronasopharynx	2020-03-17	20	3	17	85			Genome
MT370911	29729	USA: NY	USA	US-NY		oronasopharynx	2020-03-17	20	3	17	85			Genome
MT370912	29724	USA: NY	USA	US-NY		oronasopharynx	2020-03-19	20	3	19	87			Genome
MT370913	29726	USA: NY	USA	US-NY		oronasopharynx	2020-03-17	20	3	17	85			Genome
MT370914	29718	USA: NY	USA	US-NY		oronasopharynx	2020-03-17	20	3	17	85			Genome
MT370915	29724	USA: NY	USA	US-NY		oronasopharynx	2020-03-13	20	3	13	81			Genome
MT370916	29717	USA: NY	USA	US-NY		oronasopharynx	2020-03-17	20	3	17	85			Genome
MT370917	29706	USA: NY	USA	US-NY		oronasopharynx	2020-03-19	20	3	19	87			Genome
MT370919	29772	USA: NY	USA	US-NY		oronasopharynx	2020-03-14	20	3	14	82			Genome
MT370920	29724	USA: NY	USA	US-NY		oronasopharynx	2020-03-18	20	3	18	86			Genome
MT370925	29743	USA: NY	USA	US-NY		oronasopharynx	2020-03-20	20	3	20	88			Genome
MT370927	29709	USA: NY	USA	US-NY		oronasopharynx	2020-03-21	20	3	21	89			Genome
MT370930	29714	USA: NY	USA	US-NY		oronasopharynx	2020-03-22	20	3	22	90			Genome
MT370931	29712	USA: NY	USA	US-NY		oronasopharynx	2020-03-21	20	3	21	89			Genome
MT370932	29724	USA: NY	USA	US-NY		oronasopharynx	2020-03-20	20	3	20	88			Genome
MT370933	29715	USA: NJ	USA	US-NJ		oronasopharynx	2020-03-20	20	3	20	88			Genome
MT370934	29726	USA: NY	USA	US-NY		oronasopharynx	2020-03-20	20	3	20	88			Genome
MT370935	29712	USA: NY	USA	US-NY		oronasopharynx	2020-03-20	20	3	20	88			Genome
MT370937	29737	USA: NY	USA	US-NY		oronasopharynx	2020-03-20	20	3	20	88			Genome
MT370939	29715	USA: NY	USA	US-NY		oronasopharynx	2020-03-19	20	3	19	87			Genome
MT370940	29724	USA: NY	USA	US-NY		oronasopharynx	2020-03-19	20	3	19	87			Genome
MT370942	29706	USA: NY	USA	US-NY		oronasopharynx	2020-03-19	20	3	19	87			Genome
MT370944	29739	USA: NY	USA	US-NY		oronasopharynx	2020-03-19	20	3	19	87			Genome
MT370946	29710	USA: NY	USA	US-NY		oronasopharynx	2020-03-20	20	3	20	88			Genome
MT370947	29716	USA: NY	USA	US-NY		oronasopharynx	2020-03-21	20	3	21	89			Genome
MT370948	29730	USA: NY	USA	US-NY		oronasopharynx	2020-03-20	20	3	20	88			Genome
MT370949	29717	USA: NY	USA	US-NY		oronasopharynx	2020-03-20	20	3	20	88			Genome
MT370950	29731	USA: NY	USA	US-NY		oronasopharynx	2020-03-20	20	3	20	88			Genome
MT370952	29717	USA: NY	USA	US-NY		oronasopharynx	2020-03-20	20	3	20	88			Genome
MT370953	29723	USA: NY	USA	US-NY		oronasopharynx	2020-03-19	20	3	19	87			Genome
MT370954	29716	USA: NY	USA	US-NY		oronasopharynx	2020-03-21	20	3	21	89			Genome
MT370956	29712	USA: NY	USA	US-NY		oronasopharynx	2020-03-19	20	3	19	87			Genome
MT370957	29714	USA: NY	USA	US-NY		oronasopharynx	2020-03-18	20	3	18	86			Genome
MT370958	29723	USA: NY	USA	US-NY		oronasopharynx	2020-03-19	20	3	19	87			Genome
MT370960	29714	USA: NY	USA	US-NY		oronasopharynx	2020-03-18	20	3	18	86			Genome
MT370961	29706	USA: NY	USA	US-NY		oronasopharynx	2020-03-20	20	3	20	88			Genome
MT370962	29719	USA: NY	USA	US-NY		oronasopharynx	2020-03-21	20	3	21	89			Genome
MT370964	29726	USA: NY	USA	US-NY		oronasopharynx	2020-03-21	20	3	21	89			Genome
MT370965	29767	USA: NY	USA	US-NY		oronasopharynx	2020-03-19	20	3	19	87			Genome
MT370966	29732	USA: NY	USA	US-NY		oronasopharynx	2020-03-19	20	3	19	87			Genome
MT370967	29714	USA: NY	USA	US-NY		oronasopharynx	2020-03-21	20	3	21	89			Genome
MT370970	29716	USA: NY	USA	US-NY		oronasopharynx	2020-03-20	20	3	20	88			Genome
MT370971	29722	USA: NY	USA	US-NY		oronasopharynx	2020-03-20	20	3	20	88			Genome
MT370972	29722	USA: NY	USA	US-NY		oronasopharynx	2020-03-20	20	3	20	88			Genome
MT370975	29726	USA: NY	USA	US-NY		oronasopharynx	2020-03-19	20	3	19	87			Genome
MT370976	29724	USA: NY	USA	US-NY		oronasopharynx	2020-03-20	20	3	20	88			Genome
MT370977	29711	USA: NY	USA	US-NY		oronasopharynx	2020-03-21	20	3	21	89			Genome
MT370979	29712	USA: NY	USA	US-NY		oronasopharynx	2020-03-21	20	3	21	89			Genome
MT370980	29724	USA: NY	USA	US-NY		oronasopharynx	2020-03-20	20	3	20	88			Genome
MT370981	29714	USA: NY	USA	US-NY		oronasopharynx	2020-03-19	20	3	19	87			Genome
MT370984	29715	USA: NY	USA	US-NY		oronasopharynx	2020-03-21	20	3	21	89			Genome
MT370985	29729	USA: NY	USA	US-NY		oronasopharynx	2020-03-20	20	3	20	88			Genome
MT370986	29713	USA: NY	USA	US-NY		oronasopharynx	2020-03-20	20	3	20	88			Genome
MT370987	29723	USA: NY	USA	US-NY		oronasopharynx	2020-03-18	20	3	18	86			Genome
MT370988	29723	USA: NY	USA	US-NY		oronasopharynx	2020-03-20	20	3	20	88			Genome
MT370991	29704	USA: NY	USA	US-NY		oronasopharynx	2020-03-21	20	3	21	89			Genome
MT370993	29718	USA: NY	USA	US-NY		oronasopharynx	2020-03-19	20	3	19	87			Genome
MT370994	29724	USA: NY	USA	US-NY		oronasopharynx	2020-03-20	20	3	20	88			Genome
MT370996	29768	USA: NY	USA	US-NY		oronasopharynx	2020-03-19	20	3	19	87			Genome
MT370997	29705	USA: NY	USA	US-NY		oronasopharynx	2020-03-19	20	3	19	87			Genome
MT370998	29724	USA: NY	USA	US-NY		oronasopharynx	2020-03-19	20	3	19	87			Genome
MT371000	29724	USA: NY	USA	US-NY		oronasopharynx	2020-03-21	20	3	21	89			Genome
MT371001	29724	USA: NY	USA	US-NY		oronasopharynx	2020-03-19	20	3	19	87			Genome
MT371002	29710	USA: NY	USA	US-NY		oronasopharynx	2020-03-22	20	3	22	90			Genome
MT371006	29723	USA: NY	USA	US-NY		oronasopharynx	2020-03-20	20	3	20	88			Genome
MT371007	29716	USA: NY	USA	US-NY		oronasopharynx	2020-03-19	20	3	19	87			Genome
MT371008	29724	USA: NY	USA	US-NY		oronasopharynx	2020-03-22	20	3	22	90			Genome
MT371009	29724	USA: NY	USA	US-NY		oronasopharynx	2020-03-21	20	3	21	89			Genome
MT371012	29723	USA: NY	USA	US-NY		oronasopharynx	2020-03-19	20	3	19	87			Genome
MT371013	29724	USA: NY	USA	US-NY		oronasopharynx	2020-03-21	20	3	21	89			Genome
MT371015	29723	USA: NY	USA	US-NY		oronasopharynx	2020-03-20	20	3	20	88			Genome
MT371016	29724	USA: NY	USA	US-NY		oronasopharynx	2020-03-22	20	3	22	90			Genome
MT371017	29722	USA: NY	USA	US-NY		oronasopharynx	2020-03-22	20	3	22	90			Genome
MT371018	29724	USA: NY	USA	US-NY		oronasopharynx	2020-03-20	20	3	20	88			Genome
MT371019	29720	USA: NY	USA	US-NY		oronasopharynx	2020-03-21	20	3	21	89			Genome
MT371022	29714	USA: NY	USA	US-NY		oronasopharynx	2020-03-22	20	3	22	90			Genome
MT371023	29724	USA: NY	USA	US-NY		oronasopharynx	2020-03-21	20	3	21	89			Genome
MT371026	29723	USA: NY	USA	US-NY		oronasopharynx	2020-03-19	20	3	19	87			Genome
MT371027	29724	USA: NY	USA	US-NY		oronasopharynx	2020-03-20	20	3	20	88			Genome
MT371028	29724	USA: NY	USA	US-NY		oronasopharynx	2020-03-21	20	3	21	89			Genome
MT371029	29719	USA: NY	USA	US-NY		oronasopharynx	2020-03-20	20	3	20	88			Genome
MT371032	29705	USA: NY	USA	US-NY		oronasopharynx	2020-03-19	20	3	19	87			Genome
MT371033	29723	USA: NY	USA	US-NY		oronasopharynx	2020-03-21	20	3	21	89			Genome
MT371034	29732	USA: NY	USA	US-NY		oronasopharynx	2020-03-22	20	3	22	90			Genome
MT371035	29724	USA: NY	USA	US-NY		oronasopharynx	2020-03-21	20	3	21	89			Genome
MT371036	29724	USA: NY	USA	US-NY		oronasopharynx	2020-03-20	20	3	20	88			Genome
MT371038	29719	USA: NY	USA	US-NY		oronasopharynx	2020-03-19	20	3	19	87			Genome
MT371047	29903	Sri Lanka	Sri Lanka				2020-03-16	20	3	16	84			Genome
MT371048	29903	Sri Lanka	Sri Lanka				2020-03-10	20	3	10	78			Genome
MT371049	29903	Sri Lanka	Sri Lanka				2020-03-19	20	3	19	87			Genome
MT371050	29903	Sri Lanka	Sri Lanka				2020-03-31	20	3	31	99			Genome
MT371568	29740	Czech Republic	Czech			oronasopharynx	2020-03-22	20	3	22	90			Genome
MT371569	29798	Czech Republic	Czech			oronasopharynx	2020-03-19	20	3	19	87			Genome
MT371570	29756	Czech Republic	Czech			oronasopharynx	2020-03-21	20	3	21	89			Genome
MT371571	29756	Czech Republic	Czech			oronasopharynx	2020-03-18	20	3	18	86			Genome
MT371572	29756	Czech Republic	Czech			oronasopharynx	2020-03-19	20	3	19	87			Genome
MT371573	29756	Czech Republic	Czech			oronasopharynx	2020-03-17	20	3	17	85			Genome
MT371574	29756	Czech Republic	Czech			oronasopharynx	2020-03-18	20	3	18	86			Genome
MT372480	29868	Malaysia	Malaysia				2020-03-18	20	3	18	86			Genome
MT372481	29898	Malaysia	Malaysia				2020-03-20	20	3	20	88			Genome
MT372482	29865	Malaysia	Malaysia				2020-03-20	20	3	20	88			Genome
MT374101	29521	Taiwan	Taiwan			oronasopharynx	2020-02-04	20	2	4	43			Genome
MT374102	29901	Taiwan	Taiwan			oronasopharynx	2020-03-05	20	3	5	73			Genome
MT374103	29886	Taiwan	Taiwan			lung, oronasopharynx	2020-03-09	20	3	9	77			Genome
MT374104	29903	Taiwan	Taiwan			oronasopharynx	2020-03-10	20	3	10	78			Genome
MT374105	29900	Taiwan	Taiwan			oronasopharynx	2020-03-13	20	3	13	81			Genome
MT374106	29899	Taiwan	Taiwan			oronasopharynx	2020-03-13	20	3	13	81			Genome
MT374107	29902	Taiwan	Taiwan			oronasopharynx	2020-03-14	20	3	14	82			Genome
MT374108	29901	Taiwan	Taiwan			oronasopharynx	2020-03-14	20	3	14	82			Genome
MT374109	29898	Taiwan	Taiwan			oronasopharynx	2020-03-17	20	3	17	85			Genome
MT374110	29900	Taiwan	Taiwan			oronasopharynx	2020-03-17	20	3	17	85			Genome
MT374111	29903	Taiwan	Taiwan			oronasopharynx	2020-03-17	20	3	17	85			Genome
MT374112	29901	Taiwan	Taiwan			oronasopharynx	2020-03-16	20	3	16	84			Genome
MT374113	29899	Taiwan	Taiwan			oronasopharynx	2020-03-17	20	3	17	85			Genome
MT374114	29901	Taiwan	Taiwan			oronasopharynx	2020-03-18	20	3	18	86			Genome
MT374115	29898	Taiwan	Taiwan			lung, oronasopharynx	2020-03-18	20	3	18	86			Genome
MT374116	29901	Taiwan	Taiwan			oronasopharynx	2020-03-18	20	3	18	86			Genome
MT375428	29734	USA: WA	USA	US-WA			2020-03-29	20	3	29	97			Genome
MT375429	29733	USA: ID	USA	US-ID			2020-03-29	20	3	29	97			Genome
MT375430	29883	USA: WA	USA	US-WA			2020-03-31	20	3	31	99			Genome
MT375431	29890	USA: ID	USA	US-ID			2020-03-29	20	3	29	97			Genome
MT375432	29896	USA: WA	USA	US-WA			2020-03-30	20	3	30	98			Genome
MT375433	29839	USA: WA	USA	US-WA			2020-03-30	20	3	30	98			Genome
MT375434	29867	USA: WA	USA	US-WA			2020-03-31	20	3	31	99			Genome
MT375435	29706	USA: WA	USA	US-WA			2020-03-31	20	3	31	99			Genome
MT375436	29852	USA: WA	USA	US-WA			2020-03-31	20	3	31	99			Genome
MT375437	29853	USA: WA	USA	US-WA			2020-03-31	20	3	31	99			Genome
MT375438	29868	USA: WA	USA	US-WA			2020-03-31	20	3	31	99			Genome
MT375440	29872	USA: WA	USA	US-WA			2020-03-31	20	3	31	99			Genome
MT375441	29875	USA: WA	USA	US-WA			2020-03-26	20	3	26	94			Genome
MT375442	29856	USA: WA	USA	US-WA			2020-03-26	20	3	26	94			Genome
MT375443	29813	USA: WA	USA	US-WA			2020-03-26	20	3	26	94			Genome
MT375444	29732	USA: WA	USA	US-WA			2020-03-29	20	3	29	97			Genome
MT375445	29871	USA: WA	USA	US-WA			2020-03-29	20	3	29	97			Genome
MT375446	29892	USA: WA	USA	US-WA			2020-03-28	20	3	28	96			Genome
MT375447	29898	USA: WA	USA	US-WA			2020-03-25	20	3	25	93			Genome
MT375448	29871	USA: WA	USA	US-WA			2020-03-27	20	3	27	95			Genome
MT375449	29872	USA: WA	USA	US-WA			2020-03-28	20	3	28	96			Genome
MT375450	29839	USA: WA	USA	US-WA			2020-03-28	20	3	28	96			Genome
MT375451	29839	USA: WA	USA	US-WA			2020-03-27	20	3	27	95			Genome
MT375452	29867	USA: WA	USA	US-WA			2020-03-28	20	3	28	96			Genome
MT375453	29887	USA: WA	USA	US-WA			2020-03-27	20	3	27	95			Genome
MT375454	29714	USA: WA	USA	US-WA			2020-03-27	20	3	27	95			Genome
MT375455	29865	USA: WA	USA	US-WA			2020-03-28	20	3	28	96			Genome
MT375456	29813	USA: WA	USA	US-WA			2020-03-27	20	3	27	95			Genome
MT375457	29788	USA	USA				2020-04-06	20	4	6	105			Genome
MT375458	29873	USA: WA	USA	US-WA			2020-04-06	20	4	6	105			Genome
MT375459	29891	USA: WA	USA	US-WA			2020-04-05	20	4	5	104			Genome
MT375460	29848	USA: WA	USA	US-WA			2020-04-06	20	4	6	105			Genome
MT375461	29880	USA: WA	USA	US-WA			2020-04-06	20	4	6	105			Genome
MT375462	29643	USA: WA	USA	US-WA			2020-04-06	20	4	6	105			Genome
MT375463	29876	USA: WA	USA	US-WA			2020-04-07	20	4	7	106			Genome
MT375465	29848	USA: WA	USA	US-WA			2020-04-07	20	4	7	106			Genome
MT375466	29873	USA: WA	USA	US-WA			2020-04-07	20	4	7	106			Genome
MT375467	29729	USA: WA	USA	US-WA			2020-04-07	20	4	7	106			Genome
MT375468	29875	USA: WA	USA	US-WA			2020-04-07	20	4	7	106			Genome
MT375469	29646	USA: CT	USA	US-CT			2020-04-07	20	4	7	106			Genome
MT375470	29871	USA: CT	USA	US-CT			2020-04-06	20	4	6	105			Genome
MT375471	29653	USA: CT	USA	US-CT			2020-04-06	20	4	6	105			Genome
MT375472	29862	USA	USA				2020-04-08	20	4	8	107			Genome
MT375474	29890	USA: CT	USA	US-CT			2020-04-06	20	4	6	105			Genome
MT375476	29784	USA: WA	USA	US-WA			2020-04-02	20	4	2	101			Genome
MT375477	29765	USA: WA	USA	US-WA			2020-04-02	20	4	2	101			Genome
MT375478	29871	USA: WA	USA	US-WA			2020-04-02	20	4	2	101			Genome
MT375480	29872	USA: WA	USA	US-WA			2020-04-02	20	4	2	101			Genome
MT375481	29899	USA: WA	USA	US-WA			2020-04-02	20	4	2	101			Genome
MT375482	29880	USA: WA	USA	US-WA			2020-04-02	20	4	2	101			Genome
MT375483	29871	USA	USA				2020-04-02	20	4	2	101			Genome
MT380728	29882	USA	USA			oronasopharynx	2020-03-29	20	3	29	97			Genome
MT380729	29882	USA	USA			oronasopharynx	2020-03-31	20	3	31	99			Genome
MT380730	29882	USA	USA			oronasopharynx	2020-04-01	20	4	1	100			Genome
MT380731	29882	USA	USA				2020-03-20	20	3	20	88			Genome
MT380732	29882	USA	USA			oronasopharynx	2020-03-22	20	3	22	90			Genome
MT380733	29882	USA	USA			oronasopharynx	2020-03-28	20	3	28	96			Genome
MT380734	29882	USA	USA			oronasopharynx	2020-03-23	20	3	23	91			Genome
MT385414	29903	USA: CA	USA	US-CA			2020-03-28	20	3	28	96			Genome
MT385415	29903	USA: CA	USA	US-CA			2020-03-28	20	3	28	96			Genome
MT385416	29903	USA: CA	USA	US-CA			2020-04-08	20	4	8	107			Genome
MT385417	29903	USA: CA	USA	US-CA			2020-04-08	20	4	8	107			Genome
MT385418	29902	USA: CA	USA	US-CA			2020-03-23	20	3	23	91			Genome
MT385419	29902	USA: CA	USA	US-CA			2020-04-08	20	4	8	107			Genome
MT385420	29902	USA: CA	USA	US-CA			2020-03-28	20	3	28	96			Genome
MT385421	29901	USA: CA	USA	US-CA			2020-03-25	20	3	25	93			Genome
MT385422	29901	USA: CA	USA	US-CA			2020-03-28	20	3	28	96			Genome
MT385423	29900	USA: CA	USA	US-CA			2020-03-28	20	3	28	96			Genome
MT385424	29900	USA: CA	USA	US-CA			2020-03-28	20	3	28	96			Genome
MT385425	29899	USA: CA	USA	US-CA			2020-03-25	20	3	25	93			Genome
MT385426	29899	USA: CA	USA	US-CA			2020-03-28	20	3	28	96			Genome
MT385427	29899	USA: CA	USA	US-CA			2020-04-08	20	4	8	107			Genome
MT385428	29897	USA: CA	USA	US-CA			2020-03-28	20	3	28	96			Genome
MT385429	29895	USA: CA	USA	US-CA			2020-03-28	20	3	28	96			Genome
MT385430	29894	USA: CA	USA	US-CA			2020-03-28	20	3	28	96			Genome
MT385431	29892	USA: CA	USA	US-CA			2020-03-18	20	3	18	86			Genome
MT385432	29892	USA: CA	USA	US-CA			2020-03-28	20	3	28	96			Genome
MT385433	29892	USA: CA	USA	US-CA			2020-04-08	20	4	8	107			Genome
MT385434	29893	USA: CA	USA	US-CA			2020-03-28	20	3	28	96			Genome
MT385435	29892	USA: CA	USA	US-CA			2020-04-08	20	4	8	107			Genome
MT385436	29891	USA: CA	USA	US-CA			2020-03-25	20	3	25	93			Genome
MT385437	29891	USA: CA	USA	US-CA			2020-03-28	20	3	28	96			Genome
MT385438	29891	USA: CA	USA	US-CA			2020-04-08	20	4	8	107			Genome
MT385439	29890	USA: CA	USA	US-CA			2020-03-28	20	3	28	96			Genome
MT385440	29887	USA: CA	USA	US-CA			2020-03-23	20	3	23	91			Genome
MT385441	29886	USA: CA	USA	US-CA			2020-03-25	20	3	25	93			Genome
MT385442	29885	USA: CA	USA	US-CA			2020-04-03	20	4	3	102			Genome
MT385443	29881	USA: CA	USA	US-CA			2020-03-28	20	3	28	96			Genome
MT385444	29876	USA: CA	USA	US-CA			2020-03-31	20	3	31	99			Genome
MT385445	29874	USA: CA	USA	US-CA			2020-03-25	20	3	25	93			Genome
MT385446	29874	USA: CA	USA	US-CA			2020-03-23	20	3	23	91			Genome
MT385447	29872	USA: CA	USA	US-CA			2020-03-31	20	3	31	99			Genome
MT385448	29871	USA: CA	USA	US-CA			2020-03-23	20	3	23	91			Genome
MT385449	29870	USA: CA	USA	US-CA			2020-03-31	20	3	31	99			Genome
MT385450	29869	USA: CA	USA	US-CA			2020-03-31	20	3	31	99			Genome
MT385451	29868	USA: CA	USA	US-CA			2020-04-08	20	4	8	107			Genome
MT385452	29867	USA: CA	USA	US-CA			2020-04-03	20	4	3	102			Genome
MT385453	29881	USA: CA	USA	US-CA			2020-03-28	20	3	28	96			Genome
MT385454	29864	USA: CA	USA	US-CA			2020-03-28	20	3	28	96			Genome
MT385455	29863	USA: CA	USA	US-CA			2020-04-08	20	4	8	107			Genome
MT385456	29862	USA: CA	USA	US-CA			2020-03-28	20	3	28	96			Genome
MT385457	29862	USA: CA	USA	US-CA			2020-03-28	20	3	28	96			Genome
MT385458	29861	USA: CA	USA	US-CA			2020-03-23	20	3	23	91			Genome
MT385459	29858	USA: CA	USA	US-CA			2020-03-25	20	3	25	93			Genome
MT385460	29858	USA: CA	USA	US-CA			2020-03-28	20	3	28	96			Genome
MT385461	29857	USA: CA	USA	US-CA			2020-03-25	20	3	25	93			Genome
MT385462	29855	USA: CA	USA	US-CA			2020-03-23	20	3	23	91			Genome
MT385463	29852	USA: CA	USA	US-CA			2020-03-25	20	3	25	93			Genome
MT385464	29851	USA: CA	USA	US-CA			2020-03-23	20	3	23	91			Genome
MT385465	29851	USA: CA	USA	US-CA			2020-03-28	20	3	28	96			Genome
MT385466	29847	USA: CA	USA	US-CA			2020-03-23	20	3	23	91			Genome
MT385467	29842	USA: CA	USA	US-CA			2020-04-08	20	4	8	107			Genome
MT385468	29838	USA: CA	USA	US-CA			2020-04-08	20	4	8	107			Genome
MT385469	29837	USA: CA	USA	US-CA			2020-03-25	20	3	25	93			Genome
MT385470	29838	USA: CA	USA	US-CA			2020-04-08	20	4	8	107			Genome
MT385471	29840	USA: CA	USA	US-CA			2020-04-08	20	4	8	107			Genome
MT385472	29836	USA: CA	USA	US-CA			2020-03-25	20	3	25	93			Genome
MT385473	29836	USA: CA	USA	US-CA			2020-03-28	20	3	28	96			Genome
MT385474	29836	USA: CA	USA	US-CA			2020-03-28	20	3	28	96			Genome
MT385475	29861	USA: CA	USA	US-CA			2020-04-03	20	4	3	102			Genome
MT385476	29836	USA: CA	USA	US-CA			2020-03-23	20	3	23	91			Genome
MT385477	29836	USA: CA	USA	US-CA			2020-04-08	20	4	8	107			Genome
MT385478	29835	USA: CA	USA	US-CA			2020-04-08	20	4	8	107			Genome
MT385479	29853	USA: CA	USA	US-CA			2020-03-31	20	3	31	99			Genome
MT385482	29838	USA: CA	USA	US-CA			2020-03-28	20	3	28	96			Genome
MT385485	29835	USA: CA	USA	US-CA			2020-04-08	20	4	8	107			Genome
MT394528	29867	USA: CA	USA	US-CA			2020-03-24	20	3	24	92			Genome
MT394529	29863	USA: CA	USA	US-CA			2020-03-24	20	3	24	92			Genome
MT394530	29870	USA: CA	USA	US-CA			2020-03-31	20	3	31	99			Genome
MT394531	29872	USA: CA	USA	US-CA			2020-03-31	20	3	31	99			Genome
MT396241	29900	China	China				2020-03-06	20	3	6	74			Genome
MT396266	29880	Netherlands: Milheeze	Netherlands	NL-NB	Milheeze	lung	2020-04-24	20	4	24	123			Genome
MT407649	29833	China: Zhejiang	China	CN-ZJ			2020-01-22	20	1	22	30			Genome
MT407650	29821	China: Zhejiang	China	CN-ZJ			2020-01-22	20	1	22	30			Genome
MT407651	29822	China: Zhejiang	China	CN-ZJ			2020-01-22	20	1	22	30			Genome
MT407652	29835	China: Zhejiang	China	CN-ZJ			2020-01-26	20	1	26	34			Genome
MT407653	29835	China: Zhejiang	China	CN-ZJ			2020-01-26	20	1	26	34			Genome
MT407654	29817	China: Zhejiang	China	CN-ZJ			2020-03-24	20	3	24	92			Genome
MT407655	29817	China: Zhejiang	China	CN-ZJ			2020-03-24	20	3	24	92			Genome
MT407656	29835	China: Zhejiang	China	CN-ZJ			2020-03-24	20	3	24	92			Genome
MT407657	29776	China: Zhejiang	China	CN-ZJ			2020-03-24	20	3	24	92			Genome
MT407658	29770	China: Zhejiang	China	CN-ZJ			2020-03-24	20	3	24	92			Genome
MT407659	29828	China: Zhejiang	China	CN-ZJ			2020-03-24	20	3	24	92			Genome
MT412134	29867	China	China				2020-02-24	20	2	24	63			Genome
MT412155	29816	USA: Michigan	USA	US-MI		swab	2020-03-17	20	3	17	85			Genome
MT412170	29841	USA: Michigan	USA	US-MI		swab	2020-03-19	20	3	19	87			Genome
MT412173	29844	USA: Michigan	USA	US-MI		swab	2020-03-20	20	3	20	88			Genome
MT412176	29842	USA: Michigan	USA	US-MI		swab	2020-03-16	20	3	16	84			Genome
MT412177	29857	USA: Michigan	USA	US-MI		swab	2020-03-20	20	3	20	88			Genome
MT412178	29825	USA: Michigan	USA	US-MI		swab	2020-03-20	20	3	20	88			Genome
MT412226	29902	USA: WA	USA	US-WA			2020-04-01	20	4	1	100			Genome
MT412227	29891	USA: WA	USA	US-WA			2020-04-02	20	4	2	101			Genome
MT412228	29879	USA: WA	USA	US-WA			2020-04-02	20	4	2	101			Genome
MT412229	29865	USA: WA	USA	US-WA			2020-04-01	20	4	1	100			Genome
MT412230	29791	USA: WA	USA	US-WA			2020-04-01	20	4	1	100			Genome
MT412233	29842	USA	USA				2020-03-13	20	3	13	81			Genome
MT412234	29840	USA: WA	USA	US-WA			2020-03-13	20	3	13	81			Genome
MT412235	29879	USA: WA	USA	US-WA			2020-03-13	20	3	13	81			Genome
MT412236	29830	USA: WA	USA	US-WA			2020-03-12	20	3	12	80			Genome
MT412237	29842	USA: WA	USA	US-WA			2020-03-12	20	3	12	80			Genome
MT412238	29842	USA: WA	USA	US-WA			2020-03-12	20	3	12	80			Genome
MT412239	29833	USA	USA				2020-03-10	20	3	10	78			Genome
MT412240	29856	USA: WA	USA	US-WA			2020-03-12	20	3	12	80			Genome
MT412241	29706	USA: WA	USA	US-WA			2020-03-12	20	3	12	80			Genome
MT412242	29885	USA	USA				2020-03-11	20	3	11	79			Genome
MT412243	29864	USA	USA				2020	20						Genome
MT412244	29882	USA: WA	USA	US-WA			2020-03-12	20	3	12	80			Genome
MT412245	29833	USA	USA				2020-03-11	20	3	11	79			Genome
MT412246	29813	USA: WA	USA	US-WA			2020-03-11	20	3	11	79			Genome
MT412247	29875	USA: WA	USA	US-WA			2020-03-12	20	3	12	80			Genome
MT412248	29839	USA: WA	USA	US-WA			2020-03-12	20	3	12	80			Genome
MT412249	29869	USA: WA	USA	US-WA			2020-03-12	20	3	12	80			Genome
MT412250	29853	USA: WA	USA	US-WA			2020-03-12	20	3	12	80			Genome
MT412251	29871	USA: WA	USA	US-WA			2020-03-12	20	3	12	80			Genome
MT412252	29834	USA: WA	USA	US-WA			2020-03-11	20	3	11	79			Genome
MT412253	29840	USA: WA	USA	US-WA			2020-03-11	20	3	11	79			Genome
MT412254	29833	USA	USA				2020-04-02	20	4	2	101			Genome
MT412255	29856	USA: WA	USA	US-WA			2020-04-02	20	4	2	101			Genome
MT412256	29834	USA: WA	USA	US-WA			2020-04-01	20	4	1	100			Genome
MT412257	29832	USA: WA	USA	US-WA			2020-04-02	20	4	2	101			Genome
MT412258	29896	USA: WA	USA	US-WA			2020-04-05	20	4	5	104			Genome
MT412259	29833	USA: WA	USA	US-WA			2020-04-05	20	4	5	104			Genome
MT412261	29834	USA: WA	USA	US-WA			2020-04-05	20	4	5	104			Genome
MT412262	29826	USA: WA	USA	US-WA			2020-04-05	20	4	5	104			Genome
MT412263	29813	USA: WA	USA	US-WA			2020-04-05	20	4	5	104			Genome
MT412264	29810	USA: CT	USA	US-CT			2020-04-07	20	4	7	106			Genome
MT412267	29689	USA	USA				2020-04-08	20	4	8	107			Genome
MT412268	29835	USA: WA	USA	US-WA			2020-04-08	20	4	8	107			Genome
MT412269	29828	USA: WA	USA	US-WA			2020-04-08	20	4	8	107			Genome
MT412271	29899	USA: WA	USA	US-WA			2020-04-06	20	4	6	105			Genome
MT412272	29786	USA: WA	USA	US-WA			2020-04-06	20	4	6	105			Genome
MT412273	29847	USA	USA				2020-04-07	20	4	7	106			Genome
MT412274	29834	USA: CT	USA	US-CT			2020-04-04	20	4	4	103			Genome
MT412275	29833	USA: WA	USA	US-WA			2020-04-06	20	4	6	105			Genome
MT412276	29841	USA: CT	USA	US-CT			2020-04-05	20	4	5	104			Genome
MT412277	29861	USA: WA	USA	US-WA			2020-04-07	20	4	7	106			Genome
MT412278	29903	USA: CT	USA	US-CT			2020-04-06	20	4	6	105			Genome
MT412279	29866	USA: CT	USA	US-CT			2020-04-05	20	4	5	104			Genome
MT412280	29879	USA: CT	USA	US-CT			2020-04-05	20	4	5	104			Genome
MT412281	29834	USA	USA				2020-04-07	20	4	7	106			Genome
MT412283	29886	USA: CT	USA	US-CT			2020-04-04	20	4	4	103			Genome
MT412284	29869	USA: CT	USA	US-CT			2020-04-04	20	4	4	103			Genome
MT412285	29902	USA: WA	USA	US-WA			2020-04-07	20	4	7	106			Genome
MT412286	29890	USA: WA	USA	US-WA			2020-04-07	20	4	7	106			Genome
MT412287	29830	USA: WA	USA	US-WA			2020-04-07	20	4	7	106			Genome
MT412288	29846	USA: WA	USA	US-WA			2020-04-07	20	4	7	106			Genome
MT412289	29897	USA: WA	USA	US-WA			2020-04-07	20	4	7	106			Genome
MT412290	29874	USA: WA	USA	US-WA			2020-04-01	20	4	1	100			Genome
MT412291	29827	USA: WA	USA	US-WA			2020-04-01	20	4	1	100			Genome
MT412292	29881	USA: WA	USA	US-WA			2020-04-01	20	4	1	100			Genome
MT412293	29882	USA: WA	USA	US-WA			2020-04-01	20	4	1	100			Genome
MT412294	29863	USA: WA	USA	US-WA			2020-04-01	20	4	1	100			Genome
MT412295	29887	USA: WA	USA	US-WA			2020-03-31	20	3	31	99			Genome
MT412296	29893	USA: WA	USA	US-WA			2020-04-01	20	4	1	100			Genome
MT412297	29895	USA: ID	USA	US-ID			2020-03-30	20	3	30	98			Genome
MT412298	29896	USA: WA	USA	US-WA			2020-03-31	20	3	31	99			Genome
MT412299	29892	USA: ID	USA	US-ID			2020-03-31	20	3	31	99			Genome
MT412300	29897	USA: WA	USA	US-WA			2020-03-30	20	3	30	98			Genome
MT412301	29878	USA: CT	USA	US-CT			2020-03-30	20	3	30	98			Genome
MT412302	29902	USA: CT	USA	US-CT			2020-03-30	20	3	30	98			Genome
MT412303	29910	USA: CT	USA	US-CT			2020-03-30	20	3	30	98			Genome
MT412304	29872	USA: ID	USA	US-ID			2020-03-27	20	3	27	95			Genome
MT412305	29921	USA: ID	USA	US-ID			2020-03-29	20	3	29	97			Genome
MT412306	29915	USA: ID	USA	US-ID			2020-03-29	20	3	29	97			Genome
MT412307	29913	USA: OR	USA	US-OR			2020-03-29	20	3	29	97			Genome
MT412308	29916	USA: WA	USA	US-WA			2020-03-31	20	3	31	99			Genome
MT412309	29900	USA: ID	USA	US-ID			2020-03-28	20	3	28	96			Genome
MT412310	29875	USA: WA	USA	US-WA			2020-04-01	20	4	1	100			Genome
MT412311	29871	USA: WA	USA	US-WA			2020-04-01	20	4	1	100			Genome
MT412312	29914	USA: WA	USA	US-WA			2020-04-01	20	4	1	100			Genome
MT412313	29831	USA: WA	USA	US-WA			2020-04-01	20	4	1	100			Genome
MT412314	29907	USA: WA	USA	US-WA			2020-04-01	20	4	1	100			Genome
MT412316	29902	USA: WA	USA	US-WA			2020-04-02	20	4	2	101			Genome
MT412317	29882	USA: CT	USA	US-CT			2020-04-01	20	4	1	100			Genome
MT412318	29839	USA: CT	USA	US-CT			2020-04-01	20	4	1	100			Genome
MT412319	29878	USA: CT	USA	US-CT			2020-04-01	20	4	1	100			Genome
MT412321	29883	USA: WA	USA	US-WA			2020-04-02	20	4	2	101			Genome
MT412322	29811	USA: CT	USA	US-CT			2020-04-01	20	4	1	100			Genome
MT412323	29703	USA: WA	USA	US-WA			2020-04-02	20	4	2	101			Genome
MT412324	29884	USA: WA	USA	US-WA			2020-04-02	20	4	2	101			Genome
MT412325	29890	USA: WA	USA	US-WA			2020-04-01	20	4	1	100			Genome
MT412326	29817	USA: WA	USA	US-WA			2020-04-02	20	4	2	101			Genome
MT412327	29920	USA: ID	USA	US-ID			2020-04-01	20	4	1	100			Genome
MT412328	29834	USA: CT	USA	US-CT			2020-04-02	20	4	2	101			Genome
MT412329	29863	USA: CT	USA	US-CT			2020-04-01	20	4	1	100			Genome
MT412330	29833	USA: CT	USA	US-CT			2020-04-01	20	4	1	100			Genome
MT412331	29878	USA: WA	USA	US-WA			2020-04-03	20	4	3	102			Genome
MT412332	29845	USA: WA	USA	US-WA			2020-04-03	20	4	3	102			Genome
MT412333	29825	USA: WA	USA	US-WA			2020-04-03	20	4	3	102			Genome
MT412334	29834	USA: WA	USA	US-WA			2020-04-03	20	4	3	102			Genome
MT412336	29902	USA: WA	USA	US-WA			2020-04-03	20	4	3	102			Genome
MT412337	29840	USA: WA	USA	US-WA			2020-04-03	20	4	3	102			Genome
MT415320	29901	India	India				2020-03-01	20	3	1	69			Genome
MT415321	29903	India	India				2020-03-11	20	3	11	79			Genome
MT415322	29892	India	India				2020-03-16	20	3	16	84			Genome
MT415323	29891	India	India				2020-03-20	20	3	20	88			Genome
MT415894	29866	USA: VA	USA	US-VA			2020-03	20	3					Genome
MT415895	29867	USA: VA	USA	US-VA			2020-03	20	3					Genome
MT415896	29856	USA: VA	USA	US-VA			2020-03	20	3					Genome
MT415897	29868	USA: VA	USA	US-VA			2020-03	20	3					Genome
MT415898	29861	USA: VA	USA	US-VA			2020-03	20	3					Genome
MT415899	29897	USA: VA	USA	US-VA			2020-03	20	3					Genome
MT415900	29899	USA: VA	USA	US-VA			2020-03	20	3					Genome
MT415901	29865	USA: VA	USA	US-VA			2020-04	20	4					Genome
MT415902	29887	USA: VA	USA	US-VA			2020-03	20	3					Genome
MT415903	29903	USA: VA	USA	US-VA			2020-03	20	3					Genome
MT415904	29901	USA: VA	USA	US-VA			2020-04	20	4					Genome
MT415905	29895	USA: VA	USA	US-VA			2020-04	20	4					Genome
MT415906	29903	USA: VA	USA	US-VA			2020-03	20	3					Genome
MT415907	29900	USA: VA	USA	US-VA			2020-04	20	4					Genome
MT415908	29840	USA: VA	USA	US-VA			2020-04	20	4					Genome
MT415909	29865	USA: VA	USA	US-VA			2020-04	20	4					Genome
MT415910	29891	USA: VA	USA	US-VA			2020-04	20	4					Genome
MT415911	29893	USA: VA	USA	US-VA			2020-04	20	4					Genome
MT415912	29893	USA: VA	USA	US-VA			2020-04	20	4					Genome
MT418880	29899	USA: VA	USA	US-VA			2020-04	20	4					Genome
MT418881	29899	USA: VA	USA	US-VA			2020-04	20	4					Genome
MT418882	29892	USA: VA	USA	US-VA			2020-04	20	4					Genome
MT418883	29868	USA: VA	USA	US-VA			2020-04	20	4					Genome
MT418884	29893	USA: VA	USA	US-VA			2020-04	20	4					Genome
MT418885	29899	USA: VA	USA	US-VA			2020-04	20	4					Genome
MT418886	29838	USA: VA	USA	US-VA			2020-04	20	4					Genome
MT418887	29860	USA: VA	USA	US-VA			2020-04	20	4					Genome
MT418888	29858	USA: VA	USA	US-VA			2020-04	20	4					Genome
MT418889	29897	USA: VA	USA	US-VA			2020-04	20	4					Genome
MT418890	29851	USA: VA	USA	US-VA			2020-04	20	4					Genome
MT418891	29903	USA: VA	USA	US-VA			2020-04	20	4					Genome
MT418892	29854	USA: VA	USA	US-VA			2020-04	20	4					Genome
MT419810	29758	Puerto Rico	Puerto Rico			oronasopharynx	2020-03-23	20	3	23	91			Genome
MT419812	29758	Puerto Rico	Puerto Rico			oronasopharynx	2020-03-23	20	3	23	91			Genome
MT419814	29743	Puerto Rico	Puerto Rico			oronasopharynx	2020-03-23	20	3	23	91			Genome
MT419815	29743	Puerto Rico	Puerto Rico			oronasopharynx	2020-03-24	20	3	24	92			Genome
MT419816	29760	Puerto Rico	Puerto Rico			oronasopharynx	2020-03-24	20	3	24	92			Genome
MT419818	29743	Puerto Rico	Puerto Rico			oronasopharynx	2020-03-23	20	3	23	91			Genome
MT419820	29706	Puerto Rico	Puerto Rico			oronasopharynx	2020-03-24	20	3	24	92			Genome
MT419829	29823	USA: CA	USA	US-CA		oronasopharynx	2020-02-28	20	2	28	67			Genome
MT419830	29851	USA: CA	USA	US-CA		oronasopharynx	2020-02-27	20	2	27	66			Genome
MT419831	29834	USA: CA	USA	US-CA		oronasopharynx	2020-02-27	20	2	27	66			Genome
MT419832	29868	USA: CA	USA	US-CA		oronasopharynx	2020-02-27	20	2	27	66			Genome
MT419834	29704	USA: CA	USA	US-CA		oronasopharynx	2020-03-05	20	3	5	73			Genome
MT419835	29818	USA: CA	USA	US-CA		oronasopharynx	2020-03-05	20	3	5	73			Genome
MT419836	29648	USA: CA	USA	US-CA		oronasopharynx	2020-03-05	20	3	5	73			Genome
MT419837	29885	USA: CA	USA	US-CA		oronasopharynx	2020-03-05	20	3	5	73			Genome
MT419839	29851	USA: CA	USA	US-CA		oronasopharynx	2020-03-05	20	3	5	73			Genome
MT419841	29722	USA: CA	USA	US-CA		oronasopharynx	2020-02-29	20	2	29	68			Genome
MT419842	29795	USA: CA	USA	US-CA		oronasopharynx	2020-03-04	20	3	4	72			Genome
MT419846	29666	USA: CA	USA	US-CA		oronasopharynx	2020-03-04	20	3	4	72			Genome
MT419847	29720	USA: CA	USA	US-CA		oronasopharynx	2020-03-03	20	3	3	71			Genome
MT419851	29818	USA: CA	USA	US-CA		oronasopharynx	2020-03-13	20	3	13	81			Genome
MT419853	29846	USA: CA	USA	US-CA		oronasopharynx	2020-03-14	20	3	14	82			Genome
MT419854	29861	USA: CA	USA	US-CA		oronasopharynx	2020-03-02	20	3	2	70			Genome
MT419860	29841	USA: CA	USA	US-CA			2020-03-20	20	3	20	88			Genome
MT422806	29903	USA: FL	USA	US-FL			2020-03-27	20	3	27	95			Genome
MT422807	29903	USA: FL	USA	US-FL			2020-03-27	20	3	27	95			Genome
MT428551	29900	Kazakhstan	Kazakhstan				2020-03-20	20	3	20	88			Genome
MT428552	29903	Kazakhstan	Kazakhstan				2020-03-20	20	3	20	88			Genome
MT428553	29903	Kazakhstan	Kazakhstan				2020-03-20	20	3	20	88			Genome
MT428554	29903	Kazakhstan	Kazakhstan				2020-03-20	20	3	20	88			Genome
MT429183	29782	USA: Wisconsin	USA	US-WI		oronasopharynx	2020-03-26	20	3	26	94			Genome
MT429184	29782	USA: Wisconsin	USA	US-WI		oronasopharynx	2020-04-10	20	4	10	109			Genome
MT429185	29782	USA: Wisconsin	USA	US-WI		oronasopharynx	2020-04-08	20	4	8	107			Genome
MT429186	29782	USA: Wisconsin	USA	US-WI		oronasopharynx	2020-04-12	20	4	12	111			Genome
MT429187	29782	USA: Wisconsin	USA	US-WI		oronasopharynx	2020-04-08	20	4	8	107			Genome
MT429188	29782	USA: Wisconsin	USA	US-WI		oronasopharynx	2020-04-07	20	4	7	106			Genome
MT429189	29782	USA: Wisconsin	USA	US-WI		oronasopharynx	2020-04-08	20	4	8	107			Genome
MT429190	29782	USA: Wisconsin	USA	US-WI		oronasopharynx	2020-04-06	20	4	6	105			Genome
MT429191	29782	USA: Wisconsin	USA	US-WI		oronasopharynx	2020-04-06	20	4	6	105			Genome
MT432195	29880	USA: East Feliciana Parish, Louisiana	USA	US-LA	East Feliciana Parish	oronasopharynx	2020-04-09	20	4	9	108			Genome
MT434782	29882	USA: NY	USA	US-NY		oronasopharynx	2020-03-05	20	3	5	73			Genome
MT434783	29882	USA: NY	USA	US-NY		oronasopharynx	2020-03-09	20	3	9	77			Genome
MT434784	29882	USA: NY	USA	US-NY		oronasopharynx	2020-03-09	20	3	9	77			Genome
MT434785	29882	USA: NY	USA	US-NY		oronasopharynx	2020-03-17	20	3	17	85			Genome
MT434786	29882	USA: NY	USA	US-NY		oronasopharynx	2020-03-04	20	3	4	72			Genome
MT434787	29882	USA: NY	USA	US-NY		oronasopharynx	2020-03-09	20	3	9	77			Genome
MT434788	29882	USA: NY	USA	US-NY		oronasopharynx	2020-03-09	20	3	9	77			Genome
MT434789	29882	USA: NY	USA	US-NY		oronasopharynx	2020-03-09	20	3	9	77			Genome
MT434790	29882	USA: NY	USA	US-NY		oronasopharynx	2020-03-17	20	3	17	85			Genome
MT434791	29882	USA: NY	USA	US-NY		oronasopharynx	2020-03-17	20	3	17	85			Genome
MT434792	29882	USA: NY	USA	US-NY		oronasopharynx	2020-03-17	20	3	17	85			Genome
MT434793	29882	USA: NY	USA	US-NY		oronasopharynx	2020-03-09	20	3	9	77			Genome
MT434794	29882	USA: NY	USA	US-NY		oronasopharynx	2020-03-08	20	3	8	76			Genome
MT434795	29882	USA: NY	USA	US-NY		oronasopharynx	2020-03-09	20	3	9	77			Genome
MT434796	29882	USA: NY	USA	US-NY		oronasopharynx	2020-03-09	20	3	9	77			Genome
MT434797	29882	USA: NY	USA	US-NY		oronasopharynx	2020-03-17	20	3	17	85			Genome
MT434798	29882	USA: NY	USA	US-NY		oronasopharynx	2020-03-09	20	3	9	77			Genome
MT434799	29882	USA: NY	USA	US-NY		oronasopharynx	2020-03-09	20	3	9	77			Genome
MT434800	29882	USA: NY	USA	US-NY		oronasopharynx	2020-03-09	20	3	9	77			Genome
MT434801	29882	USA: NY	USA	US-NY		oronasopharynx	2020-03-09	20	3	9	77			Genome
MT434802	29882	USA: NY	USA	US-NY		oronasopharynx	2020-03-13	20	3	13	81			Genome
MT434803	29882	USA: NY	USA	US-NY		oronasopharynx	2020-03-17	20	3	17	85			Genome
MT434804	29882	USA: NY	USA	US-NY		oronasopharynx	2020-03-17	20	3	17	85			Genome
MT434805	29882	USA: NY	USA	US-NY		oronasopharynx	2020-03-10	20	3	10	78			Genome
MT434806	29882	USA: NY	USA	US-NY		oronasopharynx	2020-03-10	20	3	10	78			Genome
MT434807	29882	USA: NY	USA	US-NY		oronasopharynx	2020-03-09	20	3	9	77			Genome
MT434808	29882	USA: NY	USA	US-NY		oronasopharynx	2020-03-19	20	3	19	87			Genome
MT434809	29882	USA: NY	USA	US-NY		oronasopharynx	2020-03-19	20	3	19	87			Genome
MT434810	29882	USA: NY	USA	US-NY		oronasopharynx	2020-03-18	20	3	18	86			Genome
MT434811	29882	USA: NY	USA	US-NY		oronasopharynx	2020-03-17	20	3	17	85			Genome
MT434812	29882	USA: NY	USA	US-NY		oronasopharynx	2020-03-19	20	3	19	87			Genome
MT434813	29882	USA: NY	USA	US-NY		oronasopharynx	2020-03-02	20	3	2	70			Genome
MT434814	29882	USA: NY	USA	US-NY		oronasopharynx	2020-03-09	20	3	9	77			Genome
MT434815	29873	USA: NY	USA	US-NY		oronasopharynx	2020-03-09	20	3	9	77			Genome
MT434816	29879	USA: NY	USA	US-NY		oronasopharynx	2020-03-08	20	3	8	76			Genome
MT434817	29873	USA: NY	USA	US-NY		oronasopharynx	2020-03-19	20	3	19	87			Genome
MT435079	29800	India: Ahmedabad	India	IN-GJ	Ahmedabad		2020-04-13	20	4	13	112			Genome
MT435080	29800	India: Ahmedabad	India	IN-GJ	Ahmedabad		2020-04-13	20	4	13	112			Genome
MT435081	29800	India: Ahmedabad	India	IN-GJ	Ahmedabad		2020-04-13	20	4	13	112			Genome
MT435082	29800	India: Ahmedabad	India	IN-GJ	Ahmedabad		2020-04-13	20	4	13	112			Genome
MT435083	29800	India: Ahmedabad	India	IN-GJ	Ahmedabad		2020-04-07	20	4	7	106			Genome
MT435084	29800	India: Ahmedabad	India	IN-GJ	Ahmedabad		2020-04-14	20	4	14	113			Genome
MT435085	29800	India: Gandhinagar	India	IN-GJ	Gandhinagar		2020-04-22	20	4	22	121			Genome
MT435086	29800	India: Mansa	India	IN-GJ	Mansa		2020-04-21	20	4	21	120			Genome
MT438718	29864	USA: CA	USA	US-CA			2020-04-22	20	4	22	121			Genome
MT438719	29870	USA: CA	USA	US-CA			2020-04-22	20	4	22	121			Genome
MT438720	29861	USA: CA	USA	US-CA			2020-04-22	20	4	22	121			Genome
MT438721	29858	USA: CA	USA	US-CA			2020-04-22	20	4	22	121			Genome
MT438722	29903	USA: CA	USA	US-CA			2020-04-22	20	4	22	121			Genome
MT438723	29859	USA: CA	USA	US-CA			2020-04-22	20	4	22	121			Genome
MT438724	29871	USA: CA	USA	US-CA			2020-04-22	20	4	22	121			Genome
MT438725	29862	USA: CA	USA	US-CA			2020-04-22	20	4	22	121			Genome
MT438727	29871	USA: CA	USA	US-CA			2020-04-22	20	4	22	121			Genome
MT438728	29902	USA: CA	USA	US-CA			2020-04-22	20	4	22	121			Genome
MT438729	29863	USA: CA	USA	US-CA			2020-04-22	20	4	22	121			Genome
MT438730	29876	USA: CA	USA	US-CA			2020-04-22	20	4	22	121			Genome
MT438731	29870	USA: CA	USA	US-CA			2020-04-22	20	4	22	121			Genome
MT438732	29870	USA: CA	USA	US-CA			2020-04-22	20	4	22	121			Genome
MT438734	29863	USA: CA	USA	US-CA			2020-04-22	20	4	22	121			Genome
MT438735	29862	USA: CA	USA	US-CA			2020-04-22	20	4	22	121			Genome
MT438736	29862	USA: CA	USA	US-CA			2020-04-22	20	4	22	121			Genome
MT438737	29872	USA: CA	USA	US-CA			2020-04-22	20	4	22	121			Genome
MT438738	29874	USA: CA	USA	US-CA			2020-04-22	20	4	22	121			Genome
MT438739	29870	USA: CA	USA	US-CA			2020-04-22	20	4	22	121			Genome
MT438740	29862	USA: CA	USA	US-CA			2020-04-22	20	4	22	121			Genome
MT438741	29888	USA: CA	USA	US-CA			2020-04-22	20	4	22	121			Genome
MT438742	29903	USA: CA	USA	US-CA			2020-04-22	20	4	22	121			Genome
MT438743	29874	USA: CA	USA	US-CA			2020-04-22	20	4	22	121			Genome
MT438744	29863	USA: CA	USA	US-CA			2020-04-22	20	4	22	121			Genome
MT438746	29885	USA: CA	USA	US-CA			2020-04-22	20	4	22	121			Genome
MT438747	29871	USA: CA	USA	US-CA			2020-04-22	20	4	22	121			Genome
MT438748	29874	USA: CA	USA	US-CA			2020-04-22	20	4	22	121			Genome
MT438749	29862	USA: CA	USA	US-CA			2020-04-22	20	4	22	121			Genome
MT438750	29862	USA: CA	USA	US-CA			2020-04-22	20	4	22	121			Genome
MT438751	29900	USA: CA	USA	US-CA			2020-04-22	20	4	22	121			Genome
MT438752	29858	USA: CA	USA	US-CA			2020-04-22	20	4	22	121			Genome
MT438753	29874	USA: CA	USA	US-CA			2020-04-22	20	4	22	121			Genome
MT438754	29873	USA: CA	USA	US-CA			2020-04-22	20	4	22	121			Genome
MT438755	29861	USA: CA	USA	US-CA			2020-04-22	20	4	22	121			Genome
MT438756	29900	USA: CA	USA	US-CA			2020-04-22	20	4	22	121			Genome
MT438757	29874	USA: CA	USA	US-CA			2020-04-22	20	4	22	121			Genome
MT438758	29903	USA: CA	USA	US-CA			2020-04-22	20	4	22	121			Genome
MT438759	29847	USA: CA	USA	US-CA			2020-04-22	20	4	22	121			Genome
MT438760	29874	USA: CA	USA	US-CA			2020-04-22	20	4	22	121			Genome
MT439233	29813	USA: MI	USA	US-MI		swab	2020-03-10	20	3	10	78			Genome
MT439234	29823	USA: MI	USA	US-MI		swab	2020-03-11	20	3	11	79			Genome
MT439237	29844	USA: MI	USA	US-MI		swab	2020-03-12	20	3	12	80			Genome
MT439239	29813	USA: MI	USA	US-MI		swab	2020-03-12	20	3	12	80			Genome
MT439242	29823	USA: MI	USA	US-MI		swab	2020-03-14	20	3	14	82			Genome
MT439244	29807	USA: MI	USA	US-MI		swab	2020-03-13	20	3	13	81			Genome
MT439245	29824	USA: MI	USA	US-MI		swab	2020-03-13	20	3	13	81			Genome
MT439247	29813	USA: MI	USA	US-MI		swab	2020-03-16	20	3	16	84			Genome
MT439249	29816	USA: MI	USA	US-MI		swab	2020-03-17	20	3	17	85			Genome
MT439250	29816	USA: MI	USA	US-MI		swab	2020-03-17	20	3	17	85			Genome
MT439251	29816	USA: MI	USA	US-MI		swab	2020-03-19	20	3	19	87			Genome
MT439252	29816	USA: MI	USA	US-MI		swab	2020-03-18	20	3	18	86			Genome
MT439253	29815	USA: MI	USA	US-MI		swab	2020-03-17	20	3	17	85			Genome
MT439254	29837	USA: MI	USA	US-MI		swab	2020-03-18	20	3	18	86			Genome
MT439256	29813	USA: MI	USA	US-MI		swab	2020-03-19	20	3	19	87			Genome
MT439258	29844	USA: MI	USA	US-MI		swab	2020-03-16	20	3	16	84			Genome
MT439260	29821	USA: MI	USA	US-MI		swab	2020-03-21	20	3	21	89			Genome
MT439261	29835	USA: MI	USA	US-MI		swab	2020-03-23	20	3	23	91			Genome
MT439262	29816	USA: MI	USA	US-MI		swab	2020-03-23	20	3	23	91			Genome
MT439263	29815	USA: MI	USA	US-MI		swab	2020-03-20	20	3	20	88			Genome
MT439265	29832	USA: MI	USA	US-MI		swab	2020-03-18	20	3	18	86			Genome
MT439267	29841	USA: MI	USA	US-MI		swab	2020-03-23	20	3	23	91			Genome
MT439268	29816	USA: MI	USA	US-MI		swab	2020-03-22	20	3	22	90			Genome
MT439270	29816	USA: MI	USA	US-MI		swab	2020-03-23	20	3	23	91			Genome
MT439271	29837	USA: MI	USA	US-MI		swab	2020-03-22	20	3	22	90			Genome
MT439273	29804	USA: MI	USA	US-MI		swab	2020-03-24	20	3	24	92			Genome
MT439279	29813	USA: MI	USA	US-MI		swab	2020-03-24	20	3	24	92			Genome
MT439280	29835	USA: MI	USA	US-MI		swab	2020-03-23	20	3	23	91			Genome
MT439282	29818	USA: MI	USA	US-MI		swab	2020-03-22	20	3	22	90			Genome
MT439283	29838	USA: MI	USA	US-MI		swab	2020-03-24	20	3	24	92			Genome
MT439284	29813	USA: MI	USA	US-MI		swab	2020-03-24	20	3	24	92			Genome
MT439287	29843	USA: MI	USA	US-MI		swab	2020-03-24	20	3	24	92			Genome
MT439288	29815	USA: MI	USA	US-MI		swab	2020-03-25	20	3	25	93			Genome
MT439289	29846	USA: MI	USA	US-MI		swab	2020-03-25	20	3	25	93			Genome
MT439290	29818	USA: MI	USA	US-MI		swab	2020-03-25	20	3	25	93			Genome
MT439291	29813	USA: MI	USA	US-MI		swab	2020-03-25	20	3	25	93			Genome
MT439292	29813	USA: MI	USA	US-MI		swab	2020-03-25	20	3	25	93			Genome
MT439293	29831	USA: MI	USA	US-MI		swab	2020-03-24	20	3	24	92			Genome
MT439295	29819	USA: MI	USA	US-MI		swab	2020-03-26	20	3	26	94			Genome
MT439296	29813	USA: MI	USA	US-MI		swab	2020-03-24	20	3	24	92			Genome
MT439297	29795	USA: MI	USA	US-MI		swab	2020-03-24	20	3	24	92			Genome
MT439300	29813	USA: MI	USA	US-MI		swab	2020-03-26	20	3	26	94			Genome
MT439302	29813	USA: MI	USA	US-MI		swab	2020-03-25	20	3	25	93			Genome
MT439303	29813	USA: MI	USA	US-MI		swab	2020-03-26	20	3	26	94			Genome
MT439307	29810	USA: MI	USA	US-MI		swab	2020-03-27	20	3	27	95			Genome
MT439310	29812	USA: MI	USA	US-MI		swab	2020-03-27	20	3	27	95			Genome
MT439311	29838	USA: MI	USA	US-MI		swab	2020-03-27	20	3	27	95			Genome
MT439312	29816	USA: MI	USA	US-MI		swab	2020-03-27	20	3	27	95			Genome
MT439314	29823	USA: MI	USA	US-MI		swab	2020-03-27	20	3	27	95			Genome
MT439315	29813	USA: MI	USA	US-MI		swab	2020-03-27	20	3	27	95			Genome
MT439316	29813	USA: MI	USA	US-MI		swab	2020-03-27	20	3	27	95			Genome
MT439317	29813	USA: MI	USA	US-MI		swab	2020-03-26	20	3	26	94			Genome
MT439318	29823	USA: MI	USA	US-MI		swab	2020-03-27	20	3	27	95			Genome
MT444148	29890	USA: CA	USA	US-CA		oronasopharynx	2020-03-11	20	3	11	79			Genome
MT444540	29861	USA	USA				2020-03-31	20	3	31	99			Genome
MT444619	29852	USA	USA				2020-04-14	20	4	14	113			Genome
MT444624	29848	USA	USA				2020-04-15	20	4	15	114			Genome
MT444625	29846	USA	USA				2020-04-15	20	4	15	114			Genome
MT444626	29840	USA	USA				2020-04-15	20	4	15	114			Genome
MT444633	29848	USA	USA				2020-04-14	20	4	14	113			Genome
MT444635	29847	USA	USA				2020-04-15	20	4	15	114			Genome
MT446312	29879	China: Guangdong, Guangzhou	China	CN-GD	Guangzhou	urine	2020-02-05	20	2	5	44			Genome
MT446339	29777	USA: MARINGOUIN, LA	USA	US-LA	MARINGOUIN	oronasopharynx	2020-04-06	20	4	6	105			Genome
MT446342	29777	USA: SAINT ROSE, LA	USA	US-LA	SAINT ROSE	oronasopharynx	2020-04-08	20	4	8	107			Genome
MT446343	29796	USA: New Orleans, LA	USA	US-LA	New Orleans	oronasopharynx	2020-04-04	20	4	4	103			Genome
MT446344	29777	USA: LOCKPORT, LA	USA	US-LA	LOCKPORT	oronasopharynx	2020-04-04	20	4	4	103			Genome
MT446345	29777	USA: NEW ORLEANS, LA	USA	US-LA	New Orleans	oronasopharynx	2020-04-04	20	4	4	103			Genome
MT446346	29777	USA: LULING, LA	USA	US-LA	LULING	oronasopharynx	2020-04-07	20	4	7	106			Genome
MT446347	29777	USA: RACELAND, LA	USA	US-LA	RACELAND	oronasopharynx	2020-04-06	20	4	6	105			Genome
MT446348	29777	USA: New Orleans, LA	USA	US-LA	New Orleans	oronasopharynx	2020-04-06	20	4	6	105			Genome
MT446349	29776	USA: KENNER, LA	USA	US-LA	KENNER	oronasopharynx	2020-04-04	20	4	4	103			Genome
MT446350	29807	USA: New Orleans, LA	USA	US-LA	New Orleans	oronasopharynx	2020-04-06	20	4	6	105			Genome
MT446352	29777	USA: GHEENS, LA	USA	US-LA	GHEENS		2020-04-06	20	4	6	105			Genome
MT446353	29777	USA: THIBODAUX,LA	USA	US-LA	THIBODAUX	oronasopharynx	2020-04-06	20	4	6	105			Genome
MT446354	29776	USA: MARINGOUIN, LA	USA	US-LA	MARINGOUIN	oronasopharynx	2020-04-08	20	4	8	107			Genome
MT446356	29777	USA: Lacombe, LA	USA	US-LA	Lacombe	oronasopharynx	2020-04-03	20	4	3	102			Genome
MT446357	29777	USA: HOUMA, LA	USA	US-LA	HOUMA	oronasopharynx	2020-04-06	20	4	6	105			Genome
MT446358	29776	USA: RACELAND, LA	USA	US-LA	RACELAND	oronasopharynx	2020-04-06	20	4	6	105			Genome
MT446359	29776	USA: SLIDELL, LA	USA	US-LA	SLIDELL	oronasopharynx	2020-04-05	20	4	5	104			Genome
MT447154	29829	Thailand	Thailand				2020-02-01	20	2	1	40			Genome
MT447155	29805	Thailand	Thailand				2020-01-08	20	1	8	16			Genome
MT447156	29810	Thailand	Thailand				2020-01-23	20	1	23	31			Genome
MT447157	29824	Thailand	Thailand				2020-01-25	20	1	25	33			Genome
MT447158	29827	Thailand	Thailand				2020-01-25	20	1	25	33			Genome
MT447159	29834	Thailand	Thailand				2020-01-26	20	1	26	34			Genome
MT447161	29815	Thailand	Thailand				2020-02-03	20	2	3	42			Genome
MT447162	29816	Thailand	Thailand				2020-02-07	20	2	7	46			Genome
MT447163	29833	Thailand	Thailand				2020-02-22	20	2	22	61			Genome
MT447165	29671	Thailand	Thailand				2020-02-25	20	2	25	64			Genome
MT447166	29820	Thailand	Thailand				2020-01-23	20	1	23	31			Genome
MT447169	29798	Thailand	Thailand				2020-03-12	20	3	12	80			Genome
MT447171	29838	Thailand	Thailand				2020-03-16	20	3	16	84			Genome
MT447172	29823	Thailand	Thailand				2020-03-18	20	3	18	86			Genome
MT447173	29829	Thailand	Thailand				2020-03-18	20	3	18	86			Genome
MT447174	29837	Thailand	Thailand				2020-03-01	20	3	1	69			Genome
MT447175	29828	Thailand	Thailand				2020-03-19	20	3	19	87			Genome
MT447176	29840	Thailand	Thailand				2020-03-20	20	3	20	88			Genome
MT447177	29793	Iran	Iran			oronasopharynx	2020-03-26	20	3	26	94			Genome
MT449636	29712	USA: CA	USA	US-CA			2020-04-01	20	4	1	100			Genome
MT449637	29861	USA: CA	USA	US-CA			2020-03-31	20	3	31	99			Genome
MT449639	29903	USA: CA	USA	US-CA			2020-04-04	20	4	4	103			Genome
MT449641	29900	USA: CA	USA	US-CA			2020-04-04	20	4	4	103			Genome
MT449644	29893	USA: CA	USA	US-CA			2020-04-06	20	4	6	105			Genome
MT449647	29883	USA: CA	USA	US-CA			2020-04-07	20	4	7	106			Genome
MT449651	29861	USA: CA	USA	US-CA			2020-04-08	20	4	8	107			Genome
MT449656	29866	USA: CA	USA	US-CA			2020-04-13	20	4	13	112			Genome
MT449664	29862	USA: CA	USA	US-CA			2020-04-21	20	4	21	120			Genome
MT449665	29892	USA: CA	USA	US-CA			2020-04-21	20	4	21	120			Genome
MT449670	29868	USA: CA	USA	US-CA			2020-04-26	20	4	26	125			Genome
MT449672	29874	USA: CA	USA	US-CA			2020-04-25	20	4	25	124			Genome
MT449673	29861	USA: CA	USA	US-CA			2020-04-23	20	4	23	122			Genome
MT450872	29782	Serbia	Serbia				2020-04-13	20	4	13	112			Genome
MT450873	29897	USA: VA	USA	US-VA			2020-04	20	4					Genome
MT450874	29865	USA: VA	USA	US-VA			2020-04	20	4					Genome
MT450875	29856	USA: VA	USA	US-VA			2020-04	20	4					Genome
MT450876	29900	USA: VA	USA	US-VA			2020-04	20	4					Genome
MT450877	29827	USA: VA	USA	US-VA			2020-04	20	4					Genome
MT450878	29856	USA: VA	USA	US-VA			2020-04	20	4					Genome
MT450879	29859	USA: VA	USA	US-VA			2020-04	20	4					Genome
MT450880	29862	USA: VA	USA	US-VA			2020-04	20	4					Genome
MT450881	29866	USA: VA	USA	US-VA			2020-04	20	4					Genome
MT450882	29857	USA: VA	USA	US-VA			2020-04	20	4					Genome
MT450883	29865	USA: VA	USA	US-VA			2020-04	20	4					Genome
MT450884	29892	USA: VA	USA	US-VA			2020-03	20	3					Genome
MT450885	29825	USA: VA	USA	US-VA			2020-03	20	3					Genome
MT450886	29865	USA: VA	USA	US-VA			2020-04	20	4					Genome
MT450887	29867	USA: VA	USA	US-VA			2020-04	20	4					Genome
MT450889	29903	USA: VA	USA	US-VA			2020-04	20	4					Genome
MT450890	29865	USA: VA	USA	US-VA			2020-04	20	4					Genome
MT450891	29821	USA: VA	USA	US-VA			2020-04	20	4					Genome
MT450892	29813	USA: VA	USA	US-VA			2020-04	20	4					Genome
MT450893	29894	USA: VA	USA	US-VA			2020-04	20	4					Genome
MT450894	29865	USA: VA	USA	US-VA			2020-04	20	4					Genome
MT450895	29848	USA: VA	USA	US-VA			2020-04	20	4					Genome
MT450896	29865	USA: VA	USA	US-VA			2020-04	20	4					Genome
MT450897	29866	USA: VA	USA	US-VA			2020-04	20	4					Genome
MT450898	29868	USA: VA	USA	US-VA			2020-04	20	4					Genome
MT450899	29901	USA: VA	USA	US-VA			2020-04	20	4					Genome
MT450900	29822	USA: VA	USA	US-VA			2020-04	20	4					Genome
MT450901	29858	USA: VA	USA	US-VA			2020-04	20	4					Genome
MT450902	29866	USA: VA	USA	US-VA			2020-04	20	4					Genome
MT450903	29824	USA: VA	USA	US-VA			2020-04	20	4					Genome
MT450904	29817	USA: VA	USA	US-VA			2020-04	20	4					Genome
MT450905	29865	USA: VA	USA	US-VA			2020-04	20	4					Genome
MT450906	29855	USA: VA	USA	US-VA			2020-04	20	4					Genome
MT450907	29852	USA: VA	USA	US-VA			2020-04	20	4					Genome
MT450909	29869	USA: VA	USA	US-VA			2020-04	20	4					Genome
MT450910	29868	USA: VA	USA	US-VA			2020-04	20	4					Genome
MT450911	29865	USA: VA	USA	US-VA			2020-04	20	4					Genome
MT450912	29852	USA: VA	USA	US-VA			2020-04	20	4					Genome
MT450913	29891	USA: VA	USA	US-VA			2020-04	20	4					Genome
MT450914	29865	USA: VA	USA	US-VA			2020-04	20	4					Genome
MT450915	29852	USA: VA	USA	US-VA			2020-04	20	4					Genome
MT450917	29863	USA: VA	USA	US-VA			2020-04	20	4					Genome
MT450918	29865	USA: VA	USA	US-VA			2020-04	20	4					Genome
MT450932	29802	Australia: Victoria	Australia	AU-VIC			2020-03-07	20	3	7	75			Genome
MT450935	29805	Australia: Victoria	Australia	AU-VIC			2020-03-08	20	3	8	76			Genome
MT450936	29812	Australia: Victoria	Australia	AU-VIC			2020-03-09	20	3	9	77			Genome
MT450938	29807	Australia: Victoria	Australia	AU-VIC			2020-03-09	20	3	9	77			Genome
MT450941	29804	Australia: Victoria	Australia	AU-VIC			2020-03-10	20	3	10	78			Genome
MT450942	29812	Australia: Victoria	Australia	AU-VIC			2020-03-10	20	3	10	78			Genome
MT450943	29809	Australia: Victoria	Australia	AU-VIC			2020-03-10	20	3	10	78			Genome
MT450944	29813	Australia: Victoria	Australia	AU-VIC			2020-03-10	20	3	10	78			Genome
MT450946	29804	Australia: Victoria	Australia	AU-VIC			2020-03-10	20	3	10	78			Genome
MT450948	29804	Australia: Victoria	Australia	AU-VIC			2020-03-10	20	3	10	78			Genome
MT450949	29806	Australia: Victoria	Australia	AU-VIC			2020-03-10	20	3	10	78			Genome
MT450950	29804	Australia: Victoria	Australia	AU-VIC			2020-03-10	20	3	10	78			Genome
MT450951	29811	Australia: Victoria	Australia	AU-VIC			2020-03-10	20	3	10	78			Genome
MT450954	29803	Australia: Victoria	Australia	AU-VIC			2020-03-11	20	3	11	79			Genome
MT450955	29813	Australia: Victoria	Australia	AU-VIC			2020-03-11	20	3	11	79			Genome
MT450956	29812	Australia: Victoria	Australia	AU-VIC			2020-03-11	20	3	11	79			Genome
MT450957	29813	Australia: Victoria	Australia	AU-VIC			2020-03-11	20	3	11	79			Genome
MT450960	29802	Australia: Victoria	Australia	AU-VIC			2020-03-11	20	3	11	79			Genome
MT450961	29808	Australia: Victoria	Australia	AU-VIC			2020-03-11	20	3	11	79			Genome
MT450962	29806	Australia: Victoria	Australia	AU-VIC			2020-03-12	20	3	12	80			Genome
MT450963	29805	Australia: Victoria	Australia	AU-VIC			2020-03-12	20	3	12	80			Genome
MT450965	29805	Australia: Victoria	Australia	AU-VIC			2020-03-12	20	3	12	80			Genome
MT450966	29795	Australia: Victoria	Australia	AU-VIC			2020-03-12	20	3	12	80			Genome
MT450968	29812	Australia: Victoria	Australia	AU-VIC			2020-03-12	20	3	12	80			Genome
MT450969	29804	Australia: Victoria	Australia	AU-VIC			2020-03-12	20	3	12	80			Genome
MT450970	29804	Australia: Victoria	Australia	AU-VIC			2020-03-12	20	3	12	80			Genome
MT450971	29802	Australia: Victoria	Australia	AU-VIC			2020-03-12	20	3	12	80			Genome
MT450972	29812	Australia: Victoria	Australia	AU-VIC			2020-03-12	20	3	12	80			Genome
MT450973	29800	Australia: Victoria	Australia	AU-VIC			2020-03-12	20	3	12	80			Genome
MT450974	29802	Australia: Victoria	Australia	AU-VIC			2020-03-13	20	3	13	81			Genome
MT450977	29805	Australia: Victoria	Australia	AU-VIC			2020-03-13	20	3	13	81			Genome
MT450980	29803	Australia: Victoria	Australia	AU-VIC			2020-03-13	20	3	13	81			Genome
MT450981	29800	Australia: Victoria	Australia	AU-VIC			2020-03-13	20	3	13	81			Genome
MT450982	29806	Australia: Victoria	Australia	AU-VIC			2020-03-13	20	3	13	81			Genome
MT450983	29812	Australia: Victoria	Australia	AU-VIC			2020-03-13	20	3	13	81			Genome
MT450984	29807	Australia: Victoria	Australia	AU-VIC			2020-03-13	20	3	13	81			Genome
MT450985	29812	Australia: Victoria	Australia	AU-VIC			2020-03-14	20	3	14	82			Genome
MT450988	29809	Australia: Victoria	Australia	AU-VIC			2020-03-14	20	3	14	82			Genome
MT450989	29807	Australia: Victoria	Australia	AU-VIC			2020-03-14	20	3	14	82			Genome
MT450990	29812	Australia: Victoria	Australia	AU-VIC			2020-03-14	20	3	14	82			Genome
MT450991	29806	Australia: Victoria	Australia	AU-VIC			2020-03-14	20	3	14	82			Genome
MT450992	29806	Australia: Victoria	Australia	AU-VIC			2020-03-14	20	3	14	82			Genome
MT450993	29830	Australia: Victoria	Australia	AU-VIC			2020-03-14	20	3	14	82			Genome
MT450994	29813	Australia: Victoria	Australia	AU-VIC			2020-03-14	20	3	14	82			Genome
MT450995	29808	Australia: Victoria	Australia	AU-VIC			2020-03-15	20	3	15	83			Genome
MT450996	29806	Australia: Victoria	Australia	AU-VIC			2020-03-15	20	3	15	83			Genome
MT450997	29800	Australia: Victoria	Australia	AU-VIC			2020-03-15	20	3	15	83			Genome
MT450998	29805	Australia: Victoria	Australia	AU-VIC			2020-03-15	20	3	15	83			Genome
MT450999	29808	Australia: Victoria	Australia	AU-VIC			2020-03-15	20	3	15	83			Genome
MT451000	29809	Australia: Victoria	Australia	AU-VIC			2020-03-15	20	3	15	83			Genome
MT451002	29807	Australia: Victoria	Australia	AU-VIC			2020-03-15	20	3	15	83			Genome
MT451004	29802	Australia: Victoria	Australia	AU-VIC			2020-03-16	20	3	16	84			Genome
MT451005	29813	Australia: Victoria	Australia	AU-VIC			2020-03-16	20	3	16	84			Genome
MT451006	29802	Australia: Victoria	Australia	AU-VIC			2020-03-16	20	3	16	84			Genome
MT451007	29812	Australia: Victoria	Australia	AU-VIC			2020-03-16	20	3	16	84			Genome
MT451008	29812	Australia: Victoria	Australia	AU-VIC			2020-03-16	20	3	16	84			Genome
MT451009	29807	Australia: Victoria	Australia	AU-VIC			2020-03-16	20	3	16	84			Genome
MT451013	29804	Australia: Victoria	Australia	AU-VIC			2020-03-17	20	3	17	85			Genome
MT451015	29808	Australia: Victoria	Australia	AU-VIC			2020-03-17	20	3	17	85			Genome
MT451017	29804	Australia: Victoria	Australia	AU-VIC			2020-03-18	20	3	18	86			Genome
MT451018	29806	Australia: Victoria	Australia	AU-VIC			2020-03-18	20	3	18	86			Genome
MT451019	29804	Australia: Victoria	Australia	AU-VIC			2020-03-18	20	3	18	86			Genome
MT451020	29810	Australia: Victoria	Australia	AU-VIC			2020-03-18	20	3	18	86			Genome
MT451021	29806	Australia: Victoria	Australia	AU-VIC			2020-03-18	20	3	18	86			Genome
MT451022	29809	Australia: Victoria	Australia	AU-VIC			2020-03-18	20	3	18	86			Genome
MT451024	29814	Australia: Victoria	Australia	AU-VIC			2020-03-18	20	3	18	86			Genome
MT451026	29812	Australia: Victoria	Australia	AU-VIC			2020-03-19	20	3	19	87			Genome
MT451033	29812	Australia: Victoria	Australia	AU-VIC			2020-03-20	20	3	20	88			Genome
MT451035	29812	Australia: Victoria	Australia	AU-VIC			2020-03-20	20	3	20	88			Genome
MT451036	29806	Australia: Victoria	Australia	AU-VIC			2020-03-21	20	3	21	89			Genome
MT451037	29810	Australia: Victoria	Australia	AU-VIC			2020-03-21	20	3	21	89			Genome
MT451038	29814	Australia: Victoria	Australia	AU-VIC			2020-03-22	20	3	22	90			Genome
MT451039	29814	Australia: Victoria	Australia	AU-VIC			2020-03-22	20	3	22	90			Genome
MT451040	29812	Australia: Victoria	Australia	AU-VIC			2020-03-22	20	3	22	90			Genome
MT451041	29811	Australia: Victoria	Australia	AU-VIC			2020-03-22	20	3	22	90			Genome
MT451042	29822	Australia: Victoria	Australia	AU-VIC			2020-03-23	20	3	23	91			Genome
MT451044	29796	Australia: Victoria	Australia	AU-VIC			2020-03-16	20	3	16	84			Genome
MT451045	29821	Australia: Victoria	Australia	AU-VIC			2020-03-16	20	3	16	84			Genome
MT451046	29795	Australia: Victoria	Australia	AU-VIC			2020-03-16	20	3	16	84			Genome
MT451047	29801	Australia: Victoria	Australia	AU-VIC			2020-03-16	20	3	16	84			Genome
MT451048	29787	Australia: Victoria	Australia	AU-VIC			2020-03-17	20	3	17	85			Genome
MT451049	29834	Australia: Victoria	Australia	AU-VIC			2020-03-17	20	3	17	85			Genome
MT451051	29797	Australia: Victoria	Australia	AU-VIC			2020-03-17	20	3	17	85			Genome
MT451052	29805	Australia: Victoria	Australia	AU-VIC			2020-03-17	20	3	17	85			Genome
MT451056	29796	Australia: Victoria	Australia	AU-VIC			2020-03-17	20	3	17	85			Genome
MT451057	29798	Australia: Victoria	Australia	AU-VIC			2020-03-17	20	3	17	85			Genome
MT451058	29801	Australia: Victoria	Australia	AU-VIC			2020-03-17	20	3	17	85			Genome
MT451059	29797	Australia: Victoria	Australia	AU-VIC			2020-03-17	20	3	17	85			Genome
MT451060	29800	Australia: Victoria	Australia	AU-VIC			2020-03-17	20	3	17	85			Genome
MT451061	29796	Australia: Victoria	Australia	AU-VIC			2020-03-17	20	3	17	85			Genome
MT451062	29801	Australia: Victoria	Australia	AU-VIC			2020-03-18	20	3	18	86			Genome
MT451065	29825	Australia: Victoria	Australia	AU-VIC			2020-03-18	20	3	18	86			Genome
MT451066	29801	Australia: Victoria	Australia	AU-VIC			2020-03-18	20	3	18	86			Genome
MT451072	29798	Australia: Victoria	Australia	AU-VIC			2020-03-18	20	3	18	86			Genome
MT451074	29719	Australia: Victoria	Australia	AU-VIC			2020-03-18	20	3	18	86			Genome
MT451076	29805	Australia: Victoria	Australia	AU-VIC			2020-03-18	20	3	18	86			Genome
MT451077	29799	Australia: Victoria	Australia	AU-VIC			2020-03-18	20	3	18	86			Genome
MT451079	29830	Australia: Victoria	Australia	AU-VIC			2020-03-18	20	3	18	86			Genome
MT451081	29802	Australia: Victoria	Australia	AU-VIC			2020-03-18	20	3	18	86			Genome
MT451086	29796	Australia: Victoria	Australia	AU-VIC			2020-03-19	20	3	19	87			Genome
MT451087	29793	Australia: Victoria	Australia	AU-VIC			2020-03-19	20	3	19	87			Genome
MT451088	29790	Australia: Victoria	Australia	AU-VIC			2020-03-19	20	3	19	87			Genome
MT451090	29789	Australia: Victoria	Australia	AU-VIC			2020-03-19	20	3	19	87			Genome
MT451092	29799	Australia: Victoria	Australia	AU-VIC			2020-03-19	20	3	19	87			Genome
MT451093	29798	Australia: Victoria	Australia	AU-VIC			2020-03-19	20	3	19	87			Genome
MT451094	29787	Australia: Victoria	Australia	AU-VIC			2020-03-19	20	3	19	87			Genome
MT451098	29793	Australia: Victoria	Australia	AU-VIC			2020-03-19	20	3	19	87			Genome
MT451100	29752	Australia: Victoria	Australia	AU-VIC			2020-03-19	20	3	19	87			Genome
MT451101	29798	Australia: Victoria	Australia	AU-VIC			2020-03-19	20	3	19	87			Genome
MT451102	29812	Australia: Victoria	Australia	AU-VIC			2020-03-19	20	3	19	87			Genome
MT451103	29808	Australia: Victoria	Australia	AU-VIC			2020-03-19	20	3	19	87			Genome
MT451104	29836	Australia: Victoria	Australia	AU-VIC			2020-03-19	20	3	19	87			Genome
MT451105	29797	Australia: Victoria	Australia	AU-VIC			2020-03-19	20	3	19	87			Genome
MT451108	29813	Australia: Victoria	Australia	AU-VIC			2020-03-19	20	3	19	87			Genome
MT451109	29825	Australia: Victoria	Australia	AU-VIC			2020-03-20	20	3	20	88			Genome
[truncated: 35,097 more rows]
